# Supplementary material for: Single cell multiomic analysis reveals diabetes-associated β-cell heterogeneity driven by HNF1A
Source: Nat Commun. 2023 Sep 5;14:5400. doi: 10.1038/s41467-023-41228-3 (PMC10480445; doi:10.1038/s41467-023-41228-3)
Supplement: Supplementary file 4 — Supplementary Data 1 [file 41467_2023_41228_MOESM4_ESM.xlsx]

## Sheet: 4353.cellType
gene	beta	delta	alpha	pp	duct	acinar	psc	type	Shown in Supp Fig. 1
A1CF	58.1943	82.5897	118.462	101.221	3.36641	52.8935	1.10064	Endocrine
AACS	26.9383	21.5451	17.2473	19.9123	11.2214	7.55622	8.3649	Endocrine
ABAT	15.5811	1.79543	7.44356	16.5936	1.49618	7.55622	1.32077	Endocrine
ABCA3	27.1261	5.38629	9.89449	19.9123	10.0992	7.55622	1.32077	Endocrine
ABCA5	76.779	78.9989	45.6599	76.3304	19.0763	35.2624	10.5662	Endocrine
ABCA7	10.6064	3.59086	9.16829	1.65936	3.36641	0	0.440258	Endocrine
ABCB1	27.2199	50.272	96.2217	162.617	17.9542	7.55622	0.440258	Endocrine
ABCC10	3.09744	3.59086	3.72178	13.2749	5.23664	5.03748	4.40258	Endocrine
ABCC8	119.486	35.9086	30.9543	38.1652	1.49618	0	1.32077	Endocrine
ABCG1	21.8698	7.18172	9.53139	9.95614	1.49618	2.51874	0.220129	Endocrine
ABHD10	24.4979	19.7497	16.2488	19.9123	8.97709	10.075	6.38374	Endocrine
ABHD14A	58.3821	50.272	63.0887	59.7369	11.9695	7.55622	21.5726	Endocrine
ABHD15	7.1335	1.79543	23.2384	19.9123	2.99236	0	2.42142	Endocrine
ABHD3	56.1294	25.136	24.9632	18.2529	24.313	25.1874	3.30193	Endocrine
ABLIM2	13.7038	10.7726	10.2576	8.29679	1.87023	2.51874	0	Endocrine
ACADSB	37.4509	32.3177	8.26054	14.9342	11.2214	7.55622	7.26425	Endocrine
ACAT1	361.368	147.225	221.037	292.047	100.244	146.087	71.9821	Endocrine
ACOT11	1.03248	10.7726	0.363101	0	2.99236	0	0.440258	Endocrine
ACP6	18.5846	17.9543	9.25907	23.231	9.72518	2.51874	1.10064	Endocrine
ACPP	55.8478	0	2.9048	4.97807	0.374045	0	0.440258	Endocrine
ACSL1	36.3245	62.84	13.1624	61.3962	12.3435	15.1124	24.4343	Endocrine
ACTA1	0.938618	1.79543	26.5971	0	0.748091	0	0.440258	Endocrine
ACTL6B	19.711	14.3634	12.8901	11.6155	0.748091	0	0	Endocrine
ACTR3B	14.4547	10.7726	5.35573	1.65936	1.49618	2.51874	3.52206	Endocrine
ACVR1C	22.5268	7.18172	24.5093	14.9342	0	2.51874	0.880516	Endocrine
ACYP1	36.9816	57.4537	30.682	41.4839	27.6794	5.03748	6.824	Endocrine
ADAMTSL2	6.75805	8.97714	15.7041	39.8246	0.374045	0	5.06296	Endocrine
ADCK2	10.2309	14.3634	8.80519	3.31871	6.73282	5.03748	3.0818	Endocrine
ADCYAP1	223.767	0	2.63248	14.9342	2.61832	2.51874	0.660387	Endocrine
ADGRB3	0.469309	8.97714	0	13.2749	0	0	4.62271	Endocrine
ADGRG1	289.001	80.7943	189.902	192.485	77.4274	141.049	7.04412	Endocrine
ADGRG2	0.281585	0	16.158	0	0.748091	0	0	Endocrine
ADGRL2	0.375447	14.3634	1.63395	23.231	8.97709	5.03748	5.94348	Endocrine
ADRA2A	10.5125	7.18172	0.272325	0	2.99236	0	1.10064	Endocrine
ADSSL1	16.4258	7.18172	7.80666	6.63743	1.87023	7.55622	5.06296	Endocrine
AGTR1	0.0938618	12.568	0.453876	14.9342	0.374045	0	2.86168	Endocrine
AHDC1	10.2309	10.7726	9.53139	19.9123	7.85495	7.55622	4.84284	Endocrine
AHI1	208.936	260.337	168.842	247.244	47.8778	80.5997	60.5354	Endocrine
AK5	4.03606	10.7726	3.17713	6.63743	0.748091	0	2.42142	Endocrine
AK7	18.3031	10.7726	13.7978	9.95614	8.60305	7.55622	0.220129	Endocrine
AKAIN1	23.4655	1.79543	15.7949	9.95614	0.748091	0	0	Endocrine
ALCAM	333.209	303.427	222.671	270.475	89.0228	83.1184	49.3089	Endocrine
ALDH1A1	236.156	122.089	1409.56	660.424	65.458	274.543	14.3084	Endocrine
ALDH5A1	6.10102	26.9314	10.3484	18.2529	3.74045	2.51874	1.76103	Endocrine
ALKBH8	6.19488	14.3634	2.81403	8.29679	6.73282	2.51874	6.60387	Endocrine
ALPK3	44.9598	19.7497	28.7757	28.2091	16.832	20.1499	0.660387	Endocrine
AMPD2	63.7322	19.7497	16.5211	39.8246	7.85495	7.55622	19.8116	Endocrine
AMPH	15.1118	12.568	5.90038	13.2749	0	0	5.94348	Endocrine
AMZ2P1	45.3353	21.5451	28.1403	24.8904	10.4733	7.55622	6.824	Endocrine
ANAPC13	140.042	141.839	121.639	79.6491	63.9618	45.3373	55.0322	Endocrine
ANGPTL1	5.1624	1.79543	0.544651	19.9123	1.87023	2.51874	3.96232	Endocrine
ANGPTL3	0.938618	5.38629	5.44651	29.8684	0	0	0.220129	Endocrine
ANK2	2.81585	1.79543	11.8915	8.29679	0.374045	2.51874	5.72335	Endocrine
ANKAR	6.10102	3.59086	4.17566	16.5936	2.61832	2.51874	3.74219	Endocrine
ANKH	40.3606	35.9086	44.2983	66.3743	2.61832	12.5937	32.1388	Endocrine
ANKMY2	67.2989	28.7269	31.0451	53.0994	32.916	15.1124	30.1577	Endocrine
ANKRD18CP	2.72199	1.79543	1.63395	11.6155	2.24427	2.51874	0.440258	Endocrine
ANKRD23	28.8156	3.59086	4.99263	6.63743	2.61832	2.51874	4.18245	Endocrine
ANKRD36BP1	164.164	181.338	67.1736	43.1433	36.2824	10.075	89.3723	Endocrine
ANKRD36BP2	9.48004	7.18172	5.26496	13.2749	0.374045	0	0.440258	Endocrine
ANKRD39	53.3135	28.7269	27.7772	33.1871	26.1832	17.6312	22.4531	Endocrine
ANKRD65	39.1404	32.3177	24.7816	29.8684	13.4656	10.075	1.76103	Endocrine
ANKS1B	3.84834	17.9543	3.26791	8.29679	0	0	0.880516	Endocrine
ANO5	22.6207	21.5451	4.90186	18.2529	3.74045	7.55622	0	Endocrine
AP3B2	13.0468	10.7726	14.8871	19.9123	0.748091	2.51874	0.440258	Endocrine
APBB1	39.0465	55.6583	39.9411	24.8904	15.7099	10.075	17.1701	Endocrine
APCDD1L	13.8916	8.97714	2.72325	0	0.374045	0	5.94348	Endocrine
APCDD1L-AS1	50.4038	7.18172	4.72031	0	0.748091	0	2.42142	Endocrine
APITD1	12.1082	21.5451	9.71294	9.95614	4.86259	10.075	6.16361	Endocrine
APLP1	132.345	77.2034	139.794	179.211	1.87023	2.51874	4.84284	Endocrine
APOBEC2	73.5877	50.272	9.80372	87.9459	2.99236	5.03748	0.220129	Endocrine
APOH	2.15882	1.79543	170.294	129.43	1.87023	0	0.660387	Endocrine
APOO	37.6386	55.6583	44.0259	43.1433	18.3282	7.55622	18.4908	Endocrine
AQP3	95.9268	603.264	59.0038	698.589	31.0458	47.856	5.50322	Endocrine
ARF4-AS1	10.1371	3.59086	3.99411	4.97807	1.12214	0	1.5409	Endocrine
ARFGEF3	102.497	348.313	234.926	227.332	54.2366	65.4872	14.5285	Endocrine
ARG2	73.3061	68.2263	43.8444	59.7369	10.8473	2.51874	12.3272	Endocrine
ARHGAP5-AS1	12.6713	21.5451	8.62364	14.9342	7.10686	2.51874	2.86168	Endocrine
ARHGEF26	5.63171	10.7726	5.71883	3.31871	2.61832	2.51874	3.96232	Endocrine
ARHGEF3	51.2486	44.8857	26.0525	66.3743	20.5725	17.6312	4.40258	Endocrine
ARHGEF9	55.4723	35.9086	30.1373	21.5716	8.229	7.55622	26.8557	Endocrine
ARID3A	7.22736	3.59086	6.98969	14.9342	2.99236	2.51874	2.86168	Endocrine
ARL15	17.4583	3.59086	16.7934	26.5497	2.99236	0	2.20129	Endocrine
ARL4D	38.3895	87.976	19.4259	3.31871	2.99236	0	7.92464	Endocrine
ARL6	7.32122	10.7726	4.26643	1.65936	3.74045	0	3.52206	Endocrine
ARMC2	9.01074	17.9543	6.53581	8.29679	2.24427	2.51874	4.18245	Endocrine
ARMCX4	32.8516	25.136	27.5956	19.9123	2.61832	0	11.0064	Endocrine
ARMCX5-GPRASP2	11.2634	3.59086	6.17271	4.97807	1.87023	2.51874	3.96232	Endocrine
ARRDC1-AS1	10.9818	8.97714	8.26054	8.29679	4.86259	0	3.30193	Endocrine
ARX	0.469309	0	67.6275	121.133	1.12214	2.51874	0.440258	Endocrine
ASB4	2.72199	10.7726	2.81403	1.65936	0	0	0	Endocrine
ASB9	22.0575	0	0.544651	1.65936	0.748091	0	0.220129	Endocrine
ASCL1	9.85549	57.4537	2.45093	1.65936	0.748091	0	0	Endocrine
ASCL2	16.4258	25.136	2.36015	0	1.49618	0	1.5409	Endocrine
ASH1L-AS1	11.3573	17.9543	11.8915	14.9342	5.23664	5.03748	1.98116	Endocrine
ASPHD1	60.8225	64.6354	62.9072	56.4181	16.084	22.6687	2.86168	Endocrine
ATAD3C	25.0611	19.7497	17.5196	16.5936	4.86259	5.03748	0.220129	Endocrine
ATCAY	0.187724	5.38629	3.44946	11.6155	0	0	0	Endocrine
ATG9B	1.50179	14.3634	2.63248	4.97807	2.61832	0	5.28309	Endocrine
ATL1	62.9813	41.2949	24.8724	34.8465	12.7175	15.1124	26.4155	Endocrine
ATP2A3	44.4905	16.1589	10.9838	36.5059	1.49618	7.55622	1.76103	Endocrine
ATP6AP1	215.788	165.179	185.181	245.585	81.916	62.9685	109.404	Endocrine
ATP6V0A1	59.5084	55.6583	40.1226	63.0556	20.5725	7.55622	9.46554	Endocrine
ATP6V0E2	74.4324	32.3177	52.468	79.6491	19.0763	2.51874	1.98116	Endocrine
ATP8A1	9.1046	0	3.72178	13.2749	0.374045	2.51874	0.220129	Endocrine
ATP9B	7.79053	10.7726	8.16976	14.9342	5.61068	5.03748	4.62271	Endocrine
ATRIP	3.66061	3.59086	2.08783	11.6155	1.12214	0	5.06296	Endocrine
ATRNL1	12.4836	3.59086	8.62364	26.5497	2.24427	0	0.220129	Endocrine
B3GALNT1	16.989	5.38629	9.98527	14.9342	2.24427	5.03748	4.18245	Endocrine
B3GALT2	8.54143	8.97714	8.89596	33.1871	0	0	0.220129	Endocrine
B3GALT5-AS1	3.1913	7.18172	1.36163	11.6155	3.36641	0	0	Endocrine
B3GNT8	16.4258	3.59086	11.8915	26.5497	6.35877	0	4.18245	Endocrine
B4GALT6	4.50537	1.79543	5.53728	16.5936	2.61832	0	1.98116	Endocrine
B4GAT1	29.3788	28.7269	28.2311	19.9123	8.60305	7.55622	14.3084	Endocrine
B9D1	40.4544	55.6583	42.4828	39.8246	17.5801	7.55622	11.6668	Endocrine
BAG3	174.301	25.136	107.841	87.9459	35.1603	27.7061	51.7303	Endocrine
BAIAP2-AS1	11.7327	16.1589	7.26201	13.2749	5.61068	5.03748	4.40258	Endocrine
BAIAP3	14.1731	34.1131	7.53434	19.9123	2.61832	0	1.10064	Endocrine
BANK1	9.66777	16.1589	3.63101	31.5278	0.748091	2.51874	0	Endocrine
BBS10	6.94578	10.7726	4.08488	4.97807	3.74045	0	3.74219	Endocrine
BBS12	7.1335	5.38629	6.08193	16.5936	4.48855	5.03748	6.38374	Endocrine
BBS4	62.3243	71.8172	38.8518	38.1652	32.1679	20.1499	33.8998	Endocrine
BCAM	16.5197	26.9314	31.7713	26.5497	7.85495	2.51874	1.98116	Endocrine
BCAS4	24.7795	8.97714	16.158	31.5278	10.0992	2.51874	2.64155	Endocrine
BCHE	1.59565	68.2263	0.18155	0	0	0	3.96232	Endocrine
BCL2L13	67.2051	59.2492	43.5721	73.0117	33.6641	35.2624	16.9499	Endocrine
BCL9	13.2345	3.59086	10.2576	13.2749	5.23664	5.03748	4.40258	Endocrine
BEX1	1027.13	1149.07	968.934	967.405	22.4427	25.1874	7.92464	Endocrine
BEX2	548.341	504.516	393.964	469.598	87.1526	78.0809	10.1259	Endocrine
BEX3	400.039	513.493	734.643	554.225	179.916	93.1934	351.326	Endocrine
BEX4	209.5	272.905	166.754	194.145	77.4274	17.6312	91.5736	Endocrine
BEX5	90.3889	89.7714	82.6962	114.496	21.3206	17.6312	2.20129	Endocrine
BHLHB9	18.2092	16.1589	14.2517	8.29679	5.23664	2.51874	4.62271	Endocrine
BMP5	104.468	73.6126	4.35721	49.7807	0.374045	2.51874	0.880516	Endocrine
BRCAT54	22.5268	30.5223	6.89891	14.9342	4.1145	0	1.98116	Endocrine
BRINP1	0.563171	3.59086	0.544651	11.6155	0	0	0	Endocrine
BTBD11	1.31407	3.59086	14.0701	0	3.36641	0	0.440258	Endocrine
BTBD3	53.4074	10.7726	53.5573	14.9342	19.0763	12.5937	10.1259	Endocrine
BTG2	169.514	412.949	350.937	763.304	128.298	214.093	11.6668	Endocrine
BTG3	397.974	253.155	168.206	200.782	174.679	133.493	171.921	Endocrine
C10orf10	1003.48	233.406	560.9	141.045	86.7785	146.087	6.38374	Endocrine
C11orf1	87.1038	62.84	48.837	53.0994	29.1755	22.6687	12.9876	Endocrine
C11orf63	14.924	21.5451	4.35721	6.63743	8.97709	5.03748	6.38374	Endocrine
C11orf71	29.6603	10.7726	21.1506	19.9123	13.0916	10.075	5.28309	Endocrine
C12orf60	8.72915	10.7726	5.26496	6.63743	1.87023	0	1.5409	Endocrine
C12orf76	17.646	10.7726	15.5226	14.9342	7.10686	0	1.98116	Endocrine
C14orf132	97.4286	66.4309	40.2134	28.2091	9.72518	0	29.2771	Endocrine
C14orf93	9.57391	12.568	8.53286	9.95614	4.48855	0	2.64155	Endocrine
C15orf61	68.8007	71.8172	45.9322	54.7588	19.8244	22.6687	27.296	Endocrine
C17orf100	17.0829	8.97714	7.26201	8.29679	4.1145	2.51874	8.14477	Endocrine
C19orf81	3.09744	8.97714	13.6163	16.5936	1.12214	2.51874	2.86168	Endocrine
C1GALT1C1	54.4399	82.5897	51.1972	39.8246	37.7786	27.7061	38.9628	Endocrine
C1orf127	38.9527	5.38629	0.544651	13.2749	0	0	0	Endocrine
C1orf168	12.202	3.59086	27.5049	9.95614	0	0	0	Endocrine
C1QL1	14.1731	1.79543	5.17418	1.65936	0	0	0	Endocrine
C1QTNF4	19.711	39.4994	13.2532	53.0994	0.374045	0	1.76103	Endocrine
C21orf58	69.9271	57.4537	44.6614	31.5278	1.12214	0	4.62271	Endocrine
C21orf62	3.28516	5.38629	1.18008	11.6155	2.24427	0	0	Endocrine
C22orf42	16.0504	10.7726	1.27085	6.63743	0	0	0	Endocrine
C2CD4A	62.2304	12.568	55.9175	19.9123	1.12214	5.03748	1.98116	Endocrine
C2CD4B	49.1836	14.3634	57.6422	8.29679	5.23664	27.7061	1.32077	Endocrine
C3orf14	152.807	149.021	135.164	154.32	26.9313	15.1124	42.2647	Endocrine
C4orf48	200.489	186.725	311.813	237.288	123.435	93.1934	75.9445	Endocrine
C5orf38	1.78337	1.79543	190.355	9.95614	0.748091	0	1.76103	Endocrine
C5orf45	19.8048	8.97714	15.7949	9.95614	7.48091	2.51874	7.92464	Endocrine
C5orf49	11.4511	19.7497	8.16976	6.63743	4.1145	0	2.64155	Endocrine
C6orf106	63.5445	52.0674	66.2659	97.9021	47.5038	35.2624	45.7868	Endocrine
C7orf13	15.1118	10.7726	16.6119	14.9342	6.35877	2.51874	6.16361	Endocrine
C8orf44	9.01074	10.7726	4.90186	11.6155	4.86259	2.51874	2.86168	Endocrine
C8orf76	24.5918	32.3177	33.2237	19.9123	15.3359	12.5937	14.7486	Endocrine
C9orf135	61.9488	7.18172	0.907751	1.65936	1.12214	0	0	Endocrine
C9orf16	50.1222	39.4994	73.5279	81.3085	40.0229	37.7811	33.6797	Endocrine
C9orf3	103.623	39.4994	45.7507	33.1871	27.6794	30.2249	17.3902	Endocrine
CA11	32.4762	23.3406	27.6864	43.1433	11.5954	15.1124	1.5409	Endocrine
CA8	25.6243	46.6811	18.0643	21.5716	5.23664	5.03748	0.220129	Endocrine
CABP7	94.3311	127.475	0.816976	49.7807	0.374045	0	0.440258	Endocrine
CACNA1A	8.07212	21.5451	13.1624	24.8904	0.374045	2.51874	3.30193	Endocrine
CACNA1C	4.78695	14.3634	5.26496	11.6155	0	0	1.76103	Endocrine
CACNA1D	35.292	35.9086	27.4141	29.8684	4.48855	7.55622	1.98116	Endocrine
CACNA1H	5.44399	5.38629	2.99558	24.8904	5.23664	2.51874	2.20129	Endocrine
CACNA2D1	70.2086	93.3623	27.051	134.408	1.49618	0	21.1324	Endocrine
CACNA2D2	17.9276	23.3406	23.2384	31.5278	0	0	0.440258	Endocrine
CACNB2	5.1624	7.18172	18.0643	8.29679	0.374045	2.51874	0.880516	Endocrine
CACYBP	255.116	213.656	299.467	165.936	115.58	108.306	63.3971	Endocrine
CADM1	741.696	567.356	129.627	200.782	55.7328	27.7061	38.0823	Endocrine
CADPS	32.6639	52.0674	29.6835	38.1652	2.24427	5.03748	1.76103	Endocrine
CALB1	1.78337	53.8629	0.544651	66.3743	0.374045	0	0	Endocrine
CALCA	0.844756	55.6583	3.99411	3.31871	0	5.03748	0	Endocrine
CALCB	8.07212	147.225	11.3469	4.97807	0.374045	0	0.220129	Endocrine
CALY	15.0179	70.0217	77.6128	111.177	0.748091	0	0.220129	Endocrine
CAMK2B	84.0063	82.5897	39.8503	19.9123	0.748091	2.51874	1.10064	Endocrine
CAMK2D	59.6961	64.6354	71.8031	84.6272	26.9313	17.6312	22.6733	Endocrine
CAMK2G	11.1696	16.1589	57.6422	6.63743	5.23664	2.51874	5.72335	Endocrine
CAMK2N1	59.6023	43.0903	74.4356	127.771	34.0381	5.03748	55.9127	Endocrine
CAMKK1	13.4222	5.38629	3.63101	8.29679	0.374045	2.51874	1.32077	Endocrine
CAP2	6.94578	16.1589	10.3484	8.29679	5.61068	2.51874	1.10064	Endocrine
CAPN13	56.5987	1.79543	0.907751	0	1.12214	0	0.440258	Endocrine
CAPS2	6.94578	8.97714	4.08488	11.6155	2.99236	2.51874	2.42142	Endocrine
CAPSL	0.844756	28.7269	0.907751	21.5716	0	0	0	Endocrine
CARD11	0.281585	23.3406	3.44946	23.231	2.24427	2.51874	0	Endocrine
CARTPT	0.844756	57.4537	0.453876	134.408	0.374045	0	0	Endocrine
CASC1	8.44756	7.18172	5.26496	18.2529	3.36641	2.51874	0.660387	Endocrine
CASD1	31.8192	32.3177	16.0672	21.5716	9.72518	7.55622	15.1889	Endocrine
CASR	90.0135	71.8172	0.998527	16.5936	5.23664	0	0.440258	Endocrine
CCDC110	44.1151	32.3177	14.4332	29.8684	6.73282	5.03748	9.02528	Endocrine
CCDC152	31.6314	55.6583	13.4347	9.95614	5.98473	7.55622	22.233	Endocrine
CCDC158	10.5125	8.97714	10.1668	4.97807	0.748091	2.51874	0.440258	Endocrine
CCDC173	10.9818	14.3634	3.99411	6.63743	2.24427	0	0.880516	Endocrine
CCDC181	79.4071	84.3852	36.4008	82.9679	2.24427	7.55622	6.824	Endocrine
CCDC57	19.5233	21.5451	21.786	21.5716	6.35877	7.55622	5.50322	Endocrine
CCDC67	61.8549	1.79543	14.7963	19.9123	0.748091	0	0.660387	Endocrine
CCDC88C	21.2128	5.38629	2.08783	0	7.85495	7.55622	0.220129	Endocrine
CCDC96	6.19488	12.568	7.44356	8.29679	2.61832	2.51874	4.40258	Endocrine
CCEPR	8.16598	3.59086	5.71883	13.2749	0	2.51874	0.220129	Endocrine
CCKBR	2.06496	7.18172	7.53434	11.6155	0	0	0	Endocrine
CCNA1	0.0938618	1.79543	0.635426	11.6155	0	0	5.72335	Endocrine
CCSAP	13.0468	5.38629	20.4244	19.9123	10.0992	7.55622	9.24541	Endocrine
CD14	62.9813	55.6583	33.9499	13.2749	4.1145	0	1.5409	Endocrine
CD200	111.508	93.3623	66.4474	111.177	1.12214	0	1.5409	Endocrine
CD36	1.2202	0	62.2718	29.8684	0.748091	0	3.96232	Endocrine
CD5	15.0179	1.79543	0.0907751	0	0.374045	2.51874	0	Endocrine
CD72	12.9529	12.568	2.26938	6.63743	0.374045	0	0.440258	Endocrine
CD83	6.19488	3.59086	14.0701	3.31871	2.99236	0	1.5409	Endocrine
CD99L2	19.6171	10.7726	36.7639	13.2749	4.48855	15.1124	10.3461	Endocrine
CDC37L1-AS1	4.97468	14.3634	3.54023	1.65936	1.12214	0	1.5409	Endocrine
CDC42EP3	133.378	62.84	148.962	86.2866	45.2595	20.1499	11.4467	Endocrine
CDH10	8.91687	17.9543	23.5108	19.9123	0	0	0.220129	Endocrine
CDH17	0.469309	0	0.998527	26.5497	0.374045	0	0	Endocrine
CDH19	0.844756	14.3634	0.363101	1.65936	0	0	0.880516	Endocrine
CDHR3	1.87724	14.3634	1.99705	3.31871	0.374045	2.51874	0	Endocrine
CDIP1	48.4327	23.3406	32.4975	18.2529	14.2137	15.1124	18.711	Endocrine
CDK20	15.4872	8.97714	10.3484	8.29679	4.86259	2.51874	7.26425	Endocrine
CDK5R1	10.7002	3.59086	4.81108	4.97807	0.374045	0	1.10064	Endocrine
CDK5R2	11.8266	17.9543	17.7012	26.5497	0	0	0.220129	Endocrine
CDKN1C	394.783	28.7269	54.0112	49.7807	53.8625	27.7061	28.6168	Endocrine
CDKN2A	31.7253	30.5223	20.4244	28.2091	6.35877	2.51874	2.20129	Endocrine
CDO1	0.469309	14.3634	20.1521	4.97807	6.73282	2.51874	6.824	Endocrine
CECR1	18.5846	26.9314	19.4259	16.5936	12.7175	2.51874	3.52206	Endocrine
CELF3	21.8698	21.5451	22.6938	44.8026	0	0	0.220129	Endocrine
CELF4	69.9271	107.726	56.6437	56.4181	0.748091	10.075	2.64155	Endocrine
CELF6	17.0829	14.3634	15.0687	26.5497	0.748091	2.51874	3.52206	Endocrine
CENPC	99.7751	105.93	67.7183	109.518	40.0229	42.8186	48.2082	Endocrine
CEP126	48.902	62.84	96.5848	222.354	8.60305	5.03748	10.3461	Endocrine
CEP41	45.7107	64.6354	29.6835	29.8684	18.3282	10.075	31.9187	Endocrine
CEP85	15.1118	16.1589	6.26349	9.95614	3.36641	0	2.64155	Endocrine
CERKL	23.2777	17.9543	16.3395	24.8904	0.374045	0	0.660387	Endocrine
CES4A	4.97468	5.38629	6.53581	18.2529	1.12214	2.51874	0.880516	Endocrine
CFAP126	9.66777	16.1589	2.45093	1.65936	0	0	0.220129	Endocrine
CFAP36	328.61	312.405	193.805	282.091	156.725	123.418	143.744	Endocrine
CFAP44	25.7181	44.8857	12.3454	31.5278	12.7175	20.1499	16.5097	Endocrine
CFAP53	16.2381	35.9086	11.1653	13.2749	5.61068	2.51874	5.94348	Endocrine
CFAP65	12.202	25.136	12.7993	11.6155	0	0	0.220129	Endocrine
CFAP70	12.7652	10.7726	7.80666	16.5936	1.87023	0	0.880516	Endocrine
CFC1	91.4214	26.9314	208.147	28.2091	0.748091	0	0.880516	Endocrine
CGRRF1	41.5808	30.5223	73.9817	28.2091	25.4351	25.1874	27.9564	Endocrine
CH17-340M24.3	16.8951	19.7497	14.524	21.5716	9.72518	5.03748	3.96232	Endocrine
CHAC2	7.60281	7.18172	11.4377	3.31871	1.87023	0	0.880516	Endocrine
CHCHD7	103.811	86.1806	86.781	116.155	50.4961	25.1874	36.5414	Endocrine
CHD5	5.63171	37.704	25.1447	63.0556	0.374045	0	0.440258	Endocrine
CHD7	110.569	66.4309	50.7433	41.4839	25.4351	40.2998	10.1259	Endocrine
CHGA	2842.42	2255.06	3105.87	829.679	31.4198	22.6687	22.8934	Endocrine
CHGB	9445.32	17108.6	25482.2	17995.7	188.145	269.505	160.034	Endocrine
CHID1	75.8404	57.4537	141.518	64.7149	48.6259	47.856	61.8562	Endocrine
CHL1	14.6424	0	3.63101	0	0	0	0.220129	Endocrine
CHM	99.7751	78.9989	50.6525	99.5614	39.6488	20.1499	39.1829	Endocrine
CHN1	33.5087	19.7497	13.7978	39.8246	0.374045	0	7.92464	Endocrine
CHN2	0.187724	30.5223	1.18008	38.1652	2.24427	7.55622	0.660387	Endocrine
CHORDC1	87.3854	53.8629	92.046	56.4181	29.1755	30.2249	38.5226	Endocrine
CHRM3	1.87724	0	4.35721	34.8465	0	5.03748	0	Endocrine
CHST8	20.6496	19.7497	0.272325	0	0	0	0.220129	Endocrine
CHST9	75.371	8.97714	55.8267	58.0775	25.8091	12.5937	0	Endocrine
CIART	21.0251	8.97714	14.2517	9.95614	4.86259	2.51874	7.70451	Endocrine
CITED2	360.523	206.474	295.564	310.3	84.1602	65.4872	56.5731	Endocrine
CKMT1A	10.6064	10.7726	10.1668	11.6155	2.99236	0	0	Endocrine
CKMT1B	8.82301	14.3634	12.9808	18.2529	2.61832	2.51874	0	Endocrine
CLCN4	19.054	10.7726	13.5255	13.2749	4.86259	0	0.660387	Endocrine
CLCN5	3.1913	19.7497	13.8886	11.6155	3.74045	2.51874	3.0818	Endocrine
CLGN	235.218	168.77	114.377	142.705	17.5801	7.55622	5.50322	Endocrine
CLHC1	5.81943	5.38629	8.07899	14.9342	3.74045	2.51874	5.72335	Endocrine
CLSTN3	8.54143	10.7726	13.3439	14.9342	6.73282	5.03748	2.64155	Endocrine
CLU	830.865	1427.37	3417.32	2503.97	346.366	541.529	116.228	Endocrine
CMTM8	133.847	80.7943	104.755	268.816	24.313	27.7061	3.96232	Endocrine
CNGA3	12.0143	39.4994	0.363101	3.31871	0	0	0	Endocrine
CNIH2	10.3248	14.3634	11.5284	4.97807	0	0	1.5409	Endocrine
CNKSR2	10.2309	5.38629	1.63395	9.95614	0.748091	2.51874	1.10064	Endocrine
CNNM1	7.79053	5.38629	18.0643	8.29679	1.87023	2.51874	0.880516	Endocrine
CNP	220.106	199.293	53.8297	117.814	46.0076	32.7436	38.5226	Endocrine
CNTN1	45.1475	41.2949	92.863	29.8684	1.12214	0	0.660387	Endocrine
CNTN4	33.8841	3.59086	52.0142	0	7.85495	0	7.92464	Endocrine
CNTRL	22.7146	26.9314	17.9735	53.0994	22.4427	25.1874	12.7675	Endocrine
COL9A2	1.78337	1.79543	12.8901	9.95614	2.61832	2.51874	0.440258	Endocrine
COLGALT2	4.03606	16.1589	0.0907751	4.97807	1.49618	0	0.220129	Endocrine
COQ10A	24.1225	16.1589	11.8008	4.97807	3.74045	5.03748	7.92464	Endocrine
CORO2A	6.47647	5.38629	1.36163	19.9123	8.97709	5.03748	0	Endocrine
CPE	4410.1	4980.52	5144.05	3698.71	71.0686	57.931	341.2	Endocrine
CPLX1	11.0757	1.79543	12.1639	3.31871	0.374045	2.51874	0	Endocrine
CPLX2	61.5734	25.136	79.7914	33.1871	1.87023	0	0.660387	Endocrine
CPNE3	272.95	188.52	362.374	207.42	177.672	148.606	136.92	Endocrine
CPNE4	18.6785	16.1589	9.44062	3.31871	0.374045	0	0	Endocrine
CPNE8	11.545	28.7269	40.5765	61.3962	22.8168	17.6312	7.04412	Endocrine
CPVL	0.375447	8.97714	1.27085	29.8684	0.374045	0	11.4467	Endocrine
CRH	2.44041	19.7497	148.599	1.65936	0.374045	5.03748	0.660387	Endocrine
CRMP1	29.4726	55.6583	28.7757	48.1214	0.374045	0	6.16361	Endocrine
CRTAC1	1.2202	0	12.0731	0	2.61832	2.51874	0	Endocrine
CRYBA2	65.7971	66.4309	667.651	86.2866	2.24427	0	3.30193	Endocrine
CSGALNACT1	2.53427	7.18172	24.5093	19.9123	11.5954	10.075	4.18245	Endocrine
CSRNP3	25.6243	10.7726	27.7772	44.8026	4.48855	2.51874	1.10064	Endocrine
CSTF3	35.1982	52.0674	45.4783	64.7149	27.6794	10.075	29.9375	Endocrine
CTB-178M22.2	0.187724	3.59086	1.0893	14.9342	0	0	0	Endocrine
CTBS	125.681	82.5897	104.573	64.7149	36.2824	20.1499	40.0635	Endocrine
CTNNA2	13.9854	7.18172	2.45093	1.65936	0	0	0	Endocrine
CTNND2	9.38618	30.5223	22.0584	0	9.72518	15.1124	0.440258	Endocrine
CTSV	44.3966	17.9543	2.5417	3.31871	4.48855	0	0.440258	Endocrine
CTSZ	18.0215	17.9543	52.6496	23.231	25.061	10.075	14.7486	Endocrine
CTTNBP2	4.69309	12.568	11.6192	43.1433	8.229	2.51874	1.98116	Endocrine
CTXN2	20.8373	17.9543	10.2576	13.2749	0	0	0	Endocrine
CXorf57	31.1621	78.9989	32.2252	39.8246	0.374045	0	2.20129	Endocrine
CXXC4	33.978	30.5223	25.417	68.0336	0.748091	5.03748	0.220129	Endocrine
CYB5D2	58.3821	43.0903	51.3787	66.3743	19.0763	27.7061	27.5161	Endocrine
CYFIP2	14.6424	26.9314	11.4377	13.2749	7.85495	12.5937	1.76103	Endocrine
CYP2U1	83.4432	35.9086	5.53728	9.95614	2.99236	0	9.9058	Endocrine
DAB1	4.12992	10.7726	1.0893	3.31871	0	0	0	Endocrine
DACH1	20.6496	35.9086	23.1477	23.231	1.87023	0	2.64155	Endocrine
DACH2	32.3823	3.59086	2.72325	14.9342	0.374045	0	0.220129	Endocrine
DAPL1	13.8916	17.9543	0.18155	1.65936	1.49618	2.51874	0	Endocrine
DBP	18.1153	14.3634	11.5284	9.95614	3.74045	5.03748	0.880516	Endocrine
DCAKD	10.4187	5.38629	9.89449	8.29679	3.74045	5.03748	5.06296	Endocrine
DCX	6.47647	16.1589	1.18008	4.97807	0	0	0	Endocrine
DDIT3	315.47	263.928	224.668	310.3	153.733	113.343	150.348	Endocrine
DDX25	22.1514	16.1589	13.707	9.95614	0	0	0.220129	Endocrine
DDX51	6.19488	5.38629	6.44504	18.2529	8.97709	7.55622	7.70451	Endocrine
DEPTOR	8.3537	26.9314	26.3248	51.4401	12.7175	5.03748	1.32077	Endocrine
DGCR5	23.09	10.7726	10.1668	6.63743	0	0	0.440258	Endocrine
DGCR6	21.9637	10.7726	9.34984	4.97807	4.48855	2.51874	7.92464	Endocrine
DGCR8	5.72557	10.7726	4.62953	16.5936	4.86259	0	7.70451	Endocrine
DGKB	11.0757	12.568	0.272325	3.31871	0	0	0	Endocrine
DGKD	30.4112	8.97714	8.26054	36.5059	8.97709	7.55622	17.3902	Endocrine
DGKZ	8.44756	12.568	8.26054	4.97807	2.24427	5.03748	2.86168	Endocrine
DHFRL1	17.646	21.5451	9.25907	21.5716	8.60305	5.03748	5.72335	Endocrine
DHRS2	175.052	308.814	52.7404	34.8465	0	10.075	2.20129	Endocrine
DHRS4-AS1	49.559	32.3177	29.2296	41.4839	20.1985	15.1124	20.0317	Endocrine
DHRS4L2	11.8266	17.9543	11.6192	11.6155	8.60305	5.03748	8.80516	Endocrine
DICER1-AS1	13.61	3.59086	11.71	16.5936	3.36641	2.51874	0.880516	Endocrine
DIRAS2	12.8591	0	7.53434	1.65936	4.1145	2.51874	0	Endocrine
DIRAS3	32.5701	299.837	94.4969	205.76	9.72518	10.075	6.60387	Endocrine
DKFZP434I0714	13.5161	10.7726	9.07751	9.95614	2.61832	5.03748	0.440258	Endocrine
DLEU1	29.0972	30.5223	15.0687	24.8904	7.48091	0	3.0818	Endocrine
DLG2	16.2381	7.18172	1.54318	18.2529	0.374045	2.51874	0.660387	Endocrine
DLK1	811.248	1.79543	7.08046	1.65936	5.98473	5.03748	3.96232	Endocrine
DMD	0.281585	32.3177	14.4332	38.1652	7.85495	12.5937	4.62271	Endocrine
DMTN	21.4944	34.1131	18.6089	23.231	14.5878	10.075	0.440258	Endocrine
DMXL2	13.1407	8.97714	12.7085	26.5497	7.85495	10.075	5.50322	Endocrine
DNAH5	25.7181	16.1589	13.5255	41.4839	8.97709	12.5937	0.660387	Endocrine
DNAJA4	46.18	39.4994	85.9641	82.9679	5.98473	10.075	3.52206	Endocrine
DNAJB1	707.624	206.474	637.605	243.926	220.687	324.917	69.5607	Endocrine
DNAJC12	779.71	745.103	618.814	569.16	7.10686	136.012	23.1135	Endocrine
DNAJC24	40.3606	21.5451	25.7801	31.5278	17.2061	7.55622	14.9688	Endocrine
DNAJC27	16.4258	25.136	15.5226	13.2749	8.97709	7.55622	7.26425	Endocrine
DNAJC3-AS1	47.1186	32.3177	17.9735	23.231	6.73282	5.03748	3.0818	Endocrine
DNALI1	69.8332	91.5669	48.1108	86.2866	43.7633	27.7061	11.0064	Endocrine
DNER	4.69309	1.79543	12.2546	3.31871	0.374045	0	0.880516	Endocrine
DNM1	13.3284	7.18172	16.5211	11.6155	1.49618	7.55622	7.92464	Endocrine
DNM3	27.0322	21.5451	4.53876	16.5936	1.87023	0	0.660387	Endocrine
DOCK10	10.2309	3.59086	1.8155	3.31871	0.374045	0	3.52206	Endocrine
DPM3	139.479	105.93	170.385	126.111	54.6106	70.5247	46.8875	Endocrine
DPP4	0.375447	1.79543	65.812	1.65936	7.48091	0	8.3649	Endocrine
DPP6	54.8153	28.7269	54.919	49.7807	0	0	2.64155	Endocrine
DPYSL3	13.7038	98.7486	6.35426	141.045	3.36641	5.03748	31.2583	Endocrine
DRC1	6.47647	8.97714	3.72178	14.9342	0	0	0	Endocrine
DRD2	0.375447	10.7726	0.0907751	1.65936	0	0	0	Endocrine
DSTNP2	10.888	10.7726	9.44062	4.97807	4.48855	0	3.52206	Endocrine
DTWD2	4.97468	10.7726	3.35868	3.31871	4.86259	2.51874	3.74219	Endocrine
DUBR	14.1731	5.38629	6.62659	23.231	6.73282	0	5.28309	Endocrine
DUSP19	11.2634	8.97714	4.35721	9.95614	2.24427	0	2.42142	Endocrine
DUSP26	109.161	105.93	42.0289	77.9898	0.374045	0	0.660387	Endocrine
DUSP28	12.2959	10.7726	9.16829	9.95614	5.23664	0	5.06296	Endocrine
DYNC1I1	67.0173	14.3634	21.1506	49.7807	1.49618	5.03748	6.60387	Endocrine
DZIP3	119.205	113.112	113.015	131.089	23.1908	30.2249	24.2142	Endocrine
ECEL1	8.72915	96.9532	2.9048	14.9342	0.374045	0	0	Endocrine
EDARADD	62.8874	19.7497	18.3366	18.2529	16.832	10.075	18.2707	Endocrine
EDN3	120.706	330.359	154.409	146.023	1.12214	7.55622	1.10064	Endocrine
EEF1A2	56.411	34.1131	35.5839	21.5716	4.86259	5.03748	1.76103	Endocrine
EFCAB6	2.15882	3.59086	1.72473	11.6155	2.24427	0	0.660387	Endocrine
EFCAB7	10.888	10.7726	5.44651	14.9342	4.86259	0	1.98116	Endocrine
EFHC1	34.7289	44.8857	19.5167	26.5497	11.5954	2.51874	18.9311	Endocrine
EFNA5	23.4655	17.9543	24.5093	38.1652	3.74045	2.51874	0.220129	Endocrine
EFNB3	6.66419	7.18172	4.72031	19.9123	1.49618	0	2.64155	Endocrine
EGFL7	21.9637	23.3406	126.268	51.4401	9.72518	5.03748	53.7115	Endocrine
EGR3	3.56675	8.97714	2.26938	53.0994	10.4733	12.5937	8.14477	Endocrine
EGR4	15.0179	57.4537	27.3233	77.9898	0.748091	0	0.440258	Endocrine
EHBP1L1	16.989	26.9314	15.5226	13.2749	8.97709	12.5937	9.9058	Endocrine
EHHADH	7.32122	16.1589	15.6133	14.9342	6.73282	2.51874	2.64155	Endocrine
EID2B	28.9094	28.7269	18.5181	38.1652	3.74045	5.03748	8.80516	Endocrine
EIF3J-AS1	59.133	39.4994	39.3056	41.4839	19.0763	10.075	15.6292	Endocrine
ELAC1	13.8916	16.1589	10.6207	21.5716	8.97709	2.51874	8.3649	Endocrine
ELAVL4	145.392	87.976	49.9263	63.0556	0.374045	2.51874	0.880516	Endocrine
ELL2	257.181	348.313	632.884	489.51	105.107	231.724	138.681	Endocrine
ELMO1	41.5808	1.79543	7.26201	19.9123	0	0	1.32077	Endocrine
ELOVL4	44.6782	62.84	36.9455	48.1214	0.748091	0	24.6544	Endocrine
ELP4	50.6854	19.7497	38.2163	29.8684	13.0916	10.075	12.1071	Endocrine
EMB	74.4324	93.3623	55.1005	44.8026	1.12214	0	7.04412	Endocrine
EMC10	283.181	436.289	470.397	453.005	157.847	108.306	102.8	Endocrine
EML5	21.9637	21.5451	23.2384	9.95614	4.86259	2.51874	1.76103	Endocrine
ENAM	6.3826	16.1589	14.7963	13.2749	2.99236	7.55622	0	Endocrine
ENDOD1	111.132	35.9086	29.6835	28.2091	22.8168	32.7436	31.0382	Endocrine
ENPP2	130.937	100.544	155.226	79.6491	1.12214	2.51874	1.10064	Endocrine
ENTPD2	2.90972	5.38629	10.6207	48.1214	4.1145	0	0	Endocrine
ENTPD3	35.1043	10.7726	0.363101	3.31871	1.49618	7.55622	0	Endocrine
EPB41L3	46.9309	35.9086	47.5662	63.0556	0.748091	5.03748	7.26425	Endocrine
EPHA5	0.750895	0	1.99705	19.9123	0	0	0.220129	Endocrine
EPHX2	36.2307	32.3177	21.4229	29.8684	5.98473	5.03748	2.64155	Endocrine
EPM2AIP1	67.3928	71.8172	51.5603	74.6711	27.3053	12.5937	35.6609	Endocrine
ERICH3	0.0938618	34.1131	8.98674	23.231	0	0	0.440258	Endocrine
ERMN	11.9205	0	0.453876	0	0	0	4.18245	Endocrine
ERO1B	626.152	131.066	185.544	174.233	12.3435	50.3748	18.711	Endocrine
ERP29	485.829	411.153	660.389	363.399	237.519	224.168	186.009	Endocrine
ESR1	24.5918	5.38629	0.816976	4.97807	0.748091	0	0.660387	Endocrine
ESRRG	15.8626	17.9543	20.8783	21.5716	7.10686	7.55622	0.660387	Endocrine
ETFBKMT	3.9422	10.7726	1.54318	6.63743	2.24427	2.51874	2.64155	Endocrine
ETV1	60.5409	192.111	54.3743	418.158	2.61832	7.55622	28.6168	Endocrine
EVA1A	18.0215	12.568	43.8444	58.0775	20.1985	5.03748	28.3966	Endocrine
EXOC3-AS1	21.8698	8.97714	11.3469	34.8465	7.85495	2.51874	8.80516	Endocrine
EXOSC6	2.25268	12.568	3.90333	0	3.74045	2.51874	3.0818	Endocrine
EXPH5	60.5409	16.1589	23.6015	28.2091	11.9695	15.1124	3.30193	Endocrine
EYA4	0.0938618	5.38629	0.998527	14.9342	0	0	0.220129	Endocrine
F10	7.50895	14.3634	227.846	54.7588	1.12214	0	4.40258	Endocrine
F5	0.657033	23.3406	0.272325	13.2749	1.87023	0	5.28309	Endocrine
FABP5	0.750895	3.59086	14.524	13.2749	2.99236	0	0.660387	Endocrine
FAM105A	113.197	48.4766	33.8591	18.2529	2.24427	2.51874	3.74219	Endocrine
FAM117A	7.60281	0	6.71736	11.6155	1.49618	5.03748	1.76103	Endocrine
FAM131A	14.924	26.9314	13.6163	9.95614	4.48855	5.03748	10.7863	Endocrine
FAM135A	39.7974	25.136	28.5034	19.9123	10.8473	0	4.18245	Endocrine
FAM13C	24.0286	7.18172	5.08341	13.2749	0.374045	0	11.6668	Endocrine
FAM155A	21.5882	16.1589	6.98969	34.8465	4.48855	2.51874	0.880516	Endocrine
FAM155A-IT1	1.59565	1.79543	0.726201	14.9342	1.87023	0	0	Endocrine
FAM159B	158.72	30.5223	31.5898	164.276	0	0	0.220129	Endocrine
FAM161B	13.9854	17.9543	7.35279	9.95614	8.97709	2.51874	5.94348	Endocrine
FAM167A	14.3609	7.18172	13.3439	19.9123	1.87023	0	0.440258	Endocrine
FAM169A	15.5811	8.97714	13.8886	21.5716	3.74045	0	0.440258	Endocrine
FAM171B	51.1547	50.272	29.4111	26.5497	1.12214	2.51874	7.70451	Endocrine
FAM173A	38.8588	62.84	44.8429	51.4401	30.6717	25.1874	30.818	Endocrine
FAM174A	86.0713	82.5897	51.6511	56.4181	33.6641	22.6687	29.4973	Endocrine
FAM174B	38.1079	23.3406	26.3248	49.7807	12.3435	12.5937	7.48438	Endocrine
FAM177B	6.94578	86.1806	7.35279	11.6155	2.24427	12.5937	0	Endocrine
FAM183A	3.66061	14.3634	1.0893	0	0.374045	0	0	Endocrine
FAM184A	26.2813	21.5451	36.2193	51.4401	3.36641	12.5937	2.20129	Endocrine
FAM200B	182.843	136.453	97.1294	172.573	64.3358	30.2249	66.6991	Endocrine
FAM222A	19.9926	0	5.71883	4.97807	1.12214	2.51874	0	Endocrine
FAM229B	79.501	46.6811	25.7801	49.7807	25.061	5.03748	29.2771	Endocrine
FAM24B	7.60281	5.38629	7.26201	18.2529	8.229	5.03748	3.52206	Endocrine
FAM46A	214.944	229.815	335.959	215.716	60.9694	88.1559	152.549	Endocrine
FAM46C	21.5882	8.97714	24.6001	16.5936	0.748091	10.075	0	Endocrine
FAM47E	22.9023	21.5451	18.6089	18.2529	5.61068	5.03748	0.440258	Endocrine
FAM65B	0.469309	12.568	0.272325	0	0	0	3.0818	Endocrine
FAM69B	7.50895	1.79543	5.99116	14.9342	1.49618	2.51874	0.880516	Endocrine
FAM81B	0.563171	23.3406	1.8155	3.31871	1.87023	5.03748	0	Endocrine
FAM84A	5.25626	1.79543	18.2458	1.65936	1.87023	0	2.20129	Endocrine
FAN1	25.6243	21.5451	21.3322	26.5497	10.8473	7.55622	12.1071	Endocrine
FANCL	27.7831	25.136	12.7993	34.8465	10.4733	5.03748	5.50322	Endocrine
FAR2P2	23.9348	21.5451	57.1883	21.5716	0.748091	5.03748	0.660387	Endocrine
FBXL16	9.29232	10.7726	8.89596	11.6155	0.374045	0	0.440258	Endocrine
FBXL2	10.0432	3.59086	3.81256	11.6155	2.99236	2.51874	3.0818	Endocrine
FBXO16	24.0286	19.7497	11.5284	4.97807	7.10686	7.55622	4.40258	Endocrine
FBXO17	103.623	32.3177	56.3714	18.2529	15.3359	12.5937	18.2707	Endocrine
FBXO27	18.0215	23.3406	9.89449	9.95614	2.99236	0	1.98116	Endocrine
FBXO41	7.22736	12.568	7.62511	6.63743	1.49618	0	1.76103	Endocrine
FBXO44	13.5161	12.568	11.8008	18.2529	7.85495	2.51874	6.16361	Endocrine
FBXO48	13.1407	14.3634	8.98674	4.97807	6.73282	5.03748	6.60387	Endocrine
FBXW7	73.8693	91.5669	119.006	94.5834	32.916	35.2624	25.7551	Endocrine
FEV	0.0938618	1.79543	28.8665	18.2529	0.748091	2.51874	0	Endocrine
FFAR2	6.66419	3.59086	24.5093	8.29679	0	0	0.220129	Endocrine
FFAR4	76.1219	202.883	0.272325	1.65936	1.12214	2.51874	0	Endocrine
FGA	0.750895	7.18172	47.3846	126.111	37.7786	35.2624	0.220129	Endocrine
FGB	1.9711	17.9543	120.277	1171.51	24.313	32.7436	0.660387	Endocrine
FGF12	14.0793	34.1131	34.4038	31.5278	1.87023	0	0	Endocrine
FGF14	24.4979	93.3623	38.4887	29.8684	0	0	0.880516	Endocrine
FGF14-AS2	25.7181	8.97714	7.62511	19.9123	5.98473	5.03748	7.26425	Endocrine
FGF18	0.187724	0	12.6177	0	0.374045	0	2.42142	Endocrine
FGFBP3	17.0829	17.9543	13.0716	9.95614	5.61068	0	1.98116	Endocrine
FHOD3	0.187724	21.5451	1.8155	0	1.12214	0	1.76103	Endocrine
FITM2	3.09744	1.79543	3.54023	11.6155	2.99236	0	1.98116	Endocrine
FKBP2	596.867	524.265	730.831	336.85	329.908	352.624	319.847	Endocrine
FKBP4	129.717	96.9532	155.589	86.2866	74.8091	32.7436	33.2395	Endocrine
FKBP5	54.0644	35.9086	34.6761	36.5059	3.74045	10.075	10.5662	Endocrine
FLJ37453	40.1729	34.1131	28.6849	48.1214	16.084	12.5937	7.70451	Endocrine
FLVCR1	20.7435	26.9314	21.1506	14.9342	5.23664	7.55622	5.72335	Endocrine
FLVCR1-AS1	10.888	7.18172	11.3469	11.6155	3.74045	5.03748	1.76103	Endocrine
FMC1	42.4255	43.0903	27.9587	44.8026	13.0916	12.5937	14.9688	Endocrine
FMN1	18.5846	0	8.53286	4.97807	7.85495	5.03748	0.440258	Endocrine
FMN2	17.7399	7.18172	6.08193	14.9342	0	2.51874	0.220129	Endocrine
FMO5	4.69309	12.568	1.0893	1.65936	2.99236	5.03748	1.10064	Endocrine
FN3K	7.1335	3.59086	7.17124	13.2749	1.87023	2.51874	0.220129	Endocrine
FOS	661.632	888.737	708.409	1282.68	495.236	629.685	244.123	Endocrine
FRRS1L	2.81585	0	6.62659	11.6155	0.374045	0	0	Endocrine
FRZB	0.657033	43.0903	0.363101	3.31871	0	0	11.2266	Endocrine
FSIP2	5.72557	1.79543	2.36015	14.9342	1.87023	2.51874	0.220129	Endocrine
FSTL4	29.5665	8.97714	9.44062	3.31871	1.12214	0	0.440258	Endocrine
FSTL5	2.90972	16.1589	36.5824	18.2529	0.748091	0	0.440258	Endocrine
FXYD3	10.0432	39.4994	249.904	84.6272	8.229	55.4123	0.220129	Endocrine
FXYD5	13.7977	10.7726	282.22	41.4839	42.6412	17.6312	128.996	Endocrine
FZD3	27.5015	41.2949	29.865	31.5278	18.3282	15.1124	16.9499	Endocrine
G6PC2	253.521	0	27.3233	6.63743	1.87023	0	0.660387	Endocrine
GABRB3	89.0749	235.201	92.046	63.0556	4.86259	2.51874	6.16361	Endocrine
GABRG2	2.15882	98.7486	12.3454	0	0	0	0.220129	Endocrine
GAD2	742.823	587.105	169.296	381.652	3.74045	5.03748	3.96232	Endocrine
GADD45G	94.2373	44.8857	172.11	102.88	8.97709	47.856	5.28309	Endocrine
GAL	1.12634	235.201	2.99558	8.29679	36.2824	27.7061	35.0005	Endocrine
GALNT13	4.31764	8.97714	15.2502	4.97807	0.374045	0	1.98116	Endocrine
GAP43	42.4255	71.8172	12.527	0	0.374045	0	1.32077	Endocrine
GAS2	15.0179	25.136	8.71441	36.5059	1.12214	7.55622	0.220129	Endocrine
GATAD2B	16.2381	26.9314	21.8768	38.1652	13.0916	15.1124	18.4908	Endocrine
GC	7.69667	8.97714	840.396	389.949	67.3282	37.7811	3.0818	Endocrine
GCFC2	37.357	39.4994	31.6805	44.8026	19.8244	5.03748	15.1889	Endocrine
GCG	539.236	608.65	135221	509.423	453.717	483.598	391.829	Endocrine
GCH1	25.7181	39.4994	70.26	39.8246	12.3435	12.5937	3.74219	Endocrine
GCK	60.2593	35.9086	28.4126	16.5936	0	2.51874	2.20129	Endocrine
GCNT1	24.9672	25.136	71.7124	39.8246	2.24427	2.51874	6.16361	Endocrine
GDA	32.8516	7.18172	24.1462	16.5936	5.61068	2.51874	0	Endocrine
GDAP1	118.266	138.248	75.3434	79.6491	7.48091	7.55622	6.16361	Endocrine
GDAP1L1	14.3609	17.9543	14.7963	18.2529	0.374045	0	0.220129	Endocrine
GFOD2	21.1189	25.136	42.8459	18.2529	15.7099	7.55622	10.7863	Endocrine
GGA2	46.7432	46.6811	59.6393	31.5278	26.9313	17.6312	18.711	Endocrine
GIPR	24.9672	19.7497	15.4318	46.462	6.73282	2.51874	0.220129	Endocrine
GLA	24.6857	19.7497	92.046	14.9342	20.5725	17.6312	27.0759	Endocrine
GLCCI1	12.4836	5.38629	2.08783	1.65936	1.12214	2.51874	1.76103	Endocrine
GLIPR1L2	12.8591	17.9543	5.71883	13.2749	1.12214	0	3.96232	Endocrine
GLP1R	18.5846	12.568	0.18155	0	0	0	0.220129	Endocrine
GLRA3	13.2345	5.38629	2.99558	3.31871	0	0	0	Endocrine
GLRB	26.6568	34.1131	9.71294	14.9342	10.0992	2.51874	1.98116	Endocrine
GLS	19.8048	23.3406	183.547	59.7369	38.5267	50.3748	29.057	Endocrine
GLS2	11.0757	10.7726	7.80666	3.31871	0.374045	0	0.220129	Endocrine
GLT8D2	13.0468	7.18172	5.90038	38.1652	0	0	5.28309	Endocrine
GNAI1	61.9488	96.9532	144.151	134.408	20.9465	7.55622	61.6361	Endocrine
GNAO1	52.4688	19.7497	27.051	34.8465	0	0	1.98116	Endocrine
GNAS	6443.61	6036.23	5077.51	3418.28	823.274	581.829	762.306	Endocrine
GNAZ	11.1696	8.97714	23.7831	14.9342	3.74045	2.51874	0.220129	Endocrine
GNG2	72.7429	91.5669	79.8821	68.0336	0.374045	5.03748	29.4973	Endocrine
GNG4	475.035	12.568	235.017	207.42	1.87023	7.55622	2.86168	Endocrine
GNG7	29.0972	8.97714	9.80372	8.29679	11.5954	5.03748	0.880516	Endocrine
GNPDA1	90.0135	100.544	65.5397	84.6272	49.748	30.2249	19.5915	Endocrine
GPAT3	13.2345	5.38629	14.7056	19.9123	2.99236	0	0.220129	Endocrine
GPD1	24.1225	1.79543	5.35573	1.65936	0	0	0	Endocrine
GPM6A	58.2882	28.7269	0.18155	3.31871	0.374045	0	0.220129	Endocrine
GPR158	16.0504	23.3406	7.44356	4.97807	0.374045	0	0.440258	Endocrine
GPRASP1	35.6675	46.6811	29.9558	34.8465	2.61832	0	2.86168	Endocrine
GPSM1	63.3567	35.9086	2.1786	23.231	5.61068	0	7.70451	Endocrine
GPX3	333.022	508.106	789.199	124.452	20.1985	10.075	52.3907	Endocrine
GRAMD1B	2.06496	5.38629	3.17713	19.9123	0.374045	2.51874	0	Endocrine
GRAMD4	8.91687	17.9543	63.4518	16.5936	8.229	12.5937	3.74219	Endocrine
GRASP	3.66061	19.7497	6.62659	8.29679	9.35114	2.51874	2.42142	Endocrine
GREM2	53.689	1.79543	8.16976	8.29679	0.374045	2.51874	1.10064	Endocrine
GRIA2	58.8514	55.6583	38.1256	68.0336	0	0	0	Endocrine
GRIA3	33.8841	70.0217	151.685	87.9459	1.87023	0	16.2895	Endocrine
GRIA4	11.4511	5.38629	4.08488	0	0.374045	0	0	Endocrine
GS1-124K5.4	13.7977	5.38629	8.71441	11.6155	2.24427	0	2.20129	Endocrine
GS1-259H13.2	2.62813	0	5.17418	16.5936	2.61832	0	1.5409	Endocrine
GSTA4	58.4759	46.6811	60.8193	58.0775	17.5801	12.5937	28.1765	Endocrine
GYG1	107.096	86.1806	100.942	92.924	32.916	30.2249	26.1953	Endocrine
HAAO	2.34655	0	5.35573	13.2749	2.99236	5.03748	3.96232	Endocrine
HACD1	7.97826	5.38629	31.7713	21.5716	10.8473	2.51874	2.42142	Endocrine
HACD3	333.303	256.746	248.088	202.442	118.572	90.6746	100.379	Endocrine
HADH	519.056	193.906	6.62659	21.5716	50.8702	17.6312	28.8369	Endocrine
HAP1	11.2634	91.5669	0.635426	1.65936	0	0	1.10064	Endocrine
HDAC6	16.7074	14.3634	11.3469	26.5497	7.85495	5.03748	7.26425	Endocrine
HDHD2	62.9813	68.2263	50.3802	64.7149	29.9236	20.1499	28.3966	Endocrine
HEATR5B	6.94578	5.38629	7.62511	19.9123	8.97709	5.03748	4.18245	Endocrine
HEPACAM2	60.9163	134.657	33.2237	29.8684	0	0	0.220129	Endocrine
HERC2P2	12.7652	17.9543	6.44504	9.95614	4.48855	2.51874	7.70451	Endocrine
HERC5	22.1514	14.3634	32.2252	8.29679	7.85495	10.075	2.86168	Endocrine
HES6	9.01074	5.38629	11.1653	24.8904	4.86259	2.51874	3.74219	Endocrine
HGD	3.66061	10.7726	18.2458	49.7807	7.85495	20.1499	0	Endocrine
HHATL	15.2056	0	0.0907751	0	0.374045	0	0	Endocrine
HHEX	0.187724	247.769	0.363101	0	65.0839	22.6687	0.220129	Endocrine
HHLA3	17.8337	14.3634	20.0613	6.63743	8.60305	7.55622	5.28309	Endocrine
HIRIP3	68.613	70.0217	54.2835	43.1433	24.313	12.5937	28.6168	Endocrine
HIST2H2BE	14.6424	23.3406	20.8783	23.231	10.0992	2.51874	1.32077	Endocrine
HIVEP3	13.4222	14.3634	10.9838	23.231	5.98473	0	9.46554	Endocrine
HLCS	9.29232	30.5223	11.9823	8.29679	9.35114	10.075	11.0064	Endocrine
HLF	12.7652	21.5451	16.2488	13.2749	2.24427	0	0.220129	Endocrine
HMGB3	53.8767	82.5897	201.612	11.6155	65.0839	50.3748	22.8934	Endocrine
HMGCLL1	60.0716	62.84	48.6555	68.0336	0.748091	0	0.660387	Endocrine
HMGN2	129.623	150.816	104.301	167.595	72.5648	83.1184	80.5672	Endocrine
HMGN5	108.692	55.6583	70.1692	77.9898	26.9313	22.6687	18.0506	Endocrine
HMP19	0.187724	0	10.076	43.1433	0.374045	2.51874	0.220129	Endocrine
HOOK1	198.705	143.634	198.888	155.98	99.122	75.5622	1.76103	Endocrine
HOPX	160.504	10.7726	82.6962	26.5497	0.748091	2.51874	13.648	Endocrine
HP09053	1.2202	30.5223	0.272325	0	2.24427	5.03748	0.220129	Endocrine
HPGD	10.888	35.9086	4.99263	119.474	2.24427	5.03748	0.440258	Endocrine
HPX	3.09744	10.7726	2.72325	0	0.374045	2.51874	0	Endocrine
HS6ST3	10.3248	8.97714	31.5898	19.9123	0	2.51874	0.440258	Endocrine
HSD17B14	69.5516	39.4994	66.3566	36.5059	3.36641	7.55622	13.8681	Endocrine
HSD17B7	21.3066	12.568	11.6192	14.9342	8.229	7.55622	6.824	Endocrine
HSDL1	18.6785	28.7269	13.9794	16.5936	13.8397	10.075	12.5473	Endocrine
HSF2	13.8916	16.1589	12.2546	14.9342	5.61068	2.51874	7.26425	Endocrine
HSF4	44.9598	10.7726	26.1432	8.29679	3.36641	10.075	3.52206	Endocrine
HSPA2	12.5775	10.7726	18.2458	16.5936	4.86259	7.55622	4.62271	Endocrine
HSPA4L	60.7286	62.84	73.3463	34.8465	20.5725	7.55622	5.50322	Endocrine
HSPA6	305.051	62.84	365.37	146.023	28.0534	70.5247	7.48438	Endocrine
HSPA7	48.9959	3.59086	55.7359	8.29679	2.24427	2.51874	0.660387	Endocrine
HSPD1	1029.19	777.421	1150.03	693.611	550.969	460.929	397.773	Endocrine
HSPE1	353.296	384.222	424.283	320.256	154.855	178.83	112.486	Endocrine
HSPH1	767.79	377.04	891.321	474.576	184.404	214.093	115.127	Endocrine
HTATSF1	197.11	344.722	249.813	262.178	137.649	136.012	125.033	Endocrine
HTR1F	5.44399	19.7497	20.0613	28.2091	0	0	0.220129	Endocrine
HYDIN	10.6064	1.79543	4.72031	23.231	4.1145	0	1.76103	Endocrine
HYMAI	10.888	1.79543	11.9823	14.9342	2.24427	0	4.40258	Endocrine
IAPP	10430.9	66.4309	64.8135	38.1652	35.1603	27.7061	28.1765	Endocrine
ICA1	137.132	71.8172	109.566	101.221	60.2213	60.4497	6.16361	Endocrine
ICA1L	22.3391	25.136	16.7026	14.9342	5.98473	0	3.52206	Endocrine
ICAM2	14.8302	8.97714	6.53581	0	2.99236	0	6.60387	Endocrine
ID4	60.8225	17.9543	64.995	175.892	60.5954	20.1499	27.7362	Endocrine
IDS	325.607	373.449	267.877	389.949	83.0381	45.3373	112.486	Endocrine
IFI6	178.619	136.453	243.64	192.485	83.4121	47.856	29.2771	Endocrine
IGFBPL1	1.50179	10.7726	9.44062	1.65936	2.61832	2.51874	0.220129	Endocrine
IGSF10	0	5.38629	0.0907751	14.9342	0	0	1.32077	Endocrine
IGSF22	10.1371	8.97714	7.44356	6.63743	3.36641	0	0	Endocrine
IKZF2	5.35012	1.79543	1.27085	13.2749	6.35877	5.03748	0.660387	Endocrine
IL13RA2	0.750895	30.5223	17.0657	33.1871	0.374045	0	8.58503	Endocrine
IL17RB	66.0787	21.5451	39.0333	66.3743	8.97709	12.5937	0.440258	Endocrine
IL18BP	2.53427	3.59086	17.7012	6.63743	0.748091	2.51874	0.220129	Endocrine
IL20RA	38.2018	23.3406	2.1786	26.5497	10.4733	0	0.660387	Endocrine
IL6R	56.8803	39.4994	81.5161	64.7149	11.5954	12.5937	3.52206	Endocrine
ILF3-AS1	106.627	87.976	67.4459	97.9021	25.061	27.7061	20.9122	Endocrine
IMMP1L	79.1255	32.3177	62.4533	54.7588	19.4504	10.075	8.58503	Endocrine
INA	111.696	109.521	90.5028	112.836	1.12214	2.51874	1.32077	Endocrine
ING5	22.6207	16.1589	10.6207	44.8026	10.8473	20.1499	15.6292	Endocrine
INHA	0.375447	12.568	0.907751	0	1.49618	0	0	Endocrine
INPP5F	58.0066	55.6583	36.2193	66.3743	4.86259	12.5937	17.3902	Endocrine
INS	152763	1292.71	980.462	942.515	756.694	906.746	593.908	Endocrine
INSM1	27.5015	34.1131	12.1639	39.8246	0.374045	0	0	Endocrine
INTS6-AS1	9.76163	19.7497	7.53434	14.9342	3.36641	0	4.18245	Endocrine
INTU	24.1225	26.9314	14.7056	36.5059	8.229	10.075	7.48438	Endocrine
IPO5P1	8.54143	14.3634	7.35279	13.2749	3.36641	2.51874	1.76103	Endocrine
IQSEC3	2.81585	10.7726	9.80372	4.97807	0	0	1.76103	Endocrine
IRAK1BP1	13.7038	12.568	9.16829	23.231	6.73282	5.03748	3.0818	Endocrine
IRX2	0.657033	0	75.3434	4.97807	0.748091	0	1.32077	Endocrine
ISL1	172.049	416.539	280.677	346.806	2.61832	2.51874	4.84284	Endocrine
ISOC1	55.7539	21.5451	20.3336	33.1871	20.9465	10.075	12.3272	Endocrine
ITM2C	252.582	276.496	262.522	386.63	103.611	50.3748	156.071	Endocrine
ITPR1	5.63171	12.568	21.8768	9.95614	8.60305	10.075	10.3461	Endocrine
JAKMIP1	22.5268	19.7497	7.98821	3.31871	0	0	0.880516	Endocrine
JAKMIP2	48.1511	34.1131	45.8414	104.54	2.24427	0	3.30193	Endocrine
JAZF1	57.1619	35.9086	55.1005	43.1433	25.4351	12.5937	28.3966	Endocrine
JMJD1C-AS1	7.41508	10.7726	4.26643	4.97807	2.61832	0	1.76103	Endocrine
JSRP1	9.38618	37.704	33.5868	53.0994	1.12214	0	0.220129	Endocrine
KBTBD6	10.5125	10.7726	7.35279	9.95614	3.36641	2.51874	4.18245	Endocrine
KBTBD7	10.5125	14.3634	6.71736	8.29679	4.1145	2.51874	2.64155	Endocrine
KCNA5	5.9133	16.1589	20.4244	16.5936	0	0	0	Endocrine
KCNA6	16.332	12.568	9.80372	21.5716	0.748091	0	0	Endocrine
KCNB2	18.5846	16.1589	20.8783	13.2749	0	2.51874	0	Endocrine
KCNH2	19.1478	50.272	13.7978	44.8026	0.374045	0	0.660387	Endocrine
KCNH6	1.12634	0	16.4303	21.5716	0	0	0.220129	Endocrine
KCNJ3	1.68951	7.18172	22.2399	49.7807	0	0	0.220129	Endocrine
KCNJ6	18.6785	8.97714	34.6761	11.6155	0.374045	0	0.440258	Endocrine
KCNK12	7.22736	3.59086	4.17566	11.6155	0.374045	0	0.660387	Endocrine
KCNK16	67.3928	28.7269	18.3366	0	0.374045	0	0.440258	Endocrine
KCNK17	28.1585	8.97714	17.5196	0	0	2.51874	1.76103	Endocrine
KCNMA1	209.5	123.885	141.246	106.199	6.73282	10.075	2.42142	Endocrine
KCNMB2	78.2808	66.4309	163.214	111.177	1.12214	2.51874	0.880516	Endocrine
KCNQ1OT1	11.7327	8.97714	20.3336	84.6272	20.9465	35.2624	23.994	Endocrine
KCNQ2	18.4908	7.18172	0.272325	0	0.374045	0	0.220129	Endocrine
KCNT2	0.187724	26.9314	2.08783	26.5497	0.748091	2.51874	1.98116	Endocrine
KCTD12	7.60281	23.3406	91.4106	46.462	9.35114	12.5937	24.8746	Endocrine
KCTD6	23.3716	23.3406	21.786	28.2091	5.23664	5.03748	8.80516	Endocrine
KCTD8	7.1335	10.7726	1.18008	0	0	0	0.220129	Endocrine
KDM5D	8.54143	7.18172	7.44356	11.6155	5.23664	0	3.0818	Endocrine
KIAA0319	9.19846	8.97714	14.0701	14.9342	5.61068	0	0.220129	Endocrine
KIAA0586	56.411	50.272	43.6628	39.8246	16.084	10.075	22.4531	Endocrine
KIAA0895	10.3248	14.3634	13.8886	14.9342	5.61068	5.03748	0.440258	Endocrine
KIAA0895L	22.1514	35.9086	12.7085	18.2529	10.8473	7.55622	14.5285	Endocrine
KIAA1107	64.5769	28.7269	23.0569	63.0556	7.85495	12.5937	2.20129	Endocrine
KIAA1211L	7.1335	16.1589	6.62659	13.2749	6.35877	7.55622	0	Endocrine
KIAA1324	155.905	120.294	241.643	167.595	5.23664	45.3373	1.76103	Endocrine
KIAA1324L	12.7652	14.3634	10.1668	9.95614	3.74045	0	3.52206	Endocrine
KIAA1328	4.22378	7.18172	3.26791	11.6155	4.1145	0	4.84284	Endocrine
KIAA2022	30.9744	28.7269	7.71589	16.5936	3.74045	0	2.20129	Endocrine
KIF1A	153.933	150.816	112.289	104.54	2.99236	32.7436	2.64155	Endocrine
KIF3A	162.569	175.952	138.523	197.464	61.7175	22.6687	44.9063	Endocrine
KIF5A	18.9601	12.568	8.98674	19.9123	0.374045	0	0.440258	Endocrine
KIF5C	183.124	96.9532	140.338	84.6272	3.36641	5.03748	12.7675	Endocrine
KISS1R	24.2164	7.18172	7.35279	6.63743	7.10686	0	0.440258	Endocrine
KL	7.41508	12.568	21.9676	38.1652	0	2.51874	0.440258	Endocrine
KLHDC8A	14.6424	1.79543	5.90038	18.2529	0.374045	0	0.220129	Endocrine
KLHDC9	13.7977	16.1589	10.8022	13.2749	7.10686	2.51874	0.220129	Endocrine
KLHL3	8.44756	1.79543	13.2532	9.95614	2.24427	0	3.0818	Endocrine
KLHL41	17.8337	14.3634	189.539	68.0336	2.24427	2.51874	0.880516	Endocrine
KLHL42	59.0391	21.5451	48.9278	68.0336	14.5878	20.1499	25.9752	Endocrine
KLKP1	4.78695	0	10.6207	3.31871	1.87023	0	0.220129	Endocrine
KMT2B	4.78695	0	6.53581	13.2749	4.1145	0	5.06296	Endocrine
KMT2E-AS1	23.8409	12.568	19.1536	21.5716	8.60305	10.075	9.9058	Endocrine
KPNA5	33.0394	28.7269	24.9632	39.8246	13.4656	7.55622	9.68567	Endocrine
KRBA2	27.3138	26.9314	10.893	31.5278	7.10686	0	5.72335	Endocrine
KRT222	45.9923	39.4994	14.6148	36.5059	1.87023	0	0.220129	Endocrine
L2HGDH	10.888	3.59086	11.8008	9.95614	5.23664	5.03748	1.98116	Endocrine
LAT2	1.12634	7.18172	20.3336	28.2091	1.12214	0	1.5409	Endocrine
LCORL	67.3928	122.089	77.3404	94.5834	27.3053	22.6687	16.7298	Endocrine
LDAH	11.3573	5.38629	8.16976	16.5936	6.73282	5.03748	7.48438	Endocrine
LDB2	0.281585	0	27.5049	0	1.49618	2.51874	4.40258	Endocrine
LDLRAD4	6.85191	8.97714	0	14.9342	5.61068	2.51874	3.0818	Endocrine
LDLRAP1	44.2089	14.3634	30.3189	36.5059	6.73282	10.075	4.18245	Endocrine
LDOC1	67.5805	50.272	35.4931	64.7149	14.9618	15.1124	22.233	Endocrine
LEPR	2.81585	93.3623	2.72325	0	8.97709	0	5.94348	Endocrine
LETM2	10.0432	8.97714	10.6207	9.95614	5.23664	2.51874	3.52206	Endocrine
LETMD1	53.2197	39.4994	30.682	19.9123	22.8168	15.1124	16.5097	Endocrine
LIG4	26.1875	39.4994	28.4126	26.5497	15.3359	17.6312	12.5473	Endocrine
LIMCH1	457.201	330.359	455.964	604.006	233.778	83.1184	15.8493	Endocrine
LIN52	9.94935	10.7726	5.35573	4.97807	3.74045	2.51874	5.06296	Endocrine
LIN7A	1.2202	7.18172	0.998527	11.6155	1.12214	0	3.74219	Endocrine
LIN7B	48.3388	35.9086	31.9529	31.5278	6.73282	7.55622	10.5662	Endocrine
LINC-PINT	20.1803	10.7726	20.6967	18.2529	5.23664	10.075	10.1259	Endocrine
LINC00261	51.1547	44.8857	27.868	34.8465	2.24427	7.55622	0.880516	Endocrine
LINC00473	38.6711	17.9543	36.3101	13.2749	0	0	7.70451	Endocrine
LINC00476	35.9491	26.9314	21.2414	26.5497	13.4656	2.51874	8.14477	Endocrine
LINC00643	89.7319	71.8172	36.0377	34.8465	0.748091	2.51874	0.660387	Endocrine
LINC01003	12.1082	16.1589	8.35131	8.29679	4.48855	0	2.20129	Endocrine
LINC01014	14.267	5.38629	7.98821	18.2529	0	0	0.220129	Endocrine
LINC01023	15.2995	3.59086	8.71441	9.95614	2.61832	7.55622	1.98116	Endocrine
LINC01089	7.50895	14.3634	9.34984	1.65936	2.99236	0	6.16361	Endocrine
LINC01099	48.902	0	0.0907751	1.65936	0	0	0.440258	Endocrine
LINC01128	26.469	17.9543	15.341	24.8904	5.23664	5.03748	7.04412	Endocrine
LINC01278	9.94935	12.568	6.53581	9.95614	5.98473	2.51874	3.0818	Endocrine
LINC01315	20.7435	30.5223	12.527	11.6155	5.98473	7.55622	1.76103	Endocrine
LINC01370	13.7038	16.1589	15.5226	0	0.374045	0	0	Endocrine
LINC01481	13.8916	5.38629	11.3469	18.2529	5.23664	2.51874	8.14477	Endocrine
LINC01503	6.66419	34.1131	5.35573	21.5716	6.35877	2.51874	3.0818	Endocrine
LINGO2	10.1371	0	5.53728	0	0	2.51874	0.220129	Endocrine
LMBRD2	33.6964	34.1131	15.9764	14.9342	8.229	0	8.14477	Endocrine
LMO1	111.977	84.3852	97.1294	19.9123	2.24427	0	0.440258	Endocrine
LMO2	21.5882	34.1131	11.8008	3.31871	8.229	5.03748	3.96232	Endocrine
LMO3	6.19488	7.18172	0.0907751	43.1433	0	7.55622	1.5409	Endocrine
LMTK2	7.88439	10.7726	11.5284	14.9342	4.48855	5.03748	3.96232	Endocrine
LNP1	13.2345	10.7726	7.35279	11.6155	0.374045	0	4.18245	Endocrine
LOC100128398	7.79053	3.59086	8.35131	14.9342	5.23664	0	2.20129	Endocrine
LOC100130111	4.88082	32.3177	9.98527	13.2749	14.9618	0	0.440258	Endocrine
LOC100130476	14.7363	0	0.907751	3.31871	1.12214	0	0.880516	Endocrine
LOC100270746	11.7327	10.7726	6.44504	3.31871	3.74045	0	3.0818	Endocrine
LOC100272217	10.5125	3.59086	5.80961	18.2529	0.748091	0	1.10064	Endocrine
LOC100287036	29.2849	14.3634	5.71883	18.2529	0	2.51874	0.220129	Endocrine
LOC100287592	7.60281	8.97714	11.0746	18.2529	0.374045	0	0	Endocrine
LOC100288748	6.75805	8.97714	6.08193	11.6155	3.36641	0	0	Endocrine
LOC100289230	13.61	1.79543	7.08046	6.63743	2.24427	2.51874	1.5409	Endocrine
LOC100289361	12.202	7.18172	3.99411	6.63743	3.36641	0	1.32077	Endocrine
LOC100499489	6.10102	3.59086	4.08488	11.6155	1.12214	2.51874	2.42142	Endocrine
LOC100505715	10.6064	7.18172	8.26054	3.31871	5.23664	2.51874	4.84284	Endocrine
LOC100505771	14.3609	7.18172	21.786	23.231	5.61068	0	3.0818	Endocrine
LOC100505938	35.6675	34.1131	15.341	16.5936	3.74045	7.55622	0.440258	Endocrine
LOC100506098	5.25626	3.59086	36.1285	23.231	6.35877	2.51874	0	Endocrine
LOC100506127	5.72557	12.568	3.08636	3.31871	2.61832	0	1.32077	Endocrine
LOC100506302	5.9133	7.18172	8.71441	13.2749	4.86259	0	2.86168	Endocrine
LOC100506844	51.9995	43.0903	25.6894	56.4181	8.97709	2.51874	21.1324	Endocrine
LOC100507577	10.7941	23.3406	8.98674	8.29679	6.73282	5.03748	3.74219	Endocrine
LOC101060391	2.25268	1.79543	15.2502	13.2749	0.374045	0	0.220129	Endocrine
LOC101927021	20.0864	12.568	14.2517	3.31871	4.48855	7.55622	3.30193	Endocrine
LOC101927668	25.7181	17.9543	21.1506	4.97807	1.87023	5.03748	0.660387	Endocrine
LOC101927765	19.6171	8.97714	9.16829	14.9342	3.36641	2.51874	3.52206	Endocrine
LOC101928303	12.2959	1.79543	5.26496	3.31871	0.748091	2.51874	0.220129	Endocrine
LOC101928891	5.9133	17.9543	9.62217	19.9123	2.61832	2.51874	1.98116	Endocrine
LOC101929532	0	0	11.5284	0	0	0	2.42142	Endocrine
LOC101929767	4.22378	12.568	5.44651	6.63743	1.49618	0	5.72335	Endocrine
LOC102724532	10.7002	1.79543	4.99263	16.5936	4.48855	2.51874	3.96232	Endocrine
LOC105369635	45.4291	25.136	17.5196	26.5497	13.0916	10.075	0.440258	Endocrine
LOC105371743	39.8913	43.0903	25.6894	24.8904	15.7099	5.03748	15.8493	Endocrine
LOC105375304	10.3248	16.1589	0.18155	87.9459	1.12214	0	0	Endocrine
LOC171391	6.28874	7.18172	10.7115	9.95614	4.48855	0	0.660387	Endocrine
LOC389332	6.28874	39.4994	42.0289	69.693	0.374045	0	2.86168	Endocrine
LOC389765	10.1371	12.568	10.7115	3.31871	4.86259	2.51874	0.880516	Endocrine
LOC441204	6.94578	8.97714	1.4524	19.9123	1.87023	2.51874	1.5409	Endocrine
LOC642366	9.01074	17.9543	9.89449	13.2749	0	0	0.660387	Endocrine
LOC728392	141.356	156.202	54.3743	96.2427	1.49618	7.55622	5.50322	Endocrine
LOH12CR2	5.72557	10.7726	5.08341	3.31871	1.49618	0	1.32077	Endocrine
LONRF2	18.7724	30.5223	16.158	34.8465	4.86259	0	0.440258	Endocrine
LOXL4	1.87724	3.59086	170.748	3.31871	10.4733	5.03748	2.20129	Endocrine
LPIN1	99.7751	143.634	61.4548	63.0556	54.6106	27.7061	42.2647	Endocrine
LRCH2	7.1335	57.4537	23.9646	41.4839	0.748091	0	13.8681	Endocrine
LRP11	36.3245	17.9543	45.9322	31.5278	5.23664	17.6312	11.0064	Endocrine
LRP5	11.3573	55.6583	5.71883	13.2749	5.23664	0	3.0818	Endocrine
LRP5L	8.25984	1.79543	4.08488	11.6155	2.24427	2.51874	1.32077	Endocrine
LRPAP1	287.123	272.905	645.502	409.861	204.977	108.306	217.047	Endocrine
LRRC2	1.87724	10.7726	1.4524	14.9342	0	2.51874	0.220129	Endocrine
LRRC24	6.00716	10.7726	10.1668	6.63743	0.374045	5.03748	0.220129	Endocrine
LRRC29	8.16598	7.18172	4.90186	13.2749	2.61832	0	3.0818	Endocrine
LRRC37B	9.57391	10.7726	8.26054	0	2.24427	0	2.42142	Endocrine
LRRC4C	0.187724	10.7726	0.544651	0	0	0	0.660387	Endocrine
LRRN3	22.9023	8.97714	3.54023	4.97807	1.12214	0	0.440258	Endocrine
LRRTM2	2.44041	0	11.8915	9.95614	0	2.51874	0.440258	Endocrine
LRRTM3	61.4795	1.79543	0.907751	1.65936	1.12214	0	0.220129	Endocrine
LRRTM4	9.1046	10.7726	13.9794	14.9342	0	0	0.220129	Endocrine
LSAMP	74.9017	30.5223	32.0436	43.1433	0.374045	0	3.74219	Endocrine
LUCAT1	58.5698	57.4537	9.44062	59.7369	27.3053	17.6312	15.8493	Endocrine
LY6H	0.0938618	34.1131	2.99558	11.6155	0	0	0	Endocrine
LYRM5	73.4	82.5897	43.2997	64.7149	26.5572	12.5937	21.5726	Endocrine
LYRM7	39.7974	25.136	25.1447	33.1871	11.9695	17.6312	17.8304	Endocrine
LYSMD2	75.9342	66.4309	43.8444	58.0775	20.1985	10.075	4.84284	Endocrine
MAATS1	26.2813	21.5451	26.9602	56.4181	13.0916	2.51874	2.64155	Endocrine
MAGEE1	7.79053	10.7726	7.17124	9.95614	2.99236	5.03748	1.10064	Endocrine
MAGEL2	9.66777	17.9543	4.72031	6.63743	0	0	2.64155	Endocrine
MAGI2	7.50895	5.38629	10.8022	18.2529	1.87023	0	2.86168	Endocrine
MAGIX	10.7941	12.568	14.2517	16.5936	6.73282	5.03748	1.5409	Endocrine
MAML3	25.2488	10.7726	10.1668	21.5716	2.99236	7.55622	3.96232	Endocrine
MAN1B1-AS1	12.4836	0	10.6207	9.95614	2.24427	2.51874	3.96232	Endocrine
MAN1C1	22.7146	14.3634	11.8008	21.5716	1.87023	0	1.5409	Endocrine
MANEAL	9.57391	14.3634	11.4377	11.6155	2.24427	5.03748	0	Endocrine
MAP10	11.545	5.38629	11.3469	13.2749	5.61068	2.51874	5.50322	Endocrine
MAP1LC3A	144.266	59.2492	80.9714	99.5614	25.8091	12.5937	47.768	Endocrine
MAP2	234.936	299.837	217.497	351.784	129.794	52.8935	14.5285	Endocrine
MAP6	22.5268	16.1589	16.8842	24.8904	1.49618	2.51874	4.18245	Endocrine
MAP7D2	30.7867	34.1131	52.0142	79.6491	4.1145	2.51874	1.5409	Endocrine
MAP9	139.197	315.995	135.527	238.947	59.4732	40.2998	62.9569	Endocrine
MAPK10	25.7181	23.3406	24.8724	19.9123	2.99236	0	4.40258	Endocrine
MAPK4	1.50179	8.97714	13.707	14.9342	1.12214	0	0	Endocrine
MAPK8IP1	11.6389	10.7726	12.7085	16.5936	1.49618	2.51874	2.64155	Endocrine
MAPK8IP2	5.81943	3.59086	8.35131	16.5936	1.87023	0	0.440258	Endocrine
MAPRE1	159.377	78.9989	188.54	84.6272	67.3282	37.7811	70.001	Endocrine
MAPRE3	45.1475	26.9314	40.4857	39.8246	9.72518	0	14.0882	Endocrine
2022-03-01	9.19846	3.59086	7.53434	26.5497	0	0	0.220129	Endocrine
2022-03-08	36.1368	43.0903	43.3905	38.1652	7.48091	7.55622	10.3461	Endocrine
MARK1	25.7181	26.9314	26.3248	24.8904	7.85495	5.03748	8.80516	Endocrine
MBIP	64.0138	80.7943	56.6437	71.3524	40.0229	20.1499	37.2018	Endocrine
MBNL3	6.85191	10.7726	3.90333	6.63743	2.61832	5.03748	0.220129	Endocrine
MBOAT2	17.5522	28.7269	52.1957	28.2091	8.60305	0	13.4279	Endocrine
MBOAT4	1.2202	17.9543	23.8739	9.95614	0.748091	0	0	Endocrine
MBP	105.782	80.7943	91.9552	151.002	58.3511	57.931	1.76103	Endocrine
MCF2L	14.5486	12.568	15.7041	23.231	7.48091	7.55622	0	Endocrine
MCHR1	10.5125	25.136	4.81108	3.31871	0	0	0.440258	Endocrine
MCOLN1	8.82301	8.97714	5.62806	13.2749	0.748091	0	3.30193	Endocrine
MCTP2	13.7038	12.568	3.08636	9.95614	5.61068	5.03748	2.20129	Endocrine
MCUB	102.309	86.1806	44.7521	16.5936	17.5801	15.1124	36.1011	Endocrine
MDK	77.436	335.745	258.346	194.145	155.229	93.1934	114.467	Endocrine
MDP1	9.48004	10.7726	4.62953	13.2749	3.74045	2.51874	5.28309	Endocrine
ME3	20.0864	19.7497	5.53728	16.5936	6.73282	5.03748	3.96232	Endocrine
MED27	40.1729	21.5451	26.0525	19.9123	12.7175	7.55622	18.2707	Endocrine
MEG3	488.832	80.7943	51.7418	38.1652	23.9389	173.793	90.2528	Endocrine
MEIS2	236.907	206.474	149.597	574.138	46.3816	20.1499	37.4219	Endocrine
MEST	25.4366	68.2263	21.6953	11.6155	11.9695	20.1499	1.98116	Endocrine
METRN	12.8591	12.568	8.71441	3.31871	4.1145	5.03748	5.50322	Endocrine
MIA2	62.4181	84.3852	99.6711	84.6272	19.4504	10.075	0.440258	Endocrine
MINCR	16.7074	12.568	15.4318	26.5497	6.73282	7.55622	6.16361	Endocrine
MINOS1P1	1.59565	1.79543	1.18008	13.2749	2.61832	5.03748	1.76103	Endocrine
MIPOL1	18.9601	21.5451	7.53434	13.2749	10.4733	10.075	7.92464	Endocrine
MIR4458HG	91.4214	50.272	62.181	64.7149	42.6412	35.2624	27.0759	Endocrine
MIR7-3HG	576.969	612.241	616.999	701.908	2.99236	2.51874	4.62271	Endocrine
MIR99AHG	4.69309	16.1589	0.816976	11.6155	0	0	4.40258	Endocrine
MLIP	8.72915	0	31.499	18.2529	0.374045	2.51874	0.660387	Endocrine
MLPH	5.9133	120.294	15.9764	61.3962	18.7023	22.6687	2.86168	Endocrine
MLXIPL	82.5984	26.9314	39.9411	26.5497	7.10686	10.075	1.10064	Endocrine
MLYCD	15.2056	21.5451	18.155	11.6155	7.48091	2.51874	7.04412	Endocrine
MMRN1	11.2634	10.7726	8.80519	24.8904	0	0	0.440258	Endocrine
MOB1B	34.3534	26.9314	94.1338	36.5059	19.4504	12.5937	11.0064	Endocrine
MOCS2	151.118	132.862	118.008	187.507	64.3358	50.3748	70.2211	Endocrine
MORN4	9.38618	8.97714	5.71883	16.5936	5.61068	2.51874	1.98116	Endocrine
MPP1	70.9595	12.568	6.08193	14.9342	17.2061	5.03748	7.48438	Endocrine
MPP2	13.9854	25.136	18.6089	29.8684	4.48855	5.03748	10.1259	Endocrine
MPP6	99.3997	123.885	95.2231	122.792	39.2748	32.7436	12.5473	Endocrine
MPPED2	0.657033	3.59086	3.26791	11.6155	1.87023	0	0	Endocrine
MRAP2	15.8626	10.7726	7.89744	11.6155	1.87023	0	0.660387	Endocrine
MRLN	38.8588	26.9314	14.8871	33.1871	0.374045	0	0	Endocrine
MS4A8	0.563171	86.1806	6.98969	46.462	0.374045	0	0	Endocrine
MSANTD1	0.0938618	0	12.2546	1.65936	0.374045	0	0.220129	Endocrine
MSANTD4	89.3565	50.272	97.4017	54.7588	30.2977	30.2249	26.8557	Endocrine
MSMB	0.563171	3.59086	16.7026	1.65936	0	5.03748	0	Endocrine
MSRA	22.433	57.4537	9.44062	11.6155	24.687	12.5937	14.3084	Endocrine
MTHFD2L	6.10102	10.7726	4.90186	8.29679	4.48855	5.03748	1.76103	Endocrine
MTMR7	19.2417	8.97714	28.1403	16.5936	0.374045	2.51874	1.32077	Endocrine
MTURN	37.0754	41.2949	19.2443	26.5497	14.5878	2.51874	8.14477	Endocrine
MTUS2	45.1475	8.97714	10.6207	3.31871	0.374045	5.03748	0.220129	Endocrine
MUC13	3.66061	25.136	278.407	76.3304	37.0305	42.8186	1.76103	Endocrine
MYEF2	146.143	150.816	129.899	137.727	55.7328	55.4123	2.64155	Endocrine
MYH10	74.8079	111.317	152.139	101.221	37.7786	30.2249	67.1393	Endocrine
MYLIP	31.7253	41.2949	33.7684	29.8684	16.458	15.1124	6.60387	Endocrine
MYO3A	98.1795	104.135	64.2688	79.6491	2.99236	0	0.440258	Endocrine
MYT1	11.9205	8.97714	7.71589	4.97807	0.374045	0	0	Endocrine
MYT1L	27.877	21.5451	6.71736	21.5716	0.374045	0	0.220129	Endocrine
MZF1	21.6821	14.3634	15.2502	23.231	5.61068	7.55622	3.74219	Endocrine
NAA20	223.485	134.657	351.754	147.683	116.702	95.7121	104.341	Endocrine
NAA38	147.175	100.544	112.38	104.54	68.4503	57.931	47.3277	Endocrine
NAA40	13.9854	23.3406	13.8886	24.8904	8.229	0	5.06296	Endocrine
NAAA	17.0829	46.6811	29.6835	33.1871	11.2214	5.03748	10.7863	Endocrine
NAGS	1.40793	0	4.26643	13.2749	3.36641	2.51874	3.30193	Endocrine
NAP1L2	40.9238	25.136	23.42	18.2529	2.61832	2.51874	0.660387	Endocrine
NAP1L3	50.967	80.7943	31.9529	71.3524	0.374045	0	7.26425	Endocrine
NAP1L5	62.6058	44.8857	35.13	41.4839	2.99236	0	12.5473	Endocrine
NAPA	205.464	156.202	121.366	121.133	50.4961	22.6687	72.8627	Endocrine
NAPB	21.9637	19.7497	21.6045	23.231	9.72518	0	8.14477	Endocrine
NARFL	11.3573	10.7726	7.98821	16.5936	7.48091	5.03748	7.48438	Endocrine
NAT1	2.06496	14.3634	9.89449	11.6155	4.1145	2.51874	5.28309	Endocrine
NBEA	96.6777	86.1806	63.9057	96.2427	29.1755	32.7436	10.7863	Endocrine
NCALD	32.9455	23.3406	28.8665	39.8246	8.60305	0	10.1259	Endocrine
NCKAP5	9.57391	14.3634	7.80666	6.63743	0.748091	0	1.10064	Endocrine
NCR3LG1	13.5161	3.59086	4.62953	6.63743	2.99236	5.03748	1.76103	Endocrine
NDFIP1	335.931	307.018	201.702	293.706	156.725	95.7121	129.436	Endocrine
NDNF	0	0	0.998527	19.9123	0.374045	0	1.76103	Endocrine
NDRG4	71.7104	93.3623	11.0746	9.95614	7.85495	5.03748	4.18245	Endocrine
NEBL	46.3677	70.0217	38.9425	69.693	10.8473	22.6687	6.38374	Endocrine
NECAB1	7.88439	10.7726	3.35868	4.97807	0.374045	0	3.96232	Endocrine
NECAP1	34.1657	37.704	27.4141	34.8465	13.8397	17.6312	11.0064	Endocrine
NECTIN3	95.8329	57.4537	15.341	4.97807	11.2214	17.6312	22.4531	Endocrine
NEFH	5.63171	12.568	15.2502	1.65936	0	0	6.60387	Endocrine
NEFM	165.385	52.0674	9.07751	4.97807	1.87023	2.51874	4.40258	Endocrine
NEGR1	11.0757	19.7497	3.81256	28.2091	5.23664	0	7.92464	Endocrine
NENF	205.651	149.021	287.576	215.716	103.985	78.0809	100.599	Endocrine
NEURL1	30.599	14.3634	33.496	89.6053	4.86259	0	0.660387	Endocrine
NEUROD1	800.829	716.376	660.389	459.642	8.229	5.03748	7.04412	Endocrine
NFASC	23.5593	17.9543	21.786	21.5716	1.12214	0	7.26425	Endocrine
NFYC-AS1	8.82301	10.7726	7.71589	9.95614	1.49618	0	1.76103	Endocrine
NGRN	238.034	165.179	207.966	155.98	103.237	68.006	114.027	Endocrine
NHLRC2	28.2524	34.1131	23.6923	8.29679	16.832	7.55622	15.1889	Endocrine
NIPSNAP3B	6.75805	3.59086	2.36015	11.6155	1.87023	0	0.880516	Endocrine
NKAIN1	7.22736	10.7726	6.89891	8.29679	0	0	0.660387	Endocrine
NKIRAS1	54.1583	32.3177	43.3905	51.4401	15.7099	12.5937	14.7486	Endocrine
NKX2-2	102.028	44.8857	51.1064	129.43	1.12214	2.51874	1.10064	Endocrine
NLGN1	4.31764	7.18172	4.90186	11.6155	0.374045	0	0	Endocrine
NME5	27.4077	53.8629	16.0672	23.231	19.0763	12.5937	3.74219	Endocrine
NMNAT2	84.3818	48.4766	42.6643	51.4401	1.87023	0	0.660387	Endocrine
NOL4	36.9816	50.272	37.3994	54.7588	1.12214	0	0.440258	Endocrine
NOVA1	29.0033	25.136	40.758	39.8246	0.374045	2.51874	2.86168	Endocrine
NPAS4	13.5161	3.59086	17.2473	34.8465	0	0	0	Endocrine
NPDC1	193.074	175.952	238.103	242.266	52.3664	45.3373	43.5855	Endocrine
NPFFR2	0	3.59086	0.363101	91.2646	0.374045	0	0	Endocrine
NPHP4	2.53427	14.3634	8.44209	11.6155	1.49618	5.03748	1.98116	Endocrine
NPM2	43.6458	17.9543	31.7713	46.462	10.8473	20.1499	0.660387	Endocrine
NPTX2	155.623	39.4994	6.26349	3.31871	8.60305	7.55622	0.440258	Endocrine
NPW	4.22378	23.3406	3.35868	49.7807	0.748091	0	3.0818	Endocrine
NPY	178.337	350.109	68.1721	21.5716	1.87023	0	1.32077	Endocrine
NR0B1	73.4	84.3852	38.2163	99.5614	0	0	0.880516	Endocrine
NR1D2	25.4366	41.2949	27.868	48.1214	18.3282	22.6687	12.3272	Endocrine
NRCAM	99.3997	75.408	86.0548	74.6711	7.48091	30.2249	0.880516	Endocrine
NRXN1	61.9488	53.8629	53.8297	81.3085	1.49618	2.51874	0.220129	Endocrine
NSG1	25.7181	62.84	11.4377	13.2749	0.748091	0	2.42142	Endocrine
NT5C3A	72.5552	77.2034	122.093	124.452	54.2366	50.3748	46.2271	Endocrine
NUDT16L1	38.6711	53.8629	31.6805	28.2091	24.687	20.1499	26.4155	Endocrine
NUDT7	25.9059	23.3406	8.35131	13.2749	9.35114	2.51874	1.32077	Endocrine
NUDT9	210.251	202.883	121.548	210.738	65.458	55.4123	72.2023	Endocrine
NUPR2	48.1511	30.5223	46.84	38.1652	3.36641	2.51874	0	Endocrine
OBSL1	33.6964	44.8857	25.1447	36.5059	20.9465	12.5937	14.9688	Endocrine
OGDHL	13.1407	16.1589	11.0746	13.2749	1.87023	2.51874	0	Endocrine
OGFOD3	24.0286	32.3177	41.1211	14.9342	20.1985	12.5937	18.9311	Endocrine
OLFM1	54.9092	26.9314	13.7978	14.9342	7.85495	5.03748	22.233	Endocrine
OLMALINC	42.3317	12.568	14.7056	3.31871	2.61832	0	3.96232	Endocrine
OPHN1	4.22378	12.568	5.26496	1.65936	2.24427	0	4.18245	Endocrine
OSBPL6	7.69667	10.7726	23.3292	9.95614	1.49618	0	7.48438	Endocrine
OSCP1	17.8337	23.3406	11.6192	11.6155	7.10686	0	8.3649	Endocrine
OTUD3	29.9419	12.568	10.893	14.9342	14.2137	2.51874	7.92464	Endocrine
OTUD6B	22.6207	25.136	15.7041	14.9342	11.2214	5.03748	11.6668	Endocrine
OTUD6B-AS1	254.366	181.338	151.594	195.804	98.3739	83.1184	78.586	Endocrine
OXCT1	19.8987	32.3177	19.8798	29.8684	5.98473	7.55622	8.80516	Endocrine
P2RY1	42.4255	16.1589	0.544651	1.65936	4.1145	0	11.0064	Endocrine
P4HTM	98.3672	109.521	117.281	89.6053	32.1679	20.1499	12.7675	Endocrine
PACRG	15.8626	7.18172	7.71589	11.6155	1.49618	0	0.440258	Endocrine
PAK3	309.838	335.745	493.544	335.19	24.687	32.7436	21.3525	Endocrine
PALLD	139.197	244.178	922.276	170.914	93.8854	78.0809	333.055	Endocrine
PAM	516.803	436.289	477.84	433.092	52.3664	65.4872	203.839	Endocrine
PAPPA2	5.06854	190.315	190.537	0	1.87023	0	6.16361	Endocrine
PAPSS2	586.636	96.9532	373.267	298.684	36.6565	123.418	141.323	Endocrine
PARD6A	11.0757	10.7726	15.341	4.97807	6.35877	2.51874	0.220129	Endocrine
PARM1	187.16	64.6354	229.48	151.002	3.74045	30.2249	24.6544	Endocrine
PARP9	106.252	77.2034	132.532	89.6053	45.6335	35.2624	30.5979	Endocrine
PART1	2.81585	5.38629	18.4274	34.8465	0	0	0	Endocrine
PARTICL	12.4836	19.7497	9.89449	9.95614	1.12214	0	2.42142	Endocrine
PARVB	120.988	86.1806	74.4356	6.63743	1.49618	7.55622	55.4725	Endocrine
PAX6	440.494	147.225	582.686	585.753	6.35877	12.5937	6.60387	Endocrine
PAXBP1-AS1	14.3609	12.568	7.26201	18.2529	0.748091	2.51874	0.660387	Endocrine
PBX3	24.4979	59.2492	39.578	48.1214	21.3206	10.075	12.1071	Endocrine
PCDH10	10.3248	5.38629	4.62953	112.836	0	0	0.440258	Endocrine
PCDH17	79.5948	80.7943	116.101	134.408	27.3053	7.55622	4.62271	Endocrine
PCDH20	11.1696	3.59086	25.6894	18.2529	0.748091	0	0.220129	Endocrine
PCDH7	23.1839	5.38629	0.544651	0	0.748091	0	3.74219	Endocrine
PCDH9	3.37903	8.97714	11.5284	79.6491	8.60305	5.03748	8.80516	Endocrine
PCDHB4	9.1046	25.136	30.7728	24.8904	1.49618	0	8.58503	Endocrine
PCIF1	10.7941	7.18172	9.98527	19.9123	8.60305	7.55622	7.04412	Endocrine
PCK1	6.57033	26.9314	10.9838	4.97807	2.24427	0	0	Endocrine
PCLO	96.8654	161.589	71.9847	263.838	13.4656	22.6687	2.20129	Endocrine
PCMTD2	32.9455	37.704	28.0495	53.0994	19.0763	12.5937	23.5538	Endocrine
PCP4	383.426	387.813	128.991	121.133	2.61832	0	1.98116	Endocrine
PCSK1	1102.03	1574.59	98.1279	258.86	4.1145	2.51874	36.1011	Endocrine
PCSK1N	1117.61	998.258	1098.2	1727.39	12.7175	10.075	12.5473	Endocrine
PCSK2	120.894	206.474	497.448	162.617	3.74045	0	2.86168	Endocrine
PDCD6IPP2	16.4258	14.3634	9.07751	11.6155	1.12214	2.51874	0.220129	Endocrine
PDE3B	32.1946	17.9543	84.1486	16.5936	0.748091	7.55622	0.880516	Endocrine
PDE4DIP	170.735	138.248	113.106	151.002	37.7786	22.6687	72.2023	Endocrine
PDE8B	13.0468	10.7726	8.71441	1.65936	2.24427	2.51874	4.40258	Endocrine
PDK2	9.66777	16.1589	5.17418	4.97807	7.48091	2.51874	7.70451	Endocrine
PDK3	25.9997	12.568	51.7418	38.1652	16.084	12.5937	23.5538	Endocrine
PDK4	194.294	154.407	1155.93	215.716	84.9083	244.318	55.2524	Endocrine
PDX1	78.6562	46.6811	1.18008	13.2749	7.48091	12.5937	0.660387	Endocrine
PEG10	223.954	411.153	322.161	1052.03	23.5649	2.51874	6.824	Endocrine
PEG3	22.9023	21.5451	14.6148	24.8904	1.87023	2.51874	7.48438	Endocrine
PELI3	6.28874	10.7726	5.53728	4.97807	1.87023	5.03748	3.74219	Endocrine
PEMT	460.58	86.1806	659.209	89.6053	29.1755	25.1874	36.1011	Endocrine
PET117	32.0069	30.5223	26.234	38.1652	17.9542	7.55622	12.9876	Endocrine
PEX1	35.8552	39.4994	26.234	13.2749	16.458	12.5937	16.9499	Endocrine
PFKFB2	44.2089	7.18172	7.26201	9.95614	6.73282	0	1.32077	Endocrine
PFN2	184.814	105.93	113.287	59.7369	49	22.6687	73.3029	Endocrine
PGAP1	7.22736	14.3634	11.0746	13.2749	1.12214	5.03748	2.64155	Endocrine
PGR	10.5125	5.38629	23.6015	44.8026	0.374045	2.51874	1.98116	Endocrine
PHF2	23.09	28.7269	23.8739	29.8684	10.8473	7.55622	14.7486	Endocrine
PHF21B	2.53427	14.3634	4.99263	3.31871	0	0	0	Endocrine
PHF8	15.2056	8.97714	19.3351	14.9342	5.23664	5.03748	7.70451	Endocrine
PHYHIPL	34.0718	28.7269	26.3248	51.4401	0.748091	5.03748	0.220129	Endocrine
PI4KA	11.1696	10.7726	11.1653	23.231	8.60305	0	7.92464	Endocrine
PIFO	23.09	25.136	14.3425	26.5497	11.2214	2.51874	0.440258	Endocrine
PIGP	120.049	98.7486	73.9817	77.9898	34.4122	42.8186	31.4784	Endocrine
PIGT	117.046	73.6126	199.251	76.3304	71.4427	73.0434	94.2152	Endocrine
PIH1D2	7.41508	12.568	2.1786	6.63743	4.1145	0	3.52206	Endocrine
PIK3C2G	6.19488	0	0.363101	24.8904	3.36641	0	0	Endocrine
PIPOX	34.5412	43.0903	3.99411	14.9342	0	0	0.220129	Endocrine
PIR	26.3752	8.97714	5.80961	9.95614	4.48855	5.03748	8.80516	Endocrine
PITHD1	74.2447	61.0446	54.2835	33.1871	32.1679	12.5937	34.12	Endocrine
PITPNA-AS1	36.5123	23.3406	22.9661	31.5278	11.5954	7.55622	11.887	Endocrine
PKIA	35.0105	12.568	32.316	48.1214	0.748091	0	16.2895	Endocrine
PKIB	353.202	617.628	61.1824	248.904	74.435	171.274	1.76103	Endocrine
PLA2G4C	14.267	12.568	22.0584	16.5936	8.97709	5.03748	4.84284	Endocrine
PLAC8	10.3248	35.9086	15.2502	6.63743	0	0	0	Endocrine
PLCB1	41.2992	21.5451	25.5986	73.0117	4.86259	22.6687	8.3649	Endocrine
PLCB4	212.128	107.726	65.6304	126.111	5.98473	2.51874	2.64155	Endocrine
PLCE1	3.1913	7.18172	103.211	0	3.36641	0	1.10064	Endocrine
PLCL2	15.3933	8.97714	7.71589	19.9123	2.61832	0	1.98116	Endocrine
PLCXD3	250.893	86.1806	117.917	116.155	4.1145	5.03748	2.64155	Endocrine
PLD3	147.081	281.882	243.368	248.904	28.8015	37.7811	97.7372	Endocrine
PLEKHA6	38.2956	8.97714	8.44209	28.2091	9.72518	7.55622	0.440258	Endocrine
PLEKHB1	3.75447	23.3406	2.99558	43.1433	8.97709	5.03748	0.220129	Endocrine
PLPPR1	0.187724	10.7726	7.62511	0	0	0	0.220129	Endocrine
PLPPR4	1.87724	1.79543	5.71883	18.2529	0.374045	0	1.5409	Endocrine
PLXNA2	22.9023	19.7497	8.07899	6.63743	3.74045	10.075	6.38374	Endocrine
PLXNC1	5.1624	8.97714	5.62806	16.5936	1.87023	0	6.60387	Endocrine
PMVK	87.1976	73.6126	59.5485	53.0994	38.9007	22.6687	30.5979	Endocrine
PNMA2	96.1145	98.7486	66.3566	87.9459	1.12214	2.51874	13.2077	Endocrine
PNMAL1	32.5701	50.272	23.7831	46.462	4.1145	2.51874	5.28309	Endocrine
PNPO	19.8048	28.7269	10.6207	14.9342	13.4656	7.55622	5.72335	Endocrine
PODXL2	32.1007	19.7497	32.4067	34.8465	1.49618	0	1.10064	Endocrine
POLR3K	24.0286	39.4994	18.6997	13.2749	19.0763	12.5937	18.4908	Endocrine
POMC	23.747	17.9543	16.3395	24.8904	3.36641	0	6.16361	Endocrine
POMT2	8.07212	16.1589	7.62511	9.95614	5.98473	2.51874	7.70451	Endocrine
PON3	59.6961	143.634	29.7742	146.023	1.12214	5.03748	3.74219	Endocrine
POPDC3	0.563171	0	51.5603	0	0.748091	0	3.96232	Endocrine
PPFIA2	0.938618	28.7269	0.18155	0	0	0	8.14477	Endocrine
PPIL6	7.88439	5.38629	14.9779	14.9342	1.49618	2.51874	2.20129	Endocrine
PPL	34.2596	52.0674	26.4156	29.8684	19.0763	7.55622	0.880516	Endocrine
PPM1K	103.154	43.0903	88.5965	48.1214	16.084	10.075	32.1388	Endocrine
PPM1L	20.0864	7.18172	16.0672	33.1871	3.36641	0	3.0818	Endocrine
PPM1N	4.88082	3.59086	7.26201	13.2749	2.24427	0	2.86168	Endocrine
PPP1R1A	356.112	132.862	257.348	9.95614	1.87023	2.51874	1.32077	Endocrine
PPP1R37	18.8662	23.3406	13.4347	21.5716	5.61068	7.55622	8.14477	Endocrine
PPP1R3E	25.9997	23.3406	25.417	21.5716	8.229	0	5.72335	Endocrine
PPP1R9A	76.5913	134.657	87.4165	92.924	56.1068	52.8935	3.30193	Endocrine
PPP2R2B	2.15882	26.9314	84.5117	11.6155	1.49618	0	0.220129	Endocrine
PPP4R4	2.62813	14.3634	16.2488	19.9123	5.98473	5.03748	0.440258	Endocrine
PPY	50.1222	55.6583	198.162	150602	45.2595	50.3748	35.881	Endocrine
PREPL	114.324	127.475	70.9862	147.683	41.8931	40.2998	30.1577	Endocrine
PRG4	154.309	1373.5	80.1545	441.389	5.61068	0	34.12	Endocrine
PRKACB	41.6747	78.9989	18.3366	94.5834	7.85495	17.6312	12.3272	Endocrine
PRKAG2-AS1	9.94935	8.97714	42.392	3.31871	0.748091	5.03748	6.16361	Endocrine
PRKAR1B	10.3248	3.59086	6.26349	14.9342	3.74045	2.51874	5.06296	Endocrine
PRKAR2B	13.7977	17.9543	1.54318	8.29679	4.48855	5.03748	1.76103	Endocrine
PRKCE	5.06854	7.18172	15.1594	19.9123	6.73282	5.03748	3.52206	Endocrine
PRLR	2.53427	10.7726	15.8857	9.95614	5.61068	5.03748	0	Endocrine
PRORSD1P	5.53785	8.97714	3.26791	11.6155	2.99236	0	1.98116	Endocrine
PRPF19	124.367	80.7943	72.257	79.6491	60.2213	42.8186	61.1958	Endocrine
PRPH	17.5522	0	0.363101	14.9342	0.748091	2.51874	0.220129	Endocrine
PRPS1	45.8984	25.136	35.5839	19.9123	10.0992	5.03748	21.3525	Endocrine
PRR26	8.63529	10.7726	33.5868	8.29679	8.97709	2.51874	0.220129	Endocrine
PRRT3	12.7652	10.7726	9.34984	23.231	2.99236	0	3.52206	Endocrine
PRUNE2	98.0856	30.5223	15.0687	21.5716	2.24427	0	1.32077	Endocrine
PSEN2	14.4547	12.568	15.1594	11.6155	5.61068	0	0.660387	Endocrine
PSIP1	107.19	308.814	48.837	137.727	42.2671	30.2249	105.222	Endocrine
PSMD5-AS1	16.8013	8.97714	11.3469	8.29679	7.48091	7.55622	6.824	Endocrine
PTGER3	0.563171	0	15.7949	0	2.61832	0	5.06296	Endocrine
PTGFR	1.31407	1.79543	0.0907751	11.6155	1.87023	0	0.220129	Endocrine
PTGR2	47.3064	39.4994	43.4813	36.5059	23.1908	10.075	11.0064	Endocrine
PTP4A3	26.5629	43.0903	127.267	222.354	5.61068	17.6312	12.9876	Endocrine
PTPRN	418.154	439.88	313.991	280.431	5.98473	7.55622	24.8746	Endocrine
PTPRN2	54.1583	37.704	58.0961	71.3524	18.7023	5.03748	6.60387	Endocrine
PTPRZ1	0	12.568	7.17124	0	0	5.03748	0	Endocrine
PTTG1	11.545	34.1131	17.4288	3.31871	3.36641	2.51874	16.9499	Endocrine
PWARSN	28.9094	25.136	17.5196	41.4839	7.10686	5.03748	8.80516	Endocrine
PXK	38.8588	53.8629	61.9994	180.87	14.5878	17.6312	66.4789	Endocrine
QDPR	95.1759	228.019	276.138	175.892	53.1145	30.2249	29.057	Endocrine
QPCT	576.406	475.789	843.029	657.105	59.8473	15.1124	33.6797	Endocrine
QSOX2	9.48004	7.18172	16.5211	11.6155	6.35877	5.03748	4.40258	Endocrine
RAB26	35.4798	26.9314	28.5942	33.1871	0.374045	5.03748	0.880516	Endocrine
RAB30	29.9419	35.9086	16.5211	19.9123	9.35114	17.6312	8.3649	Endocrine
RAB39A	11.9205	14.3634	14.524	9.95614	1.12214	0	0	Endocrine
RAB39B	43.0826	59.2492	28.6849	36.5059	1.87023	15.1124	4.84284	Endocrine
RAB3A	13.61	10.7726	9.89449	11.6155	1.12214	0	2.42142	Endocrine
RAB3B	214.38	125.68	172.019	159.298	8.60305	22.6687	3.52206	Endocrine
RAB3C	37.357	34.1131	76.8866	44.8026	0	2.51874	0.660387	Endocrine
RAB6B	31.1621	14.3634	35.8562	26.5497	13.8397	17.6312	4.18245	Endocrine
RAB9B	47.7757	61.0446	22.3307	24.8904	2.24427	2.51874	4.84284	Endocrine
RAD51C	22.5268	14.3634	13.707	26.5497	11.2214	7.55622	11.887	Endocrine
RAI2	19.5233	28.7269	26.6879	21.5716	5.23664	10.075	4.18245	Endocrine
RALYL	12.0143	12.568	0.726201	13.2749	0	0	0	Endocrine
RAMP2	0.281585	0	13.6163	3.31871	0	0	1.5409	Endocrine
RAP1GAP2	31.8192	30.5223	32.2252	58.0775	5.61068	15.1124	1.10064	Endocrine
RASD1	750.613	269.314	193.623	275.453	150.366	40.2998	27.9564	Endocrine
RASGEF1B	20.5557	5.38629	13.8886	3.31871	7.10686	2.51874	9.68567	Endocrine
RASGRF1	44.1151	0	17.3381	3.31871	0	2.51874	0.660387	Endocrine
RASSF5	43.5519	48.4766	31.0451	28.2091	13.8397	2.51874	0.880516	Endocrine
RBFOX3	9.94935	3.59086	0.0907751	14.9342	0	0	0	Endocrine
RBM11	8.82301	10.7726	6.17271	6.63743	4.1145	0	0.440258	Endocrine
RBM23	88.8872	80.7943	61.0009	59.7369	38.1526	30.2249	35.2206	Endocrine
RBP4	1079.69	8237.43	16.0672	3.31871	35.9084	12.5937	11.887	Endocrine
RCAN2	59.9777	41.2949	95.4047	53.0994	8.60305	2.51874	2.86168	Endocrine
RCAN3	91.1398	102.339	98.1279	79.6491	46.3816	27.7061	5.06296	Endocrine
RCBTB1	14.3609	12.568	8.16976	4.97807	6.35877	2.51874	4.40258	Endocrine
RCBTB2	15.2995	0	2.63248	6.63743	4.86259	0	5.72335	Endocrine
RCOR3	41.4869	43.0903	23.1477	51.4401	16.084	7.55622	20.6921	Endocrine
REC8	30.9744	43.0903	39.9411	18.2529	4.1145	0	1.98116	Endocrine
REEP2	29.8481	25.136	17.3381	21.5716	0	0	2.20129	Endocrine
REEP4	16.4258	3.59086	27.9587	16.5936	11.2214	10.075	13.2077	Endocrine
REG4	0	0	4.44798	18.2529	0	7.55622	0	Endocrine
RELL2	7.60281	7.18172	10.9838	8.29679	1.49618	5.03748	3.96232	Endocrine
REM2	10.9818	7.18172	7.26201	1.65936	0.374045	0	0	Endocrine
REV3L	53.0319	70.0217	62.998	126.111	35.5343	45.3373	44.6862	Endocrine
RFX1	6.3826	7.18172	5.08341	16.5936	4.1145	7.55622	4.84284	Endocrine
RFX2	9.76163	16.1589	12.527	6.63743	6.73282	2.51874	3.74219	Endocrine
RFX6	78.7501	116.703	151.141	84.6272	1.49618	0	0.220129	Endocrine
RFXAP	11.4511	21.5451	13.4347	26.5497	4.48855	5.03748	5.06296	Endocrine
RGAG4	15.9565	28.7269	30.5004	16.5936	0.374045	2.51874	1.98116	Endocrine
RGCC	17.1767	3.59086	0.544651	0	2.99236	0	5.72335	Endocrine
RGS1	0.469309	8.97714	0.635426	44.8026	1.49618	5.03748	4.18245	Endocrine
RGS16	152.338	41.2949	4.35721	4.97807	3.36641	2.51874	67.3594	Endocrine
RGS17	33.6025	57.4537	51.4695	48.1214	20.5725	5.03748	6.38374	Endocrine
RGS2	154.215	482.97	230.297	165.936	35.1603	123.418	106.322	Endocrine
RGS22	7.60281	16.1589	3.44946	4.97807	0.748091	0	0.440258	Endocrine
RGS4	99.869	134.657	527.494	368.377	5.23664	5.03748	29.9375	Endocrine
RGS7	19.2417	8.97714	25.8709	8.29679	0	0	0.440258	Endocrine
RGS9	129.435	109.521	96.6755	44.8026	1.87023	0	1.10064	Endocrine
RHBDD2	161.161	127.475	152.23	119.474	36.2824	32.7436	49.3089	Endocrine
RIBC1	4.97468	10.7726	3.44946	6.63743	1.87023	2.51874	0.660387	Endocrine
RIC3	29.6603	19.7497	20.606	11.6155	5.98473	5.03748	0.220129	Endocrine
RIIAD1	17.4583	12.568	32.8606	13.2749	1.49618	2.51874	0.660387	Endocrine
RIMBP2	31.3499	21.5451	21.1506	16.5936	0.374045	0	0.220129	Endocrine
RIMS2	69.7393	96.9532	73.9817	126.111	1.87023	7.55622	2.64155	Endocrine
RIPPLY3	1.12634	19.7497	5.35573	23.231	0.748091	0	0.220129	Endocrine
RNF150	6.10102	7.18172	17.7012	6.63743	2.24427	0	2.64155	Endocrine
RNF157	10.1371	0	6.80814	3.31871	2.99236	0	0	Endocrine
RNF32	13.7977	14.3634	17.3381	14.9342	5.61068	5.03748	2.64155	Endocrine
RNLS	14.4547	7.18172	5.62806	6.63743	5.23664	5.03748	6.16361	Endocrine
ROBO2	59.2268	3.59086	22.4215	1.65936	0.748091	2.51874	0.880516	Endocrine
ROGDI	29.9419	39.4994	32.2252	43.1433	14.5878	12.5937	6.16361	Endocrine
ROR1	17.2706	7.18172	14.0701	9.95614	7.10686	0	3.74219	Endocrine
RP9P	26.1875	16.1589	36.3101	36.5059	15.7099	12.5937	17.1701	Endocrine
RPA2	79.8764	61.0446	47.7477	46.462	34.7862	22.6687	38.7427	Endocrine
RPARP-AS1	22.7146	17.9543	17.4288	33.1871	4.86259	2.51874	2.20129	Endocrine
RPH3AL	62.8874	34.1131	36.4916	38.1652	9.35114	7.55622	1.98116	Endocrine
RPS6KA6	7.97826	0	4.62953	14.9342	1.49618	0	0	Endocrine
RRAGB	39.0465	32.3177	20.3336	43.1433	18.3282	17.6312	16.5097	Endocrine
RRM2B	53.5951	28.7269	38.1256	34.8465	26.5572	17.6312	20.9122	Endocrine
RRNAD1	26.9383	14.3634	20.8783	24.8904	11.9695	2.51874	11.4467	Endocrine
RSAD2	5.63171	50.272	49.5632	6.63743	10.8473	5.03748	2.86168	Endocrine
RSPH1	26.8445	30.5223	19.6982	29.8684	11.5954	2.51874	0.880516	Endocrine
RSPH4A	4.78695	16.1589	5.26496	11.6155	0	0	0.440258	Endocrine
RTBDN	18.6785	10.7726	10.2576	4.97807	0	0	0.220129	Endocrine
RTN1	30.4112	43.0903	41.1211	39.8246	0	0	1.10064	Endocrine
RUFY3	173.551	177.747	211.325	182.529	49	68.006	72.4224	Endocrine
RUNDC3A	29.0972	46.6811	34.6761	34.8465	1.12214	5.03748	0.220129	Endocrine
RUNDC3B	6.00716	8.97714	7.62511	13.2749	4.86259	0	1.5409	Endocrine
RUNX1T1	29.6603	28.7269	26.7787	28.2091	0.374045	0	14.7486	Endocrine
RXRG	14.0793	14.3634	0.544651	0	0	0	0.220129	Endocrine
S100B	4.03606	32.3177	10.5299	29.8684	0	0	0.220129	Endocrine
SAFB2	211.095	186.725	148.236	164.276	98.748	83.1184	92.4541	Endocrine
SAMD11	331.708	19.7497	3.26791	111.177	2.24427	5.03748	12.3272	Endocrine
SAMD15	6.28874	3.59086	6.98969	13.2749	6.35877	5.03748	4.40258	Endocrine
SAMD3	15.8626	25.136	8.16976	8.29679	0	0	1.10064	Endocrine
SAMD5	11.7327	70.0217	35.2208	104.54	2.99236	2.51874	1.5409	Endocrine
SBDSP1	84.6634	61.0446	59.4577	43.1433	40.3969	22.6687	37.8622	Endocrine
SCAMP1-AS1	25.4366	34.1131	24.1462	13.2749	13.8397	15.1124	11.6668	Endocrine
SCG2	2264.14	1377.09	3099.15	3703.69	28.8015	25.1874	782.118	Endocrine
SCG3	2025.63	1088.03	1309.89	1471.85	16.458	20.1499	13.2077	Endocrine
SCG5	3983.03	2497.44	6310.87	3927.7	45.6335	55.4123	156.952	Endocrine
SCGB2A1	312.841	34.1131	444.889	673.699	5.23664	2.51874	1.76103	Endocrine
SCGN	603.25	387.813	341.768	224.013	2.61832	0	3.96232	Endocrine
SCIN	29.3788	28.7269	11.71	34.8465	0.374045	2.51874	0.440258	Endocrine
SCN1B	29.0972	26.9314	4.90186	4.97807	0.374045	0	0.220129	Endocrine
SCN2A	7.03964	8.97714	3.63101	23.231	0.748091	0	0.220129	Endocrine
SCN3A	16.989	12.568	22.0584	39.8246	0	2.51874	0.220129	Endocrine
SCN3B	10.5125	7.18172	16.3395	13.2749	0.748091	0	0.660387	Endocrine
SCN8A	4.69309	5.38629	4.62953	19.9123	1.12214	0	0.220129	Endocrine
SCRN3	34.7289	39.4994	18.972	16.5936	10.8473	7.55622	16.0694	Endocrine
SDCBP2-AS1	12.5775	10.7726	6.44504	8.29679	1.87023	2.51874	1.5409	Endocrine
SDK1	4.97468	16.1589	9.80372	14.9342	2.24427	0	2.64155	Endocrine
SEC11C	1287.22	2682.37	550.551	1135	187.771	302.249	70.8815	Endocrine
SEMA3D	0.187724	14.3634	0.363101	1.65936	0.374045	0	0.660387	Endocrine
SEMA3E	1.59565	87.976	55.1913	217.376	11.5954	0	0	Endocrine
SEMA6D	13.9854	0	2.99558	1.65936	0.374045	2.51874	3.96232	Endocrine
2022-09-03	12.2959	1.79543	12.7993	6.63743	0	0	0	Endocrine
SERGEF	53.5012	61.0446	31.4082	28.2091	26.9313	2.51874	19.1512	Endocrine
SERP2	22.6207	17.9543	16.6119	26.5497	9.72518	0	8.80516	Endocrine
SERPINA10	0.469309	3.59086	12.2546	9.95614	0	0	0	Endocrine
SERPINI1	33.6964	44.8857	74.3448	43.1433	1.87023	7.55622	1.98116	Endocrine
SERTM1	0.0938618	0	13.7978	79.6491	0.374045	0	0	Endocrine
SESN1	51.9056	16.1589	61.364	39.8246	8.229	20.1499	8.58503	Endocrine
SESN3	37.6386	61.0446	65.7212	54.7588	11.9695	7.55622	22.233	Endocrine
SETD6	18.3969	21.5451	9.71294	9.95614	7.85495	2.51874	9.68567	Endocrine
SEZ6	7.03964	14.3634	6.71736	9.95614	0	0	0	Endocrine
SEZ6L	18.2092	17.9543	22.4215	6.63743	0.374045	0	0	Endocrine
SEZ6L2	135.912	78.9989	150.142	111.177	31.7939	15.1124	5.50322	Endocrine
SFXN5	7.69667	17.9543	3.44946	1.65936	1.87023	5.03748	5.06296	Endocrine
SGSM1	7.88439	14.3634	6.44504	9.95614	1.87023	0	0	Endocrine
SH3GL2	48.245	26.9314	33.2237	26.5497	1.12214	2.51874	0.660387	Endocrine
SHPRH	35.7614	35.9086	24.9632	54.7588	22.4427	17.6312	23.5538	Endocrine
SIAE	18.0215	14.3634	36.4916	48.1214	21.6946	17.6312	23.994	Endocrine
SIL1	185.096	95.1577	170.022	99.5614	53.1145	83.1184	74.6237	Endocrine
SIM1	15.1118	14.3634	18.972	13.2749	1.87023	0	0.220129	Endocrine
SIPA1L2	37.8263	30.5223	9.25907	13.2749	13.0916	7.55622	4.84284	Endocrine
SIX3-AS1	45.9923	1.79543	0.635426	0	0.374045	0	0.220129	Endocrine
SLC16A12	20.9312	26.9314	14.8871	18.2529	0.374045	2.51874	0.220129	Endocrine
SLC16A9	30.6928	23.3406	28.4126	24.8904	0.748091	0	1.76103	Endocrine
SLC17A6	38.2018	64.6354	0.363101	4.97807	0.374045	0	0	Endocrine
SLC18A2	49.3713	0	16.3395	49.7807	1.12214	5.03748	0.440258	Endocrine
SLC22A17	78.093	73.6126	129.99	86.2866	3.74045	0	18.4908	Endocrine
SLC23A2	14.8302	16.1589	12.1639	23.231	5.98473	2.51874	10.3461	Endocrine
SLC25A12	32.8516	48.4766	28.0495	24.8904	7.10686	7.55622	12.3272	Endocrine
SLC25A21-AS1	11.7327	19.7497	6.17271	11.6155	4.1145	2.51874	1.76103	Endocrine
SLC25A27	8.72915	10.7726	8.53286	18.2529	2.24427	2.51874	0.880516	Endocrine
SLC25A4	243.665	236.997	215.773	207.42	119.32	65.4872	18.9311	Endocrine
SLC25A53	7.69667	8.97714	13.6163	4.97807	1.49618	0	0.660387	Endocrine
SLC26A11	8.54143	10.7726	10.2576	14.9342	4.48855	0	1.32077	Endocrine
SLC27A2	11.4511	0	0.816976	4.97807	0.748091	2.51874	0	Endocrine
SLC29A4	21.5882	5.38629	22.0584	13.2749	2.99236	5.03748	0.440258	Endocrine
SLC2A12	8.3537	14.3634	1.36163	0	2.24427	2.51874	0.660387	Endocrine
SLC2A13	74.057	32.3177	27.5956	39.8246	8.229	5.03748	16.7298	Endocrine
SLC2A2	12.2959	0	0	0	0.374045	0	0.220129	Endocrine
SLC30A8	638.448	98.7486	357.2	139.386	4.1145	7.55622	3.96232	Endocrine
SLC35D3	19.5233	1.79543	0.18155	6.63743	0	0	0	Endocrine
SLC35F3	12.7652	16.1589	29.2296	9.95614	1.49618	2.51874	0.220129	Endocrine
SLC36A4	105.595	114.907	136.889	119.474	32.1679	32.7436	35.4408	Endocrine
SLC37A4	46.3677	17.9543	55.1913	39.8246	19.4504	20.1499	8.3649	Endocrine
SLC38A4	19.5233	28.7269	88.7781	3.31871	1.12214	5.03748	0.880516	Endocrine
SLC40A1	24.0286	46.6811	153.773	210.738	76.3053	62.9685	10.7863	Endocrine
SLC43A2	22.1514	23.3406	9.62217	48.1214	5.98473	12.5937	1.32077	Endocrine
SLC45A3	11.0757	0	0.635426	0	2.99236	0	1.10064	Endocrine
SLC4A10	51.9056	0	24.237	46.462	0.374045	0	0.220129	Endocrine
SLC4A3	5.9133	17.9543	4.90186	6.63743	1.87023	0	1.5409	Endocrine
SLC4A8	15.7688	10.7726	7.89744	11.6155	0.374045	2.51874	0.440258	Endocrine
SLC5A1	4.22378	1.79543	20.0613	28.2091	4.48855	0	0.440258	Endocrine
SLC6A17	11.8266	10.7726	2.63248	8.29679	0.374045	0	0	Endocrine
SLC6A4	1.50179	7.18172	6.44504	26.5497	0	0	0.220129	Endocrine
SLC6A6	143.702	8.97714	8.53286	13.2749	32.1679	7.55622	46.4472	Endocrine
SLC7A14	9.57391	3.59086	42.5735	23.231	0.374045	0	0.660387	Endocrine
SLC7A2	152.056	143.634	460.048	197.464	21.3206	168.756	10.5662	Endocrine
SLC7A5	27.4077	35.9086	7.08046	21.5716	6.35877	7.55622	14.5285	Endocrine
SLC7A8	139.009	120.294	116.101	36.5059	3.74045	10.075	5.50322	Endocrine
SLC8A1	13.7977	5.38629	3.81256	16.5936	0.374045	0	1.32077	Endocrine
SLC8A3	2.15882	3.59086	0.998527	14.9342	0	0	0	Endocrine
SLCO5A1	18.4908	17.9543	3.90333	8.29679	2.24427	0	0.880516	Endocrine
SLITRK6	0	28.7269	1.72473	137.727	0.374045	0	0.220129	Endocrine
SLX4IP	16.2381	21.5451	11.6192	23.231	10.0992	5.03748	9.68567	Endocrine
SMAD9	25.4366	0	15.2502	19.9123	5.98473	5.03748	3.30193	Endocrine
SMAP2	74.714	104.135	105.844	64.7149	37.4045	45.3373	51.9504	Endocrine
SMARCA1	216.633	267.519	338.319	300.344	147.374	73.0434	154.751	Endocrine
SMIM18	11.4511	8.97714	0.907751	6.63743	0	0	0	Endocrine
SMIM24	52.6565	43.0903	297.833	151.002	14.9618	5.03748	3.0818	Endocrine
SMIM4	72.7429	50.272	43.8444	48.1214	20.9465	35.2624	23.994	Endocrine
SMIM5	5.72557	17.9543	8.89596	21.5716	1.87023	0	0	Endocrine
SMOC1	15.8626	41.2949	157.676	71.3524	0	15.1124	0.660387	Endocrine
SMPD1	123.053	104.135	84.6024	114.496	41.145	25.1874	46.2271	Endocrine
SMPD3	5.1624	25.136	6.53581	13.2749	0.374045	0	0	Endocrine
SMPDL3A	40.5483	19.7497	14.4332	26.5497	13.8397	10.075	10.3461	Endocrine
SNAP25	192.511	254.951	212.414	258.86	4.1145	5.03748	3.0818	Endocrine
SNAP91	15.5811	10.7726	9.34984	16.5936	0.748091	0	1.32077	Endocrine
SNCA	32.4762	28.7269	29.7742	23.231	0.748091	0	0.440258	Endocrine
SNCB	18.3031	1.79543	2.26938	3.31871	0	0	0.440258	Endocrine
SNHG19	50.0284	41.2949	28.0495	61.3962	7.85495	25.1874	16.9499	Endocrine
SNHG21	21.0251	12.568	20.2429	18.2529	7.48091	7.55622	8.58503	Endocrine
SNHG7	164.728	64.6354	103.121	119.474	49.748	50.3748	58.9945	Endocrine
SNHG9	47.5879	39.4994	26.7787	33.1871	10.4733	20.1499	13.8681	Endocrine
SNTG1	3.84834	1.79543	8.89596	28.2091	0	0	0	Endocrine
SNX29	33.3209	16.1589	24.3277	11.6155	3.74045	5.03748	14.7486	Endocrine
SOBP	23.4655	17.9543	7.44356	18.2529	2.24427	0	7.04412	Endocrine
SOCS1	16.8013	21.5451	65.812	23.231	19.4504	15.1124	5.06296	Endocrine
SOGA3	84.1941	48.4766	28.3218	81.3085	3.36641	0	26.4155	Endocrine
SORL1	98.1795	61.0446	11.4377	59.7369	19.0763	5.03748	1.5409	Endocrine
SOX5	17.0829	7.18172	13.7978	21.5716	0.374045	0	2.20129	Endocrine
SP4	10.3248	7.18172	14.3425	23.231	5.61068	7.55622	3.96232	Endocrine
SPACA9	17.646	10.7726	9.89449	9.95614	6.73282	5.03748	6.824	Endocrine
SPAG16	105.595	122.089	69.6245	104.54	54.2366	42.8186	33.2395	Endocrine
SPATA17	7.97826	12.568	4.08488	9.95614	1.49618	0	1.5409	Endocrine
SPATA7	38.4834	48.4766	44.389	43.1433	19.8244	20.1499	14.7486	Endocrine
SPC25	9.1046	0	39.3056	24.8904	0	0	2.64155	Endocrine
SPEG	10.888	5.38629	5.17418	4.97807	0	0	0	Endocrine
SPOCK3	0.469309	0	65.6304	9.95614	0.748091	2.51874	0.220129	Endocrine
SPRYD3	101.089	87.976	54.3743	51.4401	43.0152	27.7061	29.2771	Endocrine
SPTB	11.4511	0	5.53728	8.29679	0.748091	0	0.220129	Endocrine
SPTBN4	10.7002	10.7726	6.89891	14.9342	0.374045	0	0.660387	Endocrine
SPTSSB	3.37903	17.9543	46.6584	64.7149	1.12214	2.51874	0	Endocrine
SRBD1	38.3895	43.0903	51.1972	66.3743	23.9389	15.1124	30.5979	Endocrine
SRD5A1	42.7071	12.568	6.26349	1.65936	10.4733	7.55622	15.6292	Endocrine
SREBF1	104.093	34.1131	40.6673	39.8246	21.6946	22.6687	41.6044	Endocrine
SRP14-AS1	19.1478	7.18172	13.5255	16.5936	7.48091	2.51874	5.28309	Endocrine
SRRM3	25.6243	35.9086	21.1506	23.231	4.86259	0	4.40258	Endocrine
SSBP2	58.3821	34.1131	67.6275	56.4181	18.7023	5.03748	26.8557	Endocrine
SSBP4	42.3317	43.0903	53.9204	77.9898	22.8168	15.1124	23.7739	Endocrine
SSH2	3.9422	3.59086	7.44356	11.6155	4.86259	2.51874	1.5409	Endocrine
SSR4	1210.63	1161.64	1459.3	959.108	423.793	506.267	492.208	Endocrine
SST	159.659	242514	141.518	117.814	100.992	90.6746	63.8374	Endocrine
SSTR1	3.00358	14.3634	10.5299	16.5936	0	2.51874	0	Endocrine
SSTR2	55.7539	62.84	102.304	44.8026	1.12214	0	6.16361	Endocrine
SSTR3	12.1082	10.7726	14.0701	8.29679	0.374045	0	0.220129	Endocrine
SSTR5-AS1	23.2777	7.18172	1.4524	0	0.374045	0	0.220129	Endocrine
SSX2IP	83.6309	78.9989	302.644	217.376	19.0763	20.1499	12.1071	Endocrine
ST18	65.5156	77.2034	66.9013	69.693	1.87023	0	1.32077	Endocrine
ST3GAL3	10.3248	17.9543	9.89449	8.29679	4.48855	0	8.3649	Endocrine
ST3GAL6	44.3966	10.7726	36.3101	29.8684	6.35877	2.51874	0.220129	Endocrine
ST6GALNAC5	11.8266	17.9543	8.07899	1.65936	0	0	0	Endocrine
ST8SIA3	96.7715	62.84	69.1707	79.6491	1.12214	0	0.440258	Endocrine
ST8SIA4	1.50179	14.3634	0.0907751	1.65936	0	0	0.220129	Endocrine
STAG3L5P-PVRIG2P-PILRB	6.75805	0	2.81403	11.6155	1.87023	2.51874	1.98116	Endocrine
STAM-AS1	2.62813	5.38629	1.54318	11.6155	1.12214	0	0.660387	Endocrine
STAT4	6.47647	1.79543	13.8886	23.231	0.374045	0	1.10064	Endocrine
STAT5B	26.1875	25.136	36.0377	48.1214	13.8397	15.1124	14.7486	Endocrine
STEAP3	22.8084	23.3406	0.0907751	1.65936	3.74045	7.55622	0.880516	Endocrine
STIM2	19.9926	39.4994	22.2399	64.7149	9.72518	7.55622	9.9058	Endocrine
STK33	26.3752	35.9086	20.0613	34.8465	12.3435	15.1124	1.5409	Endocrine
STMN2	344.004	123.885	259.163	851.25	5.23664	7.55622	14.3084	Endocrine
STON2	10.0432	3.59086	18.6997	23.231	2.61832	5.03748	0.660387	Endocrine
STX1A	177.774	57.4537	40.8488	43.1433	4.48855	0	2.20129	Endocrine
STXBP1	127.84	93.3623	118.371	97.9021	17.5801	12.5937	32.5791	Endocrine
STXBP4	9.57391	26.9314	15.7949	11.6155	8.97709	5.03748	7.70451	Endocrine
STXBP5	35.1982	52.0674	27.4141	69.693	13.8397	27.7061	12.5473	Endocrine
STXBP5L	22.2453	41.2949	8.98674	11.6155	0	0	0.220129	Endocrine
STXBP6	12.4836	7.18172	81.2438	49.7807	30.2977	15.1124	2.64155	Endocrine
SUCNR1	0.0938618	5.38629	1.90628	117.814	0	0	1.5409	Endocrine
SUOX	12.3898	8.97714	13.9794	21.5716	5.61068	10.075	4.62271	Endocrine
SURF2	83.8186	35.9086	57.2791	38.1652	36.2824	15.1124	12.5473	Endocrine
SUSD4	54.4399	23.3406	13.6163	3.31871	1.12214	0	4.40258	Endocrine
SV2A	28.534	21.5451	23.6923	33.1871	1.49618	0	9.24541	Endocrine
SVIP	364.935	278.291	179.644	219.035	121.939	100.75	16.2895	Endocrine
SVOP	8.25984	17.9543	4.62953	18.2529	0	2.51874	0	Endocrine
SYBU	23.2777	19.7497	7.17124	3.31871	7.48091	5.03748	0.440258	Endocrine
SYDE2	2.25268	3.59086	15.7949	0	2.24427	2.51874	0.660387	Endocrine
SYNGR4	59.9777	0	48.1108	0	0.374045	2.51874	0.440258	Endocrine
SYP	16.8951	17.9543	16.8842	29.8684	0	2.51874	0.220129	Endocrine
SYT1	6.3826	95.1577	0.18155	1.65936	0	0	1.5409	Endocrine
SYT11	105.595	89.7714	91.0475	96.2427	5.23664	5.03748	51.0699	Endocrine
SYT13	171.767	104.135	32.6791	81.3085	8.229	2.51874	1.5409	Endocrine
SYT14	24.7795	16.1589	18.3366	19.9123	0.748091	0	0.220129	Endocrine
SYT17	13.2345	21.5451	17.5196	28.2091	5.98473	2.51874	4.62271	Endocrine
SYT4	152.995	154.407	133.803	155.98	2.99236	0	1.32077	Endocrine
SYT5	56.1294	73.6126	61.6363	33.1871	1.12214	2.51874	2.42142	Endocrine
SYT7	169.702	73.6126	77.9759	94.5834	3.36641	2.51874	11.887	Endocrine
TAC1	0.187724	30.5223	12.7085	0	0	0	4.62271	Endocrine
TAF6L	5.1624	0	4.72031	16.5936	4.86259	5.03748	2.86168	Endocrine
TAGLN3	61.5734	77.2034	12.2546	36.5059	0.748091	0	0	Endocrine
TAOK2	6.10102	12.568	8.71441	13.2749	3.36641	0	6.16361	Endocrine
TAPT1	15.4872	32.3177	25.3263	19.9123	14.5878	7.55622	8.14477	Endocrine
TARBP1	2.62813	3.59086	4.26643	11.6155	3.74045	0	2.64155	Endocrine
TASP1	18.3031	8.97714	11.5284	33.1871	16.458	7.55622	11.6668	Endocrine
TBC1D13	4.59923	1.79543	3.54023	13.2749	5.98473	5.03748	5.72335	Endocrine
TBC1D14	11.7327	14.3634	10.9838	23.231	9.35114	2.51874	7.70451	Endocrine
TBC1D24	15.2056	14.3634	2.99558	18.2529	8.97709	2.51874	5.94348	Endocrine
TBC1D31	3.9422	5.38629	2.08783	11.6155	2.99236	0	3.30193	Endocrine
TBCK	9.29232	17.9543	6.89891	16.5936	8.60305	5.03748	7.48438	Endocrine
TCEAL1	85.602	77.2034	78.8836	101.221	31.0458	12.5937	30.5979	Endocrine
TCEAL2	248.452	386.017	285.579	423.136	7.10686	10.075	2.42142	Endocrine
TCEAL3	322.697	333.95	313.537	333.531	108.099	68.006	83.2087	Endocrine
TCEAL5	57.2557	116.703	122.183	131.089	0.748091	2.51874	9.9058	Endocrine
TCEAL6	27.0322	105.93	13.8886	41.4839	0	0	1.10064	Endocrine
TCEB3-AS1	12.202	3.59086	6.71736	18.2529	0	5.03748	5.28309	Endocrine
TCERG1L	20.7435	3.59086	1.63395	1.65936	0	0	0.220129	Endocrine
TCN2	2.72199	12.568	15.4318	3.31871	5.23664	5.03748	1.5409	Endocrine
TCTA	68.7069	66.4309	50.471	44.8026	27.6794	17.6312	34.3401	Endocrine
TDRD9	13.7038	5.38629	5.44651	11.6155	0.748091	0	1.10064	Endocrine
TENM2	0.187724	19.7497	5.71883	23.231	5.23664	0	0	Endocrine
TENM3	10.0432	28.7269	8.44209	18.2529	0.748091	2.51874	8.14477	Endocrine
TEX2	10.3248	3.59086	8.35131	23.231	7.10686	2.51874	5.06296	Endocrine
TF	13.0468	3.59086	0.544651	3.31871	0	0	0.660387	Endocrine
TFF3	122.959	3.59086	48.7463	23.231	2.24427	2.51874	0.660387	Endocrine
TGFBR3	38.6711	17.9543	1.27085	1.65936	4.1145	10.075	13.648	Endocrine
TGFBR3L	14.8302	3.59086	13.4347	8.29679	1.12214	0	0.660387	Endocrine
THAP8	11.8266	7.18172	10.6207	4.97807	5.61068	0	4.84284	Endocrine
THBD	42.6133	3.59086	0.363101	0	4.1145	0	8.58503	Endocrine
THNSL1	15.8626	14.3634	8.89596	21.5716	10.4733	5.03748	3.30193	Endocrine
THRA	21.8698	25.136	18.6997	33.1871	5.23664	10.075	12.5473	Endocrine
THSD7A	8.16598	50.272	4.08488	180.87	29.9236	10.075	0	Endocrine
TIAM1	26.5629	14.3634	28.5034	9.95614	1.12214	0	1.5409	Endocrine
TIMM23B	5.06854	12.568	3.72178	1.65936	3.74045	0	2.86168	Endocrine
TIPIN	10.0432	21.5451	8.89596	4.97807	8.97709	7.55622	8.3649	Endocrine
TIRAP	5.81943	7.18172	4.08488	14.9342	3.74045	2.51874	3.0818	Endocrine
TM4SF4	26.0936	175.952	1445.05	955.79	41.519	12.5937	2.20129	Endocrine
TMCC3	15.7688	19.7497	13.5255	11.6155	4.48855	2.51874	0.880516	Endocrine
TMED6	52.9381	91.5669	14.524	46.462	1.87023	42.8186	0	Endocrine
TMED8	6.3826	10.7726	5.35573	6.63743	1.12214	0	3.96232	Endocrine
TMEM130	1.9711	14.3634	2.81403	9.95614	0	0	0	Endocrine
TMEM132D	6.75805	23.3406	5.99116	11.6155	0.374045	0	0.220129	Endocrine
TMEM150C	26.0936	21.5451	1.0893	4.97807	5.23664	2.51874	0.880516	Endocrine
TMEM154	2.81585	41.2949	18.4274	28.2091	4.86259	0	2.86168	Endocrine
TMEM161B-AS1	15.4872	16.1589	12.9808	23.231	10.4733	2.51874	10.5662	Endocrine
TMEM164	5.72557	1.79543	14.6148	13.2749	4.48855	5.03748	2.86168	Endocrine
TMEM17	37.0754	35.9086	22.8753	19.9123	7.48091	0	1.98116	Endocrine
TMEM176A	80.2519	145.43	427.46	290.388	33.6641	35.2624	18.2707	Endocrine
TMEM176B	122.208	272.905	829.231	530.994	80.0457	80.5997	20.9122	Endocrine
TMEM178B	4.69309	5.38629	9.16829	11.6155	0	0	0.660387	Endocrine
TMEM179	19.1478	7.18172	14.0701	13.2749	0.374045	0	0	Endocrine
TMEM196	29.7542	21.5451	20.9691	38.1652	0	0	0	Endocrine
TMEM198	13.61	10.7726	12.7085	3.31871	1.12214	2.51874	3.96232	Endocrine
TMEM200A	33.978	37.704	19.789	38.1652	0.374045	0	18.0506	Endocrine
TMEM27	47.1186	25.136	31.5898	19.9123	21.6946	17.6312	1.76103	Endocrine
TMEM44-AS1	13.2345	8.97714	9.44062	8.29679	4.1145	2.51874	2.20129	Endocrine
TMEM45B	6.94578	73.6126	225.758	260.519	63.9618	20.1499	0.880516	Endocrine
TMEM59L	21.7759	41.2949	56.2806	49.7807	0.748091	0	20.9122	Endocrine
TMEM60	97.9918	89.7714	76.4327	48.1214	36.2824	7.55622	35.4408	Endocrine
TMEM61	45.1475	34.1131	30.8636	39.8246	7.10686	0	0.440258	Endocrine
TMEM64	15.1118	10.7726	5.17418	9.95614	4.48855	2.51874	5.50322	Endocrine
TMEM74B	3.75447	8.97714	10.076	28.2091	1.12214	0	0.440258	Endocrine
TMEM86B	1.9711	1.79543	15.4318	24.8904	0.374045	0	1.5409	Endocrine
TMIE	8.07212	25.136	10.7115	31.5278	1.12214	0	0.440258	Endocrine
TMOD1	336.682	238.792	209.781	267.157	4.48855	17.6312	3.30193	Endocrine
TMOD2	49.7468	52.0674	29.048	53.0994	10.0992	5.03748	6.38374	Endocrine
TMPRSS6	5.06854	10.7726	0.907751	18.2529	0	0	0	Endocrine
TMX4	420.783	497.334	377.534	396.586	81.1679	55.4123	112.706	Endocrine
TNFRSF18	1.78337	3.59086	10.5299	1.65936	0.748091	0	0.220129	Endocrine
TNIK	28.8156	26.9314	32.8606	41.4839	16.458	17.6312	17.1701	Endocrine
TOLLIP-AS1	11.2634	10.7726	6.80814	8.29679	2.24427	0	1.32077	Endocrine
TOPORS-AS1	52.0933	30.5223	35.6746	33.1871	16.832	22.6687	8.58503	Endocrine
TOX	44.3028	48.4766	43.3905	92.924	0.748091	2.51874	0.440258	Endocrine
TOX2	0.0938618	12.568	0.726201	0	0	0	0.220129	Endocrine
TOX3	14.1731	21.5451	44.6614	48.1214	5.98473	20.1499	2.42142	Endocrine
TP73-AS1	6.94578	5.38629	6.62659	18.2529	5.98473	5.03748	6.824	Endocrine
TPD52	479.352	518.879	418.11	348.465	229.29	171.274	6.824	Endocrine
TPPP3	218.416	215.451	61.8179	34.8465	67.3282	12.5937	18.0506	Endocrine
TRAF3IP2-AS1	15.2056	16.1589	14.1609	6.63743	5.61068	7.55622	7.04412	Endocrine
TRAM1L1	11.6389	16.1589	4.62953	8.29679	3.74045	0	2.64155	Endocrine
TRAM2-AS1	19.5233	5.38629	8.89596	13.2749	5.23664	7.55622	6.824	Endocrine
TRIM9	33.6025	17.9543	11.8008	8.29679	2.99236	0	14.7486	Endocrine
TRIQK	62.9813	34.1131	39.1241	46.462	26.1832	17.6312	27.0759	Endocrine
TRO	17.1767	25.136	11.2561	21.5716	8.229	5.03748	10.3461	Endocrine
TSGA10	19.6171	17.9543	13.6163	19.9123	9.35114	7.55622	1.5409	Endocrine
TSHZ1	30.8805	23.3406	18.972	28.2091	8.97709	5.03748	6.60387	Endocrine
TSPAN1	134.598	5.38629	4.08488	0	22.8168	7.55622	3.96232	Endocrine
TSPAN12	30.9744	12.568	18.5181	33.1871	8.229	0	3.30193	Endocrine
TSPAN33	4.59923	0	11.5284	4.97807	3.36641	2.51874	0.440258	Endocrine
TSPAN7	154.497	75.408	161.852	146.023	2.99236	7.55622	1.5409	Endocrine
TSPYL4	56.8803	50.272	38.6702	54.7588	16.084	10.075	17.3902	Endocrine
TSPYL5	23.4655	16.1589	13.2532	11.6155	6.35877	2.51874	8.58503	Endocrine
TSTD3	18.9601	10.7726	15.9764	28.2091	5.23664	10.075	4.84284	Endocrine
TTC12	12.8591	28.7269	7.62511	28.2091	11.2214	7.55622	5.06296	Endocrine
TTC13	7.88439	8.97714	11.9823	8.29679	5.61068	5.03748	3.96232	Endocrine
TTC25	10.5125	8.97714	13.1624	13.2749	2.99236	0	2.42142	Endocrine
TTC32	39.9851	48.4766	34.1315	53.0994	12.7175	17.6312	6.824	Endocrine
TTC8	64.6708	78.9989	44.2983	33.1871	9.35114	10.075	32.5791	Endocrine
TTLL7	95.5513	55.6583	49.2909	81.3085	36.2824	27.7061	34.3401	Endocrine
TTR	4348.9	2028.83	56431.1	10196.7	249.862	395.442	226.953	Endocrine
TTTY14	6.3826	1.79543	11.6192	31.5278	5.23664	0	7.26425	Endocrine
TTTY15	16.0504	26.9314	14.524	33.1871	13.0916	12.5937	7.26425	Endocrine
TUBA8	18.3969	10.7726	7.26201	13.2749	0.748091	2.51874	1.98116	Endocrine
TUBD1	13.3284	14.3634	10.6207	21.5716	9.35114	2.51874	8.58503	Endocrine
TUBGCP4	8.63529	16.1589	6.89891	8.29679	5.23664	7.55622	4.62271	Endocrine
TUNAR	34.2596	37.704	17.7012	8.29679	0.374045	0	0.660387	Endocrine
TUSC3	335.087	351.904	520.595	350.124	192.259	50.3748	79.2464	Endocrine
TUT1	12.2959	23.3406	10.9838	8.29679	8.229	10.075	5.94348	Endocrine
TYRP1	0.750895	0	0.272325	33.1871	1.87023	0	0.440258	Endocrine
UBE2QL1	12.5775	8.97714	13.7978	4.97807	0	5.03748	0.880516	Endocrine
UBN2	26.7506	25.136	27.6864	48.1214	13.8397	22.6687	22.4531	Endocrine
UCHL1	844.099	558.378	161.852	514.401	10.0992	10.075	253.588	Endocrine
UCN3	34.7289	0	42.0289	46.462	0.748091	2.51874	0.660387	Endocrine
UCP2	3.75447	37.704	4.26643	1.65936	1.49618	0	0.660387	Endocrine
UGDH-AS1	9.66777	8.97714	5.17418	11.6155	5.23664	0	1.76103	Endocrine
UGT8	20.7435	46.6811	38.0348	31.5278	4.48855	12.5937	0.220129	Endocrine
UNC119B	15.2056	12.568	9.16829	24.8904	8.229	0	7.26425	Endocrine
UNC13A	31.6314	44.8857	33.3145	39.8246	2.99236	0	2.20129	Endocrine
UNC79	14.924	19.7497	17.4288	24.8904	2.24427	0	1.32077	Endocrine
UNC80	33.978	35.9086	22.0584	61.3962	0	0	0.880516	Endocrine
UPF3A	38.6711	64.6354	36.4916	34.8465	32.1679	25.1874	21.7928	Endocrine
URB1-AS1	36.7	37.704	35.5839	49.7807	19.0763	12.5937	16.0694	Endocrine
USH1C	20.1803	37.704	87.7796	87.9459	41.8931	15.1124	0.440258	Endocrine
USP13	6.10102	10.7726	11.1653	9.95614	3.36641	2.51874	5.06296	Endocrine
USP2	35.7614	21.5451	25.2355	33.1871	5.23664	2.51874	1.5409	Endocrine
USP27X	6.00716	95.1577	80.9714	61.3962	9.35114	5.03748	14.5285	Endocrine
USP51	19.9926	25.136	11.9823	28.2091	4.48855	5.03748	5.28309	Endocrine
VAMP2	146.612	141.839	98.8541	132.749	28.0534	27.7061	36.5414	Endocrine
VAT1L	22.9961	16.1589	0.453876	0	0.374045	0	0.220129	Endocrine
VGF	247.326	122.089	720.119	308.64	4.86259	7.55622	4.18245	Endocrine
VIL1	1.12634	8.97714	18.4274	13.2749	3.74045	0	0	Endocrine
VOPP1	33.3209	32.3177	19.8798	16.5936	16.458	5.03748	8.3649	Endocrine
VSNL1	0.563171	16.1589	22.8753	13.2749	0	2.51874	0.660387	Endocrine
VSTM2L	0.657033	1.79543	24.3277	0	0.748091	0	0.660387	Endocrine
VWA5A	91.5153	127.475	94.5877	74.6711	28.0534	30.2249	2.64155	Endocrine
VWA5B2	4.59923	5.38629	11.9823	21.5716	0.374045	0	0	Endocrine
VWDE	50.5915	19.7497	14.6148	33.1871	2.61832	0	0	Endocrine
WDFY3-AS2	11.1696	3.59086	11.2561	4.97807	2.24427	0	3.30193	Endocrine
WDR17	9.76163	8.97714	3.63101	11.6155	0.374045	0	0	Endocrine
WDR25	74.8079	26.9314	17.8827	14.9342	9.35114	25.1874	12.7675	Endocrine
WDR5B	13.61	7.18172	9.25907	4.97807	3.74045	5.03748	2.86168	Endocrine
WFS1	20.6496	8.97714	31.4082	9.95614	7.48091	7.55622	12.5473	Endocrine
WHRN	11.1696	14.3634	5.71883	6.63743	1.87023	0	2.42142	Endocrine
WNK3	15.6749	19.7497	17.9735	21.5716	7.48091	0	4.84284	Endocrine
WNT4	111.789	46.6811	91.6829	89.6053	5.61068	2.51874	10.1259	Endocrine
WWOX	21.4944	34.1131	24.3277	28.2091	13.0916	5.03748	10.5662	Endocrine
YTHDF3-AS1	12.0143	8.97714	5.62806	8.29679	2.24427	0	2.20129	Endocrine
ZADH2	25.5304	35.9086	28.7757	39.8246	16.458	17.6312	11.887	Endocrine
ZBED5-AS1	16.7074	23.3406	11.5284	21.5716	7.48091	10.075	5.06296	Endocrine
ZC2HC1C	11.545	25.136	8.71441	13.2749	8.60305	5.03748	1.32077	Endocrine
ZC3H10	7.79053	10.7726	3.72178	1.65936	4.48855	0	4.84284	Endocrine
ZCCHC18	10.2309	10.7726	9.16829	4.97807	0	0	1.10064	Endocrine
ZDHHC14	7.88439	5.38629	23.0569	18.2529	7.48091	2.51874	3.52206	Endocrine
ZFP14	8.54143	16.1589	6.62659	13.2749	2.99236	5.03748	2.20129	Endocrine
ZFR2	1.12634	5.38629	12.1639	9.95614	0.374045	2.51874	0	Endocrine
ZHX1	130.843	91.5669	112.289	77.9898	38.1526	57.931	62.7367	Endocrine
ZMAT1	21.3066	25.136	13.5255	26.5497	9.72518	7.55622	6.16361	Endocrine
ZNF10	11.545	3.59086	6.17271	4.97807	1.49618	0	3.0818	Endocrine
ZNF133	6.66419	3.59086	4.44798	13.2749	6.35877	5.03748	6.38374	Endocrine
ZNF14	4.69309	3.59086	4.26643	11.6155	2.99236	0	1.98116	Endocrine
ZNF174	9.29232	12.568	5.99116	3.31871	5.98473	2.51874	5.50322	Endocrine
ZNF204P	57.5373	35.9086	26.3248	64.7149	23.1908	12.5937	1.98116	Endocrine
ZNF227	5.35012	12.568	3.08636	4.97807	4.48855	2.51874	5.06296	Endocrine
ZNF280B	17.8337	8.97714	10.3484	6.63743	4.48855	7.55622	0.220129	Endocrine
ZNF318	22.1514	12.568	26.1432	53.0994	7.85495	15.1124	21.7928	Endocrine
ZNF331	93.2987	89.7714	109.203	102.88	9.35114	12.5937	38.0823	Endocrine
ZNF365	16.8951	8.97714	3.63101	21.5716	0.374045	0	6.16361	Endocrine
ZNF37BP	14.3609	25.136	11.8915	26.5497	11.2214	5.03748	9.68567	Endocrine
ZNF385D	17.7399	1.79543	0.0907751	0	0	0	1.32077	Endocrine
ZNF396	10.3248	8.97714	4.53876	11.6155	4.1145	2.51874	1.76103	Endocrine
ZNF397	19.3355	16.1589	15.7041	29.8684	10.8473	5.03748	5.28309	Endocrine
ZNF441	17.1767	17.9543	19.6074	16.5936	9.35114	2.51874	6.824	Endocrine
ZNF445	5.06854	10.7726	5.71883	4.97807	2.24427	5.03748	5.28309	Endocrine
ZNF462	7.88439	5.38629	11.71	23.231	7.85495	2.51874	3.0818	Endocrine
ZNF483	37.357	23.3406	15.8857	21.5716	4.86259	0	1.5409	Endocrine
ZNF503-AS2	5.06854	5.38629	1.27085	13.2749	4.86259	0	5.72335	Endocrine
ZNF540	17.5522	12.568	5.99116	16.5936	1.12214	0	0.660387	Endocrine
ZNF559	7.1335	5.38629	5.53728	23.231	6.35877	5.03748	7.26425	Endocrine
ZNF568	29.4726	34.1131	19.2443	21.5716	12.3435	5.03748	16.7298	Endocrine
ZNF569	12.2959	10.7726	9.07751	16.5936	4.48855	0	8.14477	Endocrine
ZNF582	4.88082	10.7726	4.72031	3.31871	2.61832	0	4.40258	Endocrine
ZNF608	32.2885	82.5897	43.7536	106.199	31.4198	25.1874	1.32077	Endocrine
ZNF620	20.2742	14.3634	12.7085	13.2749	9.72518	10.075	1.5409	Endocrine
ZNF711	13.3284	7.18172	13.9794	34.8465	6.73282	0	8.80516	Endocrine
ZNF76	15.8626	16.1589	11.3469	14.9342	6.73282	5.03748	6.824	Endocrine
ZNF764	9.19846	19.7497	6.80814	4.97807	6.35877	0	6.16361	Endocrine
ZNF793	7.41508	7.18172	7.62511	11.6155	5.23664	0	3.74219	Endocrine
ZNF821	16.332	8.97714	15.5226	14.9342	5.61068	5.03748	6.60387	Endocrine
ZSCAN16-AS1	48.1511	39.4994	37.127	48.1214	11.2214	10.075	7.70451	Endocrine
ZSCAN18	26.469	35.9086	23.9646	16.5936	16.084	7.55622	10.3461	Endocrine
A2M	0.469309	0	0.544651	0	0.374045	10.075	282.646	NonEndocrine
A4GALT	0.0938618	1.79543	0.907751	0	23.5649	2.51874	24.8746	NonEndocrine
AADAC	0	0	0	0	0	10.075	0.220129	NonEndocrine
ABCA1	5.72557	3.59086	6.08193	4.97807	4.48855	15.1124	31.0382	NonEndocrine
ABCB6	10.7941	8.97714	10.893	9.95614	14.2137	12.5937	37.4219	NonEndocrine
ABCC1	0.657033	3.59086	2.1786	4.97807	10.4733	7.55622	13.2077	NonEndocrine
ABCC3	0.469309	0	0.363101	0	59.4732	60.4497	0.880516	NonEndocrine
ABCC4	1.31407	3.59086	5.80961	0	4.86259	12.5937	7.48438	NonEndocrine
ABI1	30.5051	32.3177	28.5034	43.1433	98.748	60.4497	50.6296	NonEndocrine
ABI3BP	0.187724	17.9543	0.363101	4.97807	1.87023	0	258.211	NonEndocrine
ABL1	5.81943	7.18172	5.26496	4.97807	10.0992	7.55622	22.233	NonEndocrine
ABL2	6.47647	3.59086	7.35279	11.6155	14.9618	7.55622	39.8433	NonEndocrine
ABLIM3	0.0938618	1.79543	0.18155	0	10.8473	5.03748	11.2266	NonEndocrine
ABTB2	0.375447	0	1.18008	0	10.8473	10.075	3.30193	NonEndocrine
ACAA2	124.461	109.521	108.386	87.9459	301.855	128.456	133.618	NonEndocrine
ACAT2	36.4184	19.7497	23.1477	19.9123	74.8091	55.4123	52.8309	NonEndocrine
ACBD4	3.75447	3.59086	3.54023	4.97807	4.48855	10.075	2.64155	NonEndocrine
ACCS	1.9711	3.59086	1.18008	1.65936	2.99236	10.075	2.42142	NonEndocrine
ACO1	18.8662	8.97714	16.7026	16.5936	22.0687	45.3373	51.7303	NonEndocrine
ACOT9	5.81943	3.59086	17.7012	6.63743	65.458	27.7061	62.0763	NonEndocrine
ACOX3	4.97468	3.59086	3.63101	1.65936	15.3359	22.6687	5.06296	NonEndocrine
ACSF2	0.187724	0	0.0907751	1.65936	10.4733	5.03748	2.64155	NonEndocrine
ACSL3	49.8406	28.7269	40.9396	36.5059	51.9923	52.8935	119.75	NonEndocrine
ACSL4	37.0754	21.5451	49.8356	28.2091	186.275	148.606	244.563	NonEndocrine
ACSL5	0.0938618	0	0.0907751	0	13.0916	2.51874	0	NonEndocrine
ACSS1	0.563171	0	0.726201	0	6.35877	10.075	1.5409	NonEndocrine
ACSS2	7.1335	3.59086	4.99263	4.97807	16.458	20.1499	6.824	NonEndocrine
ACTA2	2.81585	3.59086	1.90628	1.65936	1.12214	0	173.021	NonEndocrine
ACTB	263.001	247.769	415.296	180.87	994.213	299.73	811.395	NonEndocrine
ACTN1	66.7358	105.93	123.727	106.199	189.267	93.1934	472.617	NonEndocrine
ACTN4	49.3713	46.6811	53.8297	58.0775	252.481	209.055	30.5979	NonEndocrine
ACVR2B	5.44399	1.79543	6.17271	4.97807	7.48091	25.1874	7.70451	NonEndocrine
ADA	0.187724	0	0.363101	0	1.87023	2.51874	13.8681	NonEndocrine
ADAM12	0.281585	0	0.0907751	1.65936	5.98473	2.51874	72.2023	NonEndocrine
ADAM19	0	0	0.0907751	0	0	0	13.2077	NonEndocrine
ADAM28	0	0	0	0	12.3435	0	2.20129	NonEndocrine
ADAM9	17.8337	34.1131	31.5898	19.9123	193.381	138.531	39.4031	NonEndocrine
ADAMTS1	0.657033	0	2.26938	1.65936	41.519	85.6371	18.711	NonEndocrine
ADAMTS12	0.0938618	0	0.18155	0	0.374045	0	71.5419	NonEndocrine
ADAMTS2	9.57391	5.38629	11.4377	3.31871	0	0	65.3783	NonEndocrine
ADAMTS4	0.0938618	0	0.272325	0	0.374045	0	75.2841	NonEndocrine
ADAMTS6	1.03248	0	1.18008	1.65936	2.61832	0	26.1953	NonEndocrine
ADAMTS9	0.187724	0	1.0893	0	239.015	115.862	4.18245	NonEndocrine
ADAMTSL3	0.187724	0	1.36163	0	1.12214	10.075	0.660387	NonEndocrine
ADD3	46.5555	66.4309	72.5293	89.6053	91.6411	188.905	156.952	NonEndocrine
ADGRA2	0.187724	0	0.453876	0	0	0	16.7298	NonEndocrine
ADGRA3	1.12634	1.79543	1.4524	1.65936	14.2137	10.075	4.18245	NonEndocrine
ADGRE5	0.281585	0	0.453876	0	16.084	10.075	10.1259	NonEndocrine
ADGRF1	0.0938618	0	0.0907751	0	28.0534	2.51874	0	NonEndocrine
ADGRF5	0.375447	0	0.544651	0	0.374045	0	43.8056	NonEndocrine
ADGRG6	0	0	0	0	20.5725	0	0	NonEndocrine
ADH1C	0.187724	0	0.18155	0	16.832	387.886	0.220129	NonEndocrine
ADI1	29.8481	30.5223	25.1447	21.5716	74.8091	75.5622	57.0134	NonEndocrine
ADIRF	0.0938618	0	0.0907751	1.65936	5.23664	25.1874	20.472	NonEndocrine
ADM2	1.78337	0	0.272325	1.65936	2.61832	2.51874	13.2077	NonEndocrine
ADO	5.25626	5.38629	6.17271	3.31871	8.60305	2.51874	14.0882	NonEndocrine
ADORA2B	0.0938618	0	0.544651	1.65936	13.4656	2.51874	11.4467	NonEndocrine
ADPRHL1	3.9422	1.79543	1.63395	1.65936	2.24427	10.075	1.10064	NonEndocrine
ADPRHL2	20.4619	19.7497	20.606	11.6155	39.6488	17.6312	42.2647	NonEndocrine
ADTRP	1.40793	0	0.18155	0	1.12214	0	23.1135	NonEndocrine
AEBP1	2.15882	0	2.36015	0	0.748091	0	536.234	NonEndocrine
AFAP1	3.9422	1.79543	10.893	1.65936	40.771	12.5937	63.6173	NonEndocrine
AFAP1L1	0.469309	0	0.272325	0	1.12214	0	17.6103	NonEndocrine
AFAP1L2	0.187724	3.59086	0.18155	1.65936	0	5.03748	44.0258	NonEndocrine
AFMID	0.375447	0	2.26938	1.65936	18.7023	12.5937	4.40258	NonEndocrine
AGAP3	4.88082	5.38629	5.71883	8.29679	6.35877	22.6687	8.3649	NonEndocrine
AGO4	3.56675	7.18172	3.44946	4.97807	15.3359	20.1499	5.94348	NonEndocrine
AGPS	15.6749	25.136	15.7041	11.6155	38.5267	22.6687	52.8309	NonEndocrine
AGR2	7.69667	1.79543	0.18155	11.6155	43.7633	163.718	0	NonEndocrine
AGR3	1.50179	7.18172	0.0907751	0	19.8244	12.5937	0	NonEndocrine
AGRN	0.844756	1.79543	1.99705	8.29679	27.6794	22.6687	7.70451	NonEndocrine
AGTRAP	25.3427	25.136	25.2355	14.9342	88.2747	90.6746	76.1646	NonEndocrine
AHNAK	1.40793	0	4.62953	3.31871	94.2594	40.2998	59.8751	NonEndocrine
AHNAK2	3.9422	1.79543	3.35868	0	16.458	5.03748	9.02528	NonEndocrine
AIFM2	26.7506	19.7497	23.6015	18.2529	75.5572	37.7811	86.9509	NonEndocrine
AIM1	0	1.79543	0.726201	0	10.0992	5.03748	0	NonEndocrine
AIMP2	28.1585	26.9314	32.6791	26.5497	43.0152	27.7061	71.3218	NonEndocrine
AJUBA	0	0	0.18155	0	11.5954	5.03748	4.40258	NonEndocrine
AK4	11.7327	8.97714	9.89449	16.5936	39.6488	25.1874	70.2211	NonEndocrine
AKAP12	135.536	513.493	130.535	514.401	869.282	511.304	2384	NonEndocrine
AKAP13	30.3174	55.6583	35.947	54.7588	140.641	130.974	210.443	NonEndocrine
AKAP7	5.1624	17.9543	2.08783	8.29679	37.0305	7.55622	5.28309	NonEndocrine
AKR1B10	0.0938618	0	0	0	25.4351	128.456	1.10064	NonEndocrine
AKR1C1	2.62813	0	4.90186	13.2749	166.45	433.223	24.8746	NonEndocrine
AKR1C2	3.66061	0	0.544651	8.29679	17.9542	342.549	4.40258	NonEndocrine
AKR1C3	3.66061	1.79543	13.0716	16.5936	147.374	508.785	22.8934	NonEndocrine
AKR7A3	4.97468	8.97714	6.17271	1.65936	5.98473	47.856	0.220129	NonEndocrine
AKT1	8.54143	8.97714	8.07899	6.63743	18.7023	25.1874	14.5285	NonEndocrine
ALB	0.657033	1.79543	0.453876	0	4.48855	931.934	0.220129	NonEndocrine
ALDH1A3	0.375447	0	0.272325	0	69.1984	12.5937	79.0263	NonEndocrine
ALDH1B1	1.50179	0	5.62806	0	36.2824	15.1124	7.26425	NonEndocrine
ALDH1L2	3.75447	1.79543	6.35426	0	1.12214	7.55622	84.3094	NonEndocrine
ALDH3A2	29.191	28.7269	20.1521	18.2529	130.168	83.1184	8.58503	NonEndocrine
ALDH3B1	0.187724	0	0.726201	0	14.2137	0	2.42142	NonEndocrine
ALDOB	2.25268	0	0.816976	0	4.86259	662.428	1.10064	NonEndocrine
ALOX5AP	1.59565	0	1.0893	1.65936	1.12214	10.075	0	NonEndocrine
ALPK1	0.563171	0	1.27085	3.31871	14.9618	7.55622	5.50322	NonEndocrine
ALS2CL	0.375447	0	0.453876	1.65936	16.458	5.03748	1.98116	NonEndocrine
AMBP	1.31407	3.59086	16.6119	6.63743	340.755	146.087	1.10064	NonEndocrine
AMOTL1	1.78337	10.7726	4.44798	34.8465	26.1832	20.1499	70.8815	NonEndocrine
AMOTL2	0.375447	0	0.544651	0	57.603	17.6312	10.5662	NonEndocrine
ANGPT2	3.66061	1.79543	2.36015	6.63743	0	0	35.0005	NonEndocrine
ANGPTL2	11.2634	0	0.907751	1.65936	0	0	74.1834	NonEndocrine
ANGPTL4	23.5593	10.7726	86.781	4.97807	1193.95	800.959	2055.56	NonEndocrine
ANKRD1	0.187724	0	0.544651	0	277.168	75.5622	0.660387	NonEndocrine
ANKRD10	40.3606	30.5223	22.7846	36.5059	96.1297	52.8935	46.4472	NonEndocrine
ANKRD13A	19.8048	19.7497	15.2502	24.8904	54.9847	27.7061	18.4908	NonEndocrine
ANKRD13D	3.9422	3.59086	5.26496	3.31871	7.10686	15.1124	6.60387	NonEndocrine
ANKRD36C	24.2164	32.3177	24.4185	87.9459	328.038	1050.31	26.4155	NonEndocrine
ANKRD37	40.736	70.0217	44.2983	44.8026	95.3816	196.462	79.6867	NonEndocrine
ANKRD40	8.63529	7.18172	6.17271	6.63743	8.60305	20.1499	12.5473	NonEndocrine
ANKRD52	2.06496	1.79543	2.81403	3.31871	6.73282	10.075	3.0818	NonEndocrine
ANKRD62	0.0938618	0	0	0	0	10.075	0	NonEndocrine
ANKRD9	2.06496	0	2.9048	3.31871	15.3359	7.55622	3.52206	NonEndocrine
ANO1	0.187724	0	0.0907751	0	1.49618	2.51874	80.7873	NonEndocrine
ANO6	0.657033	17.9543	13.9794	6.63743	141.763	115.862	133.618	NonEndocrine
ANO9	0.375447	1.79543	3.44946	0	12.3435	15.1124	0	NonEndocrine
ANPEP	0.0938618	1.79543	0.18155	0	29.5496	327.436	11.4467	NonEndocrine
ANTXR1	1.87724	1.79543	0	0	1.12214	0	90.0327	NonEndocrine
ANTXR2	0.187724	0	0.544651	1.65936	6.73282	7.55622	62.2965	NonEndocrine
ANXA1	2.81585	8.97714	2.99558	3.31871	393.122	50.3748	424.629	NonEndocrine
ANXA11	101.183	37.704	94.0431	48.1214	294.748	141.049	75.2841	NonEndocrine
ANXA2	547.59	127.475	395.598	151.002	3758.41	1022.61	1110.77	NonEndocrine
ANXA2P2	8.44756	1.79543	5.17418	4.97807	64.7099	10.075	20.0317	NonEndocrine
ANXA2P3	1.78337	0	0.726201	0	13.8397	0	2.86168	NonEndocrine
ANXA3	8.63529	3.59086	11.5284	1.65936	380.778	50.3748	0.220129	NonEndocrine
ANXA4	19.4294	52.0674	67.9906	84.6272	1260.53	549.085	48.6485	NonEndocrine
ANXA5	459.641	389.608	306.366	408.202	1206.3	435.742	1369.42	NonEndocrine
ANXA6	53.2197	46.6811	55.5544	69.693	7.10686	5.03748	144.184	NonEndocrine
ANXA9	0.187724	0	0.18155	0	23.9389	2.51874	0	NonEndocrine
AOX1	1.03248	10.7726	18.3366	14.9342	2.24427	90.6746	1.32077	NonEndocrine
AP1M1	16.6135	10.7726	12.4362	11.6155	24.313	20.1499	38.7427	NonEndocrine
AP2M1	114.699	122.089	98.9449	87.9459	128.672	60.4497	383.685	NonEndocrine
AP2S1	85.0388	100.544	80.6991	91.2646	124.931	146.087	362.332	NonEndocrine
AP3M2	25.0611	16.1589	16.2488	23.231	16.458	2.51874	56.7933	NonEndocrine
AP3S1	25.3427	41.2949	38.1256	24.8904	85.6564	83.1184	127.895	NonEndocrine
AP5B1	4.31764	3.59086	4.62953	4.97807	10.0992	2.51874	5.94348	NonEndocrine
AP5Z1	6.3826	7.18172	5.71883	8.29679	11.5954	20.1499	14.7486	NonEndocrine
APBB1IP	4.03606	8.97714	0.272325	0	21.6946	5.03748	3.74219	NonEndocrine
APCS	0	0	0.18155	0	176.175	57.931	0.220129	NonEndocrine
APEX1	103.342	93.3623	72.8017	64.7149	169.069	93.1934	209.783	NonEndocrine
APLF	3.37903	1.79543	1.54318	4.97807	10.0992	7.55622	7.70451	NonEndocrine
APOBEC3B	0.469309	0	0.998527	0	19.4504	10.075	0.220129	NonEndocrine
APOBEC3C	1.50179	0	1.63395	0	37.4045	0	20.6921	NonEndocrine
APOD	3.00358	3.59086	0.363101	0	0	0	136.7	NonEndocrine
APOE	1.03248	0	1.27085	0	2.61832	0	129.656	NonEndocrine
APOL1	3.00358	10.7726	2.99558	6.63743	121.191	40.2998	112.926	NonEndocrine
APOL3	0.469309	0	0.272325	0	1.87023	0	20.0317	NonEndocrine
APRT	85.8836	100.544	76.8866	87.9459	223.305	171.274	180.946	NonEndocrine
AQP1	0.187724	1.79543	0.18155	0	73.3129	12.5937	1.98116	NonEndocrine
ARAP3	0.281585	0	0.18155	0	0.374045	0	10.1259	NonEndocrine
ARF4	195.702	174.157	143.334	91.2646	230.412	128.456	543.278	NonEndocrine
ARF6	12.1082	7.18172	13.1624	11.6155	52.7404	40.2998	35.0005	NonEndocrine
ARFGAP1	14.267	17.9543	19.3351	13.2749	17.9542	15.1124	47.1076	NonEndocrine
ARHGAP10	11.9205	7.18172	9.16829	8.29679	20.1985	42.8186	62.2965	NonEndocrine
ARHGAP18	37.1693	32.3177	6.26349	11.6155	96.5037	166.237	20.2519	NonEndocrine
ARHGAP21	12.4836	19.7497	15.4318	34.8465	63.2137	70.5247	38.5226	NonEndocrine
ARHGAP22	2.62813	7.18172	0.363101	0	2.99236	0	37.2018	NonEndocrine
ARHGAP25	1.50179	0	0.18155	0	0	0	13.4279	NonEndocrine
ARHGAP26	2.72199	0	2.08783	3.31871	22.4427	15.1124	10.3461	NonEndocrine
ARHGAP29	26.0936	7.18172	27.051	48.1214	103.237	37.7811	10.5662	NonEndocrine
ARHGAP32	9.48004	12.568	9.53139	9.95614	11.2214	30.2249	17.1701	NonEndocrine
ARHGAP42	5.72557	5.38629	0.363101	0	15.3359	2.51874	24.2142	NonEndocrine
ARHGAP6	0.375447	3.59086	1.27085	0	0.748091	7.55622	22.4531	NonEndocrine
ARHGDIB	2.90972	1.79543	6.98969	6.63743	17.5801	17.6312	50.4095	NonEndocrine
ARHGEF10	1.03248	1.79543	0.998527	6.63743	11.9695	2.51874	22.8934	NonEndocrine
ARHGEF16	3.75447	5.38629	4.26643	1.65936	16.832	7.55622	0.220129	NonEndocrine
ARHGEF17	3.37903	1.79543	2.81403	4.97807	4.1145	0	16.2895	NonEndocrine
ARHGEF18	7.97826	5.38629	5.90038	1.65936	28.0534	17.6312	5.72335	NonEndocrine
ARHGEF2	1.31407	0	1.36163	0	21.6946	12.5937	56.353	NonEndocrine
ARHGEF40	4.31764	10.7726	3.99411	3.31871	13.8397	7.55622	56.7933	NonEndocrine
ARHGEF6	0.0938618	1.79543	0.363101	0	1.87023	0	23.1135	NonEndocrine
ARID5A	10.0432	3.59086	11.9823	6.63743	37.0305	25.1874	32.3589	NonEndocrine
ARL14	0.844756	0	0.635426	0	4.1145	22.6687	0	NonEndocrine
ARL4C	45.3353	12.568	29.865	16.5936	114.084	50.3748	181.606	NonEndocrine
ARNTL2	0.281585	0	5.44651	1.65936	31.4198	15.1124	0.880516	NonEndocrine
ARPC1A	99.212	89.7714	82.3331	97.9021	209.839	143.568	107.203	NonEndocrine
ARPC1B	120.988	141.839	185.363	124.452	370.305	176.312	399.094	NonEndocrine
ARPC2	501.973	615.832	680.269	517.719	1142.71	549.085	2420.1	NonEndocrine
ARSD	15.0179	17.9543	16.8842	24.8904	45.2595	73.0434	7.48438	NonEndocrine
ARSI	0.375447	0	0	0	0	0	20.2519	NonEndocrine
ASAP2	0.657033	3.59086	3.17713	0	48.2519	37.7811	17.3902	NonEndocrine
ASPH	179.088	184.929	348.577	270.475	329.534	309.805	816.458	NonEndocrine
ASPM	0.0938618	0	0.544651	0	1.12214	2.51874	10.7863	NonEndocrine
ASPN	0	0	0.0907751	0	0	0	18.4908	NonEndocrine
ASS1	1.87724	7.18172	10.2576	8.29679	51.6183	37.7811	7.48438	NonEndocrine
ATF3	77.9053	57.4537	138.251	61.3962	556.206	350.105	64.0575	NonEndocrine
ATF5	9.01074	5.38629	6.80814	9.95614	9.72518	15.1124	60.7556	NonEndocrine
ATG101	38.4834	30.5223	42.392	39.8246	59.4732	25.1874	115.127	NonEndocrine
ATL3	23.1839	21.5451	20.9691	18.2529	54.2366	52.8935	46.4472	NonEndocrine
ATP10A	0.0938618	0	0.18155	0	0	0	13.4279	NonEndocrine
ATP10B	0	0	0.18155	0	13.4656	25.1874	0	NonEndocrine
ATP11A	9.57391	3.59086	4.17566	8.29679	45.2595	17.6312	8.14477	NonEndocrine
ATP11B	11.6389	3.59086	11.71	9.95614	25.4351	27.7061	18.0506	NonEndocrine
ATP11C	1.9711	3.59086	1.4524	0	9.35114	20.1499	18.711	NonEndocrine
ATP13A3	24.3102	28.7269	34.7669	56.4181	145.13	100.75	42.705	NonEndocrine
ATP1A1	157.031	122.089	129.082	142.705	406.587	292.174	92.234	NonEndocrine
ATP1B3	57.5373	23.3406	38.0348	36.5059	57.229	22.6687	176.543	NonEndocrine
ATP8B1	7.22736	10.7726	0.998527	4.97807	75.1831	113.343	14.5285	NonEndocrine
ATXN1	8.25984	3.59086	12.0731	13.2749	16.458	17.6312	30.1577	NonEndocrine
ATXN7L2	4.50537	7.18172	2.99558	4.97807	3.36641	7.55622	16.5097	NonEndocrine
AVEN	3.75447	3.59086	5.08341	3.31871	6.73282	17.6312	11.887	NonEndocrine
AVL9	9.85549	10.7726	8.98674	4.97807	12.3435	22.6687	8.3649	NonEndocrine
AXL	0.281585	0	0	0	1.87023	0	59.6549	NonEndocrine
AZGP1	0	0	1.99705	0	4.1145	88.1559	0.220129	NonEndocrine
AZIN2	6.28874	0	2.99558	4.97807	2.24427	0	42.9251	NonEndocrine
B3GNT3	1.2202	0	0.363101	0	15.3359	17.6312	0	NonEndocrine
B3GNT5	12.5775	7.18172	9.71294	18.2529	64.7099	42.8186	1.76103	NonEndocrine
B3GNT7	0.0938618	0	0.272325	0	6.35877	17.6312	0.440258	NonEndocrine
B4GALT1	5.44399	8.97714	8.53286	4.97807	102.114	85.6371	101.479	NonEndocrine
B4GALT2	3.09744	5.38629	4.62953	4.97807	12.3435	17.6312	11.6668	NonEndocrine
B4GALT5	5.25626	10.7726	13.7978	9.95614	82.29	52.8935	12.9876	NonEndocrine
BACE2	13.61	23.3406	60.0931	8.29679	353.473	304.767	17.8304	NonEndocrine
BACH1	17.0829	17.9543	9.16829	8.29679	49.748	37.7811	44.9063	NonEndocrine
BACH2	1.68951	0	4.08488	0	9.72518	10.075	1.98116	NonEndocrine
BAG2	33.2271	21.5451	28.7757	33.1871	11.2214	5.03748	90.473	NonEndocrine
BAIAP2L1	24.9672	78.9989	20.0613	44.8026	233.778	322.399	0.660387	NonEndocrine
BANP	10.2309	8.97714	11.3469	13.2749	11.5954	7.55622	27.296	NonEndocrine
BARX2	0.844756	0	0.363101	0	46.0076	32.7436	0	NonEndocrine
BASP1	1.59565	7.18172	8.71441	1.65936	1.49618	2.51874	143.964	NonEndocrine
BATF2	0.469309	1.79543	2.5417	0	0.748091	10.075	1.32077	NonEndocrine
BAZ1A	34.3534	35.9086	50.2894	49.7807	134.656	123.418	112.266	NonEndocrine
BBC3	1.68951	7.18172	6.89891	8.29679	80.7938	37.7811	11.4467	NonEndocrine
BCAP29	86.8222	73.6126	66.4474	81.3085	87.9007	65.4872	192.393	NonEndocrine
BCAR1	22.7146	10.7726	21.4229	24.8904	61.7175	70.5247	58.9945	NonEndocrine
BCAT1	0.187724	0	0.272325	0	1.49618	236.762	72.6425	NonEndocrine
BCKDK	33.0394	21.5451	22.1491	13.2749	89.7709	47.856	96.8567	NonEndocrine
BCL10	19.054	28.7269	24.1462	19.9123	165.328	88.1559	57.0134	NonEndocrine
BCL11A	0.563171	1.79543	2.5417	0	10.8473	12.5937	0.220129	NonEndocrine
BCL2	0.187724	0	0.0907751	0	20.1985	5.03748	4.84284	NonEndocrine
BCL2A1	0	0	2.08783	0	33.6641	7.55622	19.3713	NonEndocrine
BCL2L1	22.2453	8.97714	16.4303	8.29679	44.1374	45.3373	8.14477	NonEndocrine
BCL2L12	1.2202	0	1.18008	0	19.8244	20.1499	18.4908	NonEndocrine
BCL2L15	0.187724	0	0.363101	0	4.1145	55.4123	0.220129	NonEndocrine
BCL6	6.85191	1.79543	8.71441	8.29679	14.2137	35.2624	13.8681	NonEndocrine
BCL7C	18.2092	14.3634	9.89449	9.95614	28.8015	25.1874	51.29	NonEndocrine
BCL9L	3.00358	5.38629	4.17566	1.65936	17.9542	22.6687	12.9876	NonEndocrine
BDH2	9.19846	12.568	3.35868	4.97807	56.8549	32.7436	34.3401	NonEndocrine
BDKRB1	0.375447	0	0.998527	0	3.36641	0	48.6485	NonEndocrine
BDKRB2	4.97468	1.79543	4.53876	3.31871	36.6565	27.7061	21.5726	NonEndocrine
BEND5	29.4726	46.6811	25.6894	33.1871	50.8702	17.6312	107.863	NonEndocrine
BEST1	0.750895	3.59086	1.99705	0	1.49618	0	14.5285	NonEndocrine
BGN	2.44041	5.38629	3.08636	3.31871	2.61832	7.55622	2146.04	NonEndocrine
BHMT2	4.41151	5.38629	2.81403	6.63743	0.374045	2.51874	28.3966	NonEndocrine
BICC1	1.12634	3.59086	4.72031	9.95614	148.122	50.3748	73.3029	NonEndocrine
BICDL2	0.469309	0	0.544651	0	8.97709	10.075	10.5662	NonEndocrine
BIK	1.12634	0	3.63101	1.65936	29.9236	15.1124	0	NonEndocrine
BIRC2	44.9598	48.4766	55.1005	46.462	122.687	65.4872	72.2023	NonEndocrine
BIRC3	17.9276	8.97714	57.0976	29.8684	500.847	415.592	12.9876	NonEndocrine
BIRC7	0.0938618	0	0.0907751	0	0.374045	0	20.2519	NonEndocrine
BLNK	0.281585	0	0.0907751	0	19.4504	15.1124	0	NonEndocrine
BLOC1S4	12.202	5.38629	10.893	6.63743	28.4275	30.2249	39.8433	NonEndocrine
BLVRB	77.2483	64.6354	81.6976	74.6711	351.229	229.205	71.1016	NonEndocrine
BMP1	1.59565	3.59086	1.90628	0	6.73282	2.51874	91.1334	NonEndocrine
BMP2	0.750895	10.7726	7.08046	3.31871	64.3358	50.3748	16.9499	NonEndocrine
BMP8A	0.187724	0	0.998527	0	0	0	44.0258	NonEndocrine
BMPR2	30.1296	41.2949	25.7801	43.1433	54.6106	37.7811	102.36	NonEndocrine
BNC2	0	0	0.363101	0	1.87023	2.51874	49.529	NonEndocrine
BNIP2	17.8337	10.7726	13.5255	9.95614	53.4885	40.2998	85.41	NonEndocrine
BNIP3L	366.343	317.791	313.719	303.662	567.053	292.174	1066.74	NonEndocrine
BOC	1.9711	7.18172	6.80814	3.31871	1.12214	0	16.2895	NonEndocrine
BOK	4.97468	5.38629	9.53139	1.65936	22.8168	12.5937	5.50322	NonEndocrine
BRCA2	1.87724	3.59086	4.53876	1.65936	7.48091	0	14.3084	NonEndocrine
BRPF3	10.9818	10.7726	9.34984	9.95614	8.97709	27.7061	14.5285	NonEndocrine
BRWD3	15.5811	14.3634	17.9735	26.5497	34.7862	55.4123	27.7362	NonEndocrine
BST2	0.0938618	0	0.0907751	0	13.4656	7.55622	82.9886	NonEndocrine
BTBD2	2.06496	1.79543	2.63248	0	9.35114	10.075	3.96232	NonEndocrine
BTBD7	17.7399	8.97714	13.8886	18.2529	37.0305	52.8935	29.057	NonEndocrine
BTG1	392.436	280.087	559.72	311.959	1163.66	720.359	617.021	NonEndocrine
BTN2A2	5.9133	3.59086	3.17713	3.31871	23.5649	12.5937	7.92464	NonEndocrine
BTN3A2	5.53785	14.3634	3.54023	1.65936	28.8015	17.6312	21.1324	NonEndocrine
BYSL	6.94578	1.79543	6.35426	4.97807	10.4733	2.51874	16.7298	NonEndocrine
C10orf128	0	1.79543	0.18155	0	0.374045	0	25.3148	NonEndocrine
C10orf54	0.187724	0	0.272325	0	19.4504	7.55622	3.0818	NonEndocrine
C11orf24	9.01074	10.7726	15.341	9.95614	20.5725	25.1874	107.863	NonEndocrine
C11orf68	8.63529	10.7726	6.26349	3.31871	15.7099	5.03748	23.7739	NonEndocrine
C11orf80	9.29232	8.97714	6.89891	9.95614	20.1985	12.5937	1.10064	NonEndocrine
C11orf91	0.375447	1.79543	0.453876	0	9.35114	15.1124	13.8681	NonEndocrine
C11orf96	1.12634	1.79543	3.17713	31.5278	8.97709	30.2249	484.063	NonEndocrine
C12orf49	23.8409	19.7497	15.5226	14.9342	82.29	50.3748	16.0694	NonEndocrine
C14orf159	6.85191	7.18172	4.99263	8.29679	22.8168	17.6312	13.4279	NonEndocrine
C14orf37	12.8591	8.97714	13.5255	8.29679	4.48855	0	32.3589	NonEndocrine
C15orf39	3.37903	0	2.08783	1.65936	17.9542	17.6312	11.2266	NonEndocrine
C15orf48	45.0537	43.0903	82.0607	86.2866	610.442	1896.61	14.0882	NonEndocrine
C15orf52	0.0938618	0	0.998527	1.65936	10.4733	0	0.660387	NonEndocrine
C16orf52	4.78695	1.79543	3.35868	0	5.61068	10.075	8.58503	NonEndocrine
C19orf12	39.9851	32.3177	29.2296	33.1871	29.9236	30.2249	82.1081	NonEndocrine
C19orf33	2.25268	0	5.08341	3.31871	47.1297	27.7061	0.220129	NonEndocrine
C19orf48	6.66419	5.38629	7.89744	4.97807	16.832	30.2249	24.4343	NonEndocrine
C19orf66	25.155	19.7497	18.3366	19.9123	20.1985	17.6312	53.4913	NonEndocrine
C1orf198	6.47647	5.38629	9.62217	9.95614	45.6335	25.1874	36.1011	NonEndocrine
C1orf216	5.63171	3.59086	3.17713	4.97807	1.12214	2.51874	13.2077	NonEndocrine
C1orf54	6.57033	3.59086	3.54023	0	5.98473	2.51874	61.6361	NonEndocrine
C1QTNF6	2.25268	0	2.81403	0	1.12214	0	21.5726	NonEndocrine
C1R	0.938618	1.79543	3.17713	1.65936	122.687	78.0809	358.59	NonEndocrine
C1RL	14.4547	8.97714	12.1639	8.29679	36.6565	30.2249	13.2077	NonEndocrine
C1S	0.657033	0	1.18008	0	59.8473	30.2249	376.2	NonEndocrine
C2CD2	0.938618	0	1.0893	1.65936	12.7175	10.075	25.0947	NonEndocrine
C2orf27A	1.40793	3.59086	1.4524	0	4.86259	0	18.0506	NonEndocrine
C2orf88	1.50179	1.79543	1.63395	0	1.12214	17.6312	0.220129	NonEndocrine
C3	0.281585	1.79543	0.635426	1.65936	193.756	387.886	5.72335	NonEndocrine
C3orf52	4.03606	0	3.44946	0	37.7786	22.6687	8.58503	NonEndocrine
C3orf58	13.7038	16.1589	17.1565	16.5936	23.5649	15.1124	50.1894	NonEndocrine
C4BPA	0.0938618	0	0.0907751	0	26.1832	45.3373	0	NonEndocrine
C4BPB	0.281585	0	0.0907751	0	4.86259	22.6687	0	NonEndocrine
C4orf19	14.8302	8.97714	10.4391	9.95614	40.771	50.3748	0.440258	NonEndocrine
C4orf3	342.69	251.36	254.17	252.222	644.106	612.054	690.764	NonEndocrine
C5	1.68951	0	1.36163	6.63743	0.748091	15.1124	0.660387	NonEndocrine
C5orf46	0	0	0.0907751	0	25.061	10.075	5.28309	NonEndocrine
C6	0.0938618	0	0	0	11.5954	2.51874	0	NonEndocrine
C6orf132	0.187724	1.79543	0.453876	3.31871	31.7939	35.2624	1.32077	NonEndocrine
C6orf141	0.469309	3.59086	0.635426	0	23.5649	10.075	0	NonEndocrine
C6orf222	0	0	0.0907751	0	40.3969	88.1559	0	NonEndocrine
C7	0.844756	0	0.363101	0	0	0	45.7868	NonEndocrine
C8orf4	3.28516	3.59086	1.8155	0	599.595	385.367	53.7115	NonEndocrine
C8orf58	2.25268	0	2.26938	1.65936	11.2214	5.03748	9.46554	NonEndocrine
C9orf152	0	3.59086	0	0	5.23664	10.075	0.220129	NonEndocrine
CA12	0.563171	0	0.453876	0	58.3511	166.237	98.6177	NonEndocrine
CA2	0.375447	0	8.98674	3.31871	62.8396	17.6312	5.50322	NonEndocrine
CA9	0.844756	8.97714	4.08488	0	205.725	201.499	31.6986	NonEndocrine
CAB39	23.1839	30.5223	19.1536	29.8684	54.2366	65.4872	23.1135	NonEndocrine
CABP1	0.657033	0	0.272325	0	0.374045	0	10.7863	NonEndocrine
CACNB3	0.375447	1.79543	1.99705	1.65936	10.8473	2.51874	11.887	NonEndocrine
CADPS2	3.56675	5.38629	3.90333	4.97807	10.4733	17.6312	18.0506	NonEndocrine
CALD1	173.269	236.997	11.8008	8.29679	699.839	231.724	3058.03	NonEndocrine
CALHM2	0	0	1.0893	1.65936	0	0	40.944	NonEndocrine
CALML4	5.1624	1.79543	2.1786	4.97807	14.9618	0	2.86168	NonEndocrine
CALR	636.759	526.061	739.182	459.642	919.03	561.679	2199.31	NonEndocrine
CALU	103.811	61.0446	86.0548	71.3524	174.305	93.1934	1517.35	NonEndocrine
CAMK1D	5.72557	10.7726	0.998527	9.95614	17.2061	27.7061	16.9499	NonEndocrine
CAMKK2	3.00358	1.79543	2.26938	3.31871	14.2137	15.1124	20.472	NonEndocrine
CAMSAP1	6.3826	8.97714	9.25907	4.97807	23.1908	25.1874	7.92464	NonEndocrine
CAMSAP2	38.6711	37.704	46.1138	44.8026	66.5801	40.2998	116.228	NonEndocrine
CAMSAP3	1.9711	1.79543	4.53876	4.97807	10.4733	20.1499	0.440258	NonEndocrine
CAMTA2	16.332	10.7726	7.35279	11.6155	8.60305	12.5937	40.5037	NonEndocrine
CAP1	143.045	143.634	139.975	124.452	363.946	138.531	408.999	NonEndocrine
CAPG	4.31764	3.59086	4.08488	1.65936	58.7251	17.6312	2.42142	NonEndocrine
CAPN1	21.6821	12.568	23.9646	23.231	76.6793	37.7811	34.7804	NonEndocrine
CAPN12	1.59565	1.79543	2.5417	0	38.5267	35.2624	1.32077	NonEndocrine
CAPN2	75.371	89.7714	51.5603	38.1652	267.068	136.012	196.795	NonEndocrine
CAPZA1	30.7867	25.136	34.7669	26.5497	82.664	45.3373	98.1775	NonEndocrine
CAPZB	159.565	179.543	278.135	262.178	250.61	141.049	762.306	NonEndocrine
CARD10	0.563171	0	5.35573	8.29679	28.0534	17.6312	0.220129	NonEndocrine
CARD19	29.3788	37.704	24.6908	24.8904	76.6793	22.6687	59.6549	NonEndocrine
CARD6	3.09744	0	2.99558	0	42.2671	27.7061	28.3966	NonEndocrine
CARHSP1	40.9238	52.0674	71.9847	76.3304	246.496	153.643	45.5667	NonEndocrine
CASC15	1.78337	1.79543	1.90628	11.6155	12.7175	5.03748	75.2841	NonEndocrine
CASK	15.7688	14.3634	19.3351	31.5278	41.519	30.2249	63.8374	NonEndocrine
CASP1	0	0	0.18155	0	20.5725	7.55622	5.28309	NonEndocrine
CASP10	0	0	0	0	19.4504	17.6312	1.10064	NonEndocrine
CASP4	12.2959	62.84	27.3233	41.4839	179.916	105.787	67.1393	NonEndocrine
CASP7	8.91687	12.568	20.3336	6.63743	60.5954	40.2998	33.2395	NonEndocrine
CAST	342.126	355.495	369.909	376.674	979.999	637.241	536.894	NonEndocrine
CATSPERB	0.187724	0	0	0	3.74045	17.6312	0	NonEndocrine
CAV1	0.657033	1.79543	0.816976	3.31871	129.794	40.2998	745.136	NonEndocrine
CAV2	0.750895	7.18172	0.998527	0	295.122	83.1184	92.0139	NonEndocrine
CBFA2T3	4.41151	7.18172	2.63248	3.31871	0.374045	17.6312	0.880516	NonEndocrine
CBL	5.25626	8.97714	6.26349	3.31871	9.72518	7.55622	19.3713	NonEndocrine
CBLB	5.35012	7.18172	10.076	6.63743	10.4733	10.075	55.0322	NonEndocrine
CBLC	4.41151	7.18172	5.08341	3.31871	27.6794	20.1499	0	NonEndocrine
CBR1	98.5549	87.976	53.1942	81.3085	160.84	80.5997	319.187	NonEndocrine
CBR3	0.187724	0	0.272325	0	1.12214	0	11.887	NonEndocrine
CBX3	78.9378	64.6354	69.5338	104.54	258.465	254.393	247.865	NonEndocrine
CBX4	6.66419	3.59086	4.08488	3.31871	11.2214	20.1499	3.74219	NonEndocrine
CC2D1A	4.69309	3.59086	4.17566	3.31871	10.4733	7.55622	2.64155	NonEndocrine
CCBE1	2.15882	0	0.0907751	0	0	2.51874	15.1889	NonEndocrine
CCDC102B	5.53785	1.79543	3.08636	4.97807	1.87023	0	191.952	NonEndocrine
CCDC148	2.15882	3.59086	0.635426	1.65936	10.8473	10.075	0.440258	NonEndocrine
CCDC167	25.4366	26.9314	16.5211	11.6155	84.5343	25.1874	44.466	NonEndocrine
CCDC18	6.00716	8.97714	5.53728	3.31871	11.2214	10.075	39.8433	NonEndocrine
CCDC68	0.281585	7.18172	1.8155	3.31871	23.1908	57.931	2.86168	NonEndocrine
CCDC69	0.563171	3.59086	0.544651	0	3.36641	17.6312	0.440258	NonEndocrine
CCDC71L	1.12634	3.59086	2.5417	4.97807	29.5496	12.5937	61.8562	NonEndocrine
CCDC74A	3.47289	5.38629	0.998527	1.65936	2.61832	2.51874	32.5791	NonEndocrine
CCDC8	7.32122	8.97714	2.99558	13.2749	10.0992	20.1499	31.2583	NonEndocrine
CCDC80	0.0938618	1.79543	0.726201	0	11.2214	2.51874	245.664	NonEndocrine
CCDC82	43.458	50.272	40.5765	38.1652	104.359	57.931	124.593	NonEndocrine
CCL2	3.09744	5.38629	3.26791	1.65936	2755.97	571.754	291.671	NonEndocrine
CCL20	0.657033	0	18.8812	3.31871	846.091	211.574	46.8875	NonEndocrine
CCL26	0	0	0	0	0	0	39.1829	NonEndocrine
CCL28	16.8951	23.3406	11.9823	11.6155	256.595	83.1184	19.3713	NonEndocrine
CCNB1	4.69309	0	2.72325	0	5.61068	5.03748	17.1701	NonEndocrine
CCND1	64.3892	1.79543	4.26643	39.8246	614.557	158.681	75.2841	NonEndocrine
CCNG2	29.5665	26.9314	16.975	14.9342	93.1373	55.4123	60.0952	NonEndocrine
CCNYL1	3.56675	3.59086	8.35131	4.97807	8.60305	17.6312	8.14477	NonEndocrine
CD151	142.295	98.7486	161.217	139.386	451.847	206.537	265.916	NonEndocrine
CD24	334.617	154.407	72.4386	69.693	2070.72	2700.09	4.18245	NonEndocrine
CD248	0.0938618	0	0.18155	1.65936	0	2.51874	79.2464	NonEndocrine
CD276	16.5197	23.3406	17.3381	9.95614	49	22.6687	171.48	NonEndocrine
CD2AP	136.757	161.589	147.691	139.386	359.084	400.48	66.4789	NonEndocrine
CD40	8.25984	21.5451	16.5211	9.95614	69.5725	15.1124	38.9628	NonEndocrine
CD44	29.9419	23.3406	64.8135	66.3743	898.457	856.371	253.809	NonEndocrine
CD47	95.3636	116.703	140.066	106.199	338.511	193.943	64.4978	NonEndocrine
CD58	15.0179	8.97714	5.99116	13.2749	55.3587	15.1124	27.9564	NonEndocrine
CD59	358.177	265.723	468.4	438.07	1608.02	702.728	1071.37	NonEndocrine
CD74	5.81943	16.1589	29.6835	16.5936	353.473	130.974	4.84284	NonEndocrine
CD81	115.919	91.5669	126.087	77.9898	196.374	108.306	274.721	NonEndocrine
CD82	34.0718	17.9543	62.4533	28.2091	61.7175	37.7811	238.4	NonEndocrine
CD9	95.6452	184.929	3.90333	26.5497	427.534	113.343	422.647	NonEndocrine
CDC27	44.9598	30.5223	41.8473	44.8026	48.2519	27.7061	91.3535	NonEndocrine
CDC42EP1	0	0	0.18155	0	98.3739	57.931	29.9375	NonEndocrine
CDC42EP2	0.375447	0	2.72325	4.97807	23.9389	27.7061	24.8746	NonEndocrine
CDC42SE1	24.2164	17.9543	28.0495	16.5936	44.5114	25.1874	69.7809	NonEndocrine
CDC6	2.34655	3.59086	1.54318	0	4.1145	0	14.9688	NonEndocrine
CDCA4	3.84834	1.79543	2.63248	0	10.0992	5.03748	9.9058	NonEndocrine
CDCA7L	0	0	0	0	12.7175	7.55622	9.9058	NonEndocrine
CDH1	58.3821	77.2034	120.459	74.6711	245	196.462	1.32077	NonEndocrine
CDH11	0.375447	1.79543	1.18008	0	0.374045	0	405.698	NonEndocrine
CDH13	0	0	0.18155	0	0	0	15.8493	NonEndocrine
CDH3	0.0938618	0	0.0907751	0	32.542	22.6687	0.220129	NonEndocrine
CDH6	7.32122	0	3.35868	0	23.5649	2.51874	6.38374	NonEndocrine
CDK17	6.19488	3.59086	4.62953	6.63743	11.2214	5.03748	19.8116	NonEndocrine
CDK18	0.187724	0	0.635426	0	25.061	10.075	0.880516	NonEndocrine
CDK19	8.3537	1.79543	5.35573	11.6155	29.9236	10.075	23.5538	NonEndocrine
CDK2	7.97826	3.59086	6.98969	1.65936	23.9389	15.1124	27.5161	NonEndocrine
CDK2AP1	53.5012	61.0446	40.2134	38.1652	99.8701	50.3748	168.178	NonEndocrine
CDK2AP2	74.5263	64.6354	60.3655	34.8465	127.549	108.306	175.443	NonEndocrine
CDK9	11.4511	8.97714	12.527	19.9123	18.7023	40.2998	19.1512	NonEndocrine
CDKAL1	9.19846	7.18172	4.26643	6.63743	13.4656	20.1499	6.38374	NonEndocrine
CDKN2B	6.47647	0	1.36163	1.65936	99.8701	40.2998	5.28309	NonEndocrine
CDR2L	0.844756	1.79543	0.272325	0	13.8397	0	18.9311	NonEndocrine
CDV3	67.5805	53.8629	72.7109	51.4401	152.611	166.237	90.0327	NonEndocrine
CDX2	0.563171	0	0	3.31871	21.6946	10.075	0	NonEndocrine
CEACAM6	0.281585	0	0.272325	0	71.8167	10.075	0	NonEndocrine
CEACAM7	0	0	0.272325	0	136.527	22.6687	0.440258	NonEndocrine
CEBPB	7.97826	12.568	3.81256	3.31871	34.7862	27.7061	42.705	NonEndocrine
CEL	0	0	0.18155	0	1.12214	251.874	0.220129	NonEndocrine
CELA2A	0.375447	0	0.18155	1.65936	0.748091	266.986	0	NonEndocrine
CELA2B	0	0	0	0	0	17.6312	0	NonEndocrine
CELA3A	0.563171	1.79543	0.635426	0	2.24427	1440.72	0.440258	NonEndocrine
CELA3B	0.0938618	0	0.363101	0	0.374045	370.255	0	NonEndocrine
CELF2	13.3284	14.3634	7.53434	0	6.73282	2.51874	37.4219	NonEndocrine
CENPE	1.31407	0	1.63395	0	1.87023	10.075	12.5473	NonEndocrine
CENPF	0.844756	0	1.27085	1.65936	4.48855	0	40.2836	NonEndocrine
CENPJ	9.85549	12.568	6.71736	11.6155	14.2137	12.5937	49.0887	NonEndocrine
CENPK	0.657033	0	1.27085	0	4.1145	0	14.3084	NonEndocrine
CENPP	5.72557	1.79543	2.5417	1.65936	1.87023	0	16.9499	NonEndocrine
CEP135	8.16598	10.7726	9.62217	9.95614	34.0381	30.2249	29.9375	NonEndocrine
CEP152	14.924	14.3634	14.1609	6.63743	26.9313	40.2998	13.4279	NonEndocrine
CEP170	19.054	26.9314	13.707	11.6155	33.6641	5.03748	78.586	NonEndocrine
CERCAM	10.888	10.7726	19.2443	8.29679	6.73282	0	155.411	NonEndocrine
CES2	28.2524	19.7497	26.5971	26.5497	39.6488	95.7121	21.3525	NonEndocrine
CFAP221	8.07212	12.568	4.35721	0	23.9389	27.7061	0	NonEndocrine
CFD	3.56675	1.79543	3.44946	6.63743	7.85495	0	70.001	NonEndocrine
CFH	0.375447	0	0	0	34.0381	25.1874	59.6549	NonEndocrine
CFI	41.2053	41.2949	75.6157	71.3524	164.954	128.456	17.3902	NonEndocrine
CFL1	386.241	377.04	497.629	439.73	1003.19	443.298	1167.56	NonEndocrine
CFLAR	40.9238	35.9086	35.8562	82.9679	256.595	136.012	53.0511	NonEndocrine
CFTR	0.938618	0	1.0893	0	423.419	110.825	0.660387	NonEndocrine
CGNL1	1.2202	23.3406	1.63395	0	30.6717	73.0434	4.40258	NonEndocrine
CH25H	0.0938618	7.18172	0.272325	0	0.374045	0	20.9122	NonEndocrine
CHI3L1	0	0	0.0907751	0	109.969	15.1124	41.6044	NonEndocrine
CHIC2	18.8662	17.9543	18.4274	9.95614	49.748	20.1499	62.5166	NonEndocrine
CHML	6.57033	3.59086	13.6163	11.6155	31.7939	42.8186	12.3272	NonEndocrine
CHMP3	27.9708	14.3634	17.3381	23.231	27.6794	57.931	18.9311	NonEndocrine
CHMP6	12.3898	8.97714	9.62217	8.29679	31.0458	15.1124	16.9499	NonEndocrine
CHP1	20.9312	14.3634	18.6997	11.6155	73.3129	103.268	27.0759	NonEndocrine
CHRDL2	0	0	0.0907751	0	10.8473	7.55622	5.28309	NonEndocrine
CHST11	1.87724	0	1.4524	0	1.87023	7.55622	30.1577	NonEndocrine
CHST12	10.5125	7.18172	5.35573	8.29679	9.35114	2.51874	31.2583	NonEndocrine
CHST15	0.187724	1.79543	0	0	10.8473	0	21.7928	NonEndocrine
CHST4	0	0	0	0	11.5954	2.51874	0	NonEndocrine
CHSY1	1.2202	1.79543	0.998527	0	9.72518	12.5937	51.0699	NonEndocrine
CIC	4.78695	1.79543	3.17713	3.31871	7.85495	10.075	5.06296	NonEndocrine
CISH	4.41151	0	5.08341	4.97807	20.1985	20.1499	2.42142	NonEndocrine
CITED4	0.657033	0	2.63248	0	22.4427	25.1874	1.10064	NonEndocrine
CKAP4	33.6964	21.5451	51.0156	14.9342	53.1145	88.1559	183.147	NonEndocrine
[truncated: 2,354 more rows]
