# Supplementary material for: Single cell multiomic analysis reveals diabetes-associated β-cell heterogeneity driven by HNF1A
Source: Nat Commun. 2023 Sep 5;14:5400. doi: 10.1038/s41467-023-41228-3 (PMC10480445; doi:10.1038/s41467-023-41228-3)
Supplement: Supplementary file 5 — Supplementary Data 2 [file 41467_2023_41228_MOESM5_ESM.xlsx]

## Sheet: Sheet 1
Islet Peak region coordinates(hg19)	Beta	Delta	Alpha	PP	Duct	Acinar	PSC	Peak Cluster Shown in Fig. 2
chr1_108234867_108236147	9.80295	8.83548	15.0223	14.9941	3.68149	1.79852	3.39042	C1
chr1_108309321_108310376	31.1594	17.671	26.0187	28.2241	9.81732	12.5896	6.78083	C1
chr1_115288568_115289754	16.2799	15.4621	23.0142	26.4601	4.29508	10.7911	11.8665	C1
chr1_144992835_144993184	11.7285	16.1984	10.5757	19.4041	3.68149	3.59703	6.78083	C1
chr1_150994845_150995936	15.2296	12.5169	19.1685	17.6401	6.74941	3.59703	5.08562	C1
chr1_16403118_16403758	13.7416	12.5169	7.99189	9.70203	6.13582	3.59703	1.69521	C1
chr1_176491510_176492848	10.5032	16.9347	15.1425	8.82003	4.90866	5.39555	0	C1
chr1_176500361_176502564	37.1987	47.8589	58.9477	35.2801	12.8852	14.3881	20.3425	C1
chr1_176526491_176527205	9.19026	13.2532	15.3829	11.466	5.52224	5.39555	1.69521	C1
chr1_176827066_176828023	11.4659	13.2532	9.37395	14.112	4.29508	1.79852	1.69521	C1
chr1_180612640_180613850	18.293	19.8798	18.0869	21.1681	6.74941	3.59703	8.47604	C1
chr1_180614441_180615281	14.7919	9.57177	9.13359	13.23	3.68149	1.79852	1.69521	C1
chr1_200486651_200489030	22.8444	28.7153	14.121	16.7581	4.29508	7.19406	6.78083	C1
chr1_204308868_204310148	23.0194	21.3524	18.5075	25.5781	9.81732	3.59703	6.78083	C1
chr1_208111209_208112444	17.2427	20.6161	30.2851	15.8761	12.8852	3.59703	11.8665	C1
chr1_208672348_208674006	13.0414	19.1435	10.5757	15.8761	5.52224	8.99258	3.39042	C1
chr1_209756831_209758000	10.9408	16.9347	7.99189	14.112	6.13582	1.79852	5.08562	C1
chr1_212070076_212071034	10.5907	11.0444	15.0223	12.348	6.74941	1.79852	5.08562	C1
chr1_212120757_212121654	41.0498	36.8145	33.3496	35.2801	18.4075	8.99258	11.8665	C1
chr1_219560296_219561511	8.84016	16.1984	10.6358	14.112	6.13582	0	5.08562	C1
chr1_221660889_221662219	15.7547	13.9895	11.2968	8.82003	2.45433	3.59703	5.08562	C1
chr1_229672496_229673436	7.70231	10.3081	14.6618	13.23	2.45433	5.39555	1.69521	C1
chr1_232900498_232903301	51.553	31.6605	29.564	31.7521	24.5433	19.7837	10.1712	C1
chr1_234128997_234130176	38.0739	43.4411	31.1864	27.3421	14.726	5.39555	16.9521	C1
chr1_234958675_234959835	7.87737	13.9895	11.1766	9.70203	1.84075	5.39555	5.08562	C1
chr1_238385497_238386974	14.5294	10.3081	12.3183	8.82003	3.68149	1.79852	5.08562	C1
chr1_246329325_246330384	24.2448	18.4073	20.1299	29.9881	6.13582	12.5896	11.8665	C1
chr1_25948884_25950053	10.3281	10.3081	12.2582	20.2861	3.68149	8.99258	6.78083	C1
chr1_33476390_33478084	30.8093	29.4516	39.7191	48.5102	10.4309	23.3807	15.2569	C1
chr1_33875500_33876505	10.4156	20.6161	16.8851	20.2861	4.90866	1.79852	6.78083	C1
chr1_33893872_33894217	11.5535	19.1435	10.0349	14.9941	2.45433	3.59703	1.69521	C1
chr1_38801231_38802707	51.9906	52.2766	29.0833	43.2181	12.2716	8.99258	10.1712	C1
chr1_39607720_39608984	38.6866	40.496	25.1775	45.8642	17.7939	16.1866	10.1712	C1
chr1_4131273_4133008	12.2537	13.2532	25.1174	15.8761	3.06791	10.7911	10.1712	C1
chr1_42382672_42384556	16.63	16.1984	18.2071	23.8141	7.36299	8.99258	3.39042	C1
chr1_49516847_49518209	17.5053	16.1984	17.486	17.6401	6.13582	7.19406	0	C1
chr1_52425510_52426616	24.3323	13.9895	21.3317	28.2241	11.0445	8.99258	5.08562	C1
chr1_57745769_57746599	14.967	11.0444	8.17216	7.05602	6.13582	1.79852	3.39042	C1
chr1_62511119_62511865	11.1158	8.83548	12.799	18.5221	5.52224	3.59703	1.69521	C1
chr1_63363328_63364464	20.9188	11.7806	18.8681	16.7581	7.97657	5.39555	3.39042	C1
chr1_65144255_65145554	13.6541	13.9895	21.9326	14.112	5.52224	3.59703	5.08562	C1
chr1_66824407_66826229	18.293	28.7153	16.4044	20.2861	6.74941	5.39555	11.8665	C1
chr1_74969751_74972301	28.3585	54.4855	28.903	32.6341	6.74941	16.1866	23.7329	C1
chr1_77533024_77534081	27.4833	25.7702	21.2116	26.4601	9.20374	8.99258	3.39042	C1
chr1_81121560_81123389	30.6342	43.4411	48.4921	35.2801	15.3396	16.1866	3.39042	C1
chr1_90057671_90058899	20.6562	16.1984	13.8806	16.7581	5.52224	3.59703	6.78083	C1
chr1_94423752_94425658	21.1814	33.1331	30.5254	26.4601	11.0445	7.19406	13.5617	C1
chr1_95015541_95017867	25.0325	31.6605	26.0788	18.5221	12.8852	7.19406	6.78083	C1
chr10_101096485_101097655	14.2668	14.7258	18.9882	15.8761	4.29508	3.59703	5.08562	C1
chr10_102192764_102193857	9.80295	8.83548	11.8376	17.6401	7.97657	3.59703	1.69521	C1
chr10_104813477_104814871	20.0435	21.3524	20.6708	28.2241	11.0445	5.39555	11.8665	C1
chr10_105631536_105632523	7.35221	13.9895	12.6188	9.70203	3.06791	1.79852	5.08562	C1
chr10_114736582_114737917	24.5949	27.2427	16.3443	17.6401	3.68149	7.19406	11.8665	C1
chr10_116422547_116424172	39.4744	25.0339	39.7191	30.8701	10.4309	12.5896	6.78083	C1
chr10_116734038_116735820	32.1222	19.1435	23.0142	19.4041	6.74941	14.3881	15.2569	C1
chr10_123913582_123915065	17.5928	19.1435	21.5721	14.112	4.90866	3.59703	8.47604	C1
chr10_124082672_124084586	20.3936	20.6161	30.8859	14.9941	11.0445	3.59703	10.1712	C1
chr10_134242726_134243860	14.967	17.671	10.6358	9.70203	7.97657	1.79852	6.78083	C1
chr10_16714252_16716731	22.0566	33.8694	25.8985	22.0501	10.4309	14.3881	6.78083	C1
chr10_21178806_21179935	20.3061	25.0339	28.6026	25.5781	7.97657	3.59703	8.47604	C1
chr10_21245910_21248370	20.4812	31.6605	26.9801	40.5721	7.97657	1.79852	8.47604	C1
chr10_34921815_34923263	16.2799	30.1879	31.9676	20.2861	9.20374	10.7911	5.08562	C1
chr10_43585381_43586235	16.2799	25.7702	12.5587	16.7581	7.36299	5.39555	6.78083	C1
chr10_45484211_45486078	21.619	17.671	27.2806	22.9321	6.13582	10.7911	1.69521	C1
chr10_60645922_60646841	9.10273	15.4621	9.85466	8.82003	4.29508	1.79852	5.08562	C1
chr10_62560868_62562684	13.2165	10.3081	18.7479	19.4041	4.90866	1.79852	6.78083	C1
chr10_62710732_62711721	32.3847	26.5064	23.1945	25.5781	7.36299	10.7911	5.08562	C1
chr10_76177725_76178834	15.8423	25.7702	18.6878	18.5221	7.97657	3.59703	5.08562	C1
chr10_78699325_78700304	11.5535	22.0887	18.3874	18.5221	4.90866	3.59703	8.47604	C1
chr10_78797352_78798391	12.8664	16.1984	9.79457	13.23	4.29508	3.59703	1.69521	C1
chr10_78999186_79000547	15.7547	25.0339	28.3021	21.1681	4.90866	7.19406	11.8665	C1
chr10_80448325_80449489	27.5708	22.825	13.46	15.8761	7.36299	8.99258	5.08562	C1
chr10_80456547_80457699	19.1683	20.6161	10.6358	14.9941	6.74941	3.59703	8.47604	C1
chr10_80988432_80990836	18.5556	11.0444	19.2286	10.584	7.36299	3.59703	3.39042	C1
chr10_80998574_80999585	32.9974	22.0887	23.9757	17.6401	11.0445	3.59703	13.5617	C1
chr10_98981886_98983079	17.9429	16.1984	13.2197	13.23	6.13582	0	3.39042	C1
chr11_108404852_108405965	34.1353	17.671	23.8555	27.3421	6.13582	7.19406	11.8665	C1
chr11_113049347_113050535	13.3915	13.9895	10.8161	14.112	2.45433	5.39555	3.39042	C1
chr11_115309073_115310597	14.0917	20.6161	15.3829	13.23	3.68149	5.39555	6.78083	C1
chr11_117575091_117576279	19.0807	28.7153	23.6752	23.8141	8.59015	1.79852	13.5617	C1
chr11_117656997_117657918	11.7285	15.4621	19.9497	12.348	6.13582	3.59703	5.08562	C1
chr11_119572252_119573386	25.9953	19.8798	16.164	16.7581	6.74941	1.79852	11.8665	C1
chr11_119580040_119581143	14.0917	14.7258	21.0313	14.9941	9.81732	3.59703	8.47604	C1
chr11_121404600_121406693	43.6756	29.4516	31.0061	24.6961	15.3396	8.99258	13.5617	C1
chr11_12340177_12341774	22.8444	20.6161	19.4089	14.112	10.4309	8.99258	3.39042	C1
chr11_124038141_124039526	23.5446	32.3968	30.7658	22.9321	6.74941	14.3881	13.5617	C1
chr11_126032442_126033798	18.5556	15.4621	17.3658	23.8141	4.29508	8.99258	8.47604	C1
chr11_126727649_126728745	54.9665	45.65	44.6464	39.6901	17.7939	12.5896	16.9521	C1
chr11_129911695_129912694	9.45284	13.9895	14.121	11.466	4.29508	0	1.69521	C1
chr11_14584413_14585163	13.304	10.3081	16.164	14.112	1.84075	5.39555	5.08562	C1
chr11_15244452_15245612	17.7678	30.1879	18.9882	15.8761	7.97657	5.39555	8.47604	C1
chr11_17460600_17462105	103.719	64.0573	61.3513	56.4482	24.5433	28.7763	40.685	C1
chr11_21792182_21793440	15.2296	10.3081	19.0483	18.5221	7.36299	0	5.08562	C1
chr11_22579768_22581267	39.1243	33.1331	26.1389	22.9321	9.81732	1.79852	8.47604	C1
chr11_28190418_28192407	20.131	18.4073	16.825	18.5221	8.59015	0	6.78083	C1
chr11_31470088_31471337	30.109	27.2427	45.4276	33.5161	17.7939	5.39555	13.5617	C1
chr11_31800735_31802959	39.9995	28.7153	38.9379	36.1621	15.3396	7.19406	16.9521	C1
chr11_31819027_31821583	91.9901	61.1121	82.7431	81.1443	26.9976	21.5822	30.5137	C1
chr11_36030686_36032210	29.8465	22.825	21.8124	26.4601	10.4309	5.39555	11.8665	C1
chr11_36144840_36145888	18.468	10.3081	11.5973	14.112	2.45433	7.19406	8.47604	C1
chr11_36146680_36147633	16.0173	11.0444	10.095	7.93803	3.68149	0	3.39042	C1
chr11_36184471_36186497	32.3847	18.4073	21.3317	23.8141	4.29508	10.7911	11.8665	C1
chr11_45301846_45302690	17.1552	12.5169	16.7049	11.466	1.22716	3.59703	5.08562	C1
chr11_46384348_46385566	77.9859	55.9581	46.7495	52.0382	30.0655	16.1866	30.5137	C1
chr11_60619264_60620450	18.0304	17.671	19.1685	13.23	5.52224	3.59703	5.08562	C1
chr11_63728929_63730003	10.8533	14.7258	11.6573	10.584	2.45433	1.79852	5.08562	C1
chr11_68180295_68181513	56.2794	33.8694	32.3882	32.6341	11.6581	14.3881	20.3425	C1
chr11_84504149_84505120	9.27779	9.57177	12.3784	15.8761	3.68149	3.59703	1.69521	C1
chr11_90577238_90578659	21.0938	17.671	30.4653	29.9881	4.90866	3.59703	13.5617	C1
chr11_92322392_92324709	19.1683	11.0444	12.6188	15.8761	3.68149	5.39555	5.08562	C1
chr11_93012574_93013698	59.7805	39.0234	41.1011	41.4541	22.7025	10.7911	23.7329	C1
chr11_94925507_94927835	13.3915	11.0444	20.4905	14.112	9.20374	3.59703	8.47604	C1
chr11_99147872_99148872	29.8465	28.7153	38.337	24.6961	7.36299	8.99258	18.6473	C1
chr12_103634311_103635645	27.8334	53.0129	42.1227	35.2801	14.726	10.7911	13.5617	C1
chr12_104241640_104242545	11.5535	10.3081	20.19	20.2861	6.74941	7.19406	0	C1
chr12_105591593_105593536	32.9974	17.671	22.2932	20.2861	10.4309	7.19406	10.1712	C1
chr12_106254217_106255300	41.575	46.3863	31.4868	34.3981	17.1803	3.59703	20.3425	C1
chr12_110462044_110463245	22.7568	25.7702	20.4905	18.5221	7.36299	5.39555	11.8665	C1
chr12_112080646_112081908	18.9057	10.3081	15.9237	16.7581	3.06791	3.59703	3.39042	C1
chr12_123616216_123617507	8.40252	9.57177	16.825	11.466	3.06791	7.19406	1.69521	C1
chr12_132504606_132506219	22.7568	28.7153	22.8941	20.2861	6.74941	3.59703	10.1712	C1
chr12_22018096_22019340	10.8533	17.671	13.1596	18.5221	8.59015	1.79852	5.08562	C1
chr12_2404268_2405912	21.3564	24.2976	29.9245	32.6341	11.0445	5.39555	15.2569	C1
chr12_42518454_42519619	12.2537	16.1984	8.89323	8.82003	6.74941	0	1.69521	C1
chr12_44250720_44251765	19.6934	13.2532	12.799	10.584	5.52224	7.19406	3.39042	C1
chr12_44357976_44359740	36.4109	29.4516	49.2132	44.1001	17.7939	12.5896	10.1712	C1
chr12_47216858_47220107	26.6955	27.2427	53.5997	38.8081	19.0211	10.7911	20.3425	C1
chr12_47480802_47482507	21.1814	39.0234	21.8725	25.5781	9.81732	0	8.47604	C1
chr12_54984823_54987947	65.9948	44.9137	47.2904	39.6901	20.2482	12.5896	32.209	C1
chr12_58541695_58542678	34.1353	35.3419	45.4877	37.9261	17.7939	8.99258	16.9521	C1
chr12_80037109_80039608	17.2427	10.3081	18.2071	19.4041	7.97657	3.59703	8.47604	C1
chr12_80610443_80612981	37.3737	27.2427	52.7585	43.2181	10.4309	10.7911	25.4281	C1
chr12_82567829_82569104	19.5184	25.7702	13.1596	19.4041	8.59015	5.39555	11.8665	C1
chr12_90093672_90094495	11.3784	9.57177	10.3955	16.7581	4.90866	0	5.08562	C1
chr12_91816002_91817071	7.26468	14.7258	8.65287	8.82003	0.613582	3.59703	3.39042	C1
chr12_95644268_95645321	10.7657	21.3524	18.808	20.2861	6.74941	5.39555	0	C1
chr12_99146544_99148386	21.8816	34.6056	26.0788	30.8701	13.4988	8.99258	5.08562	C1
chr12_99546202_99549544	18.3805	30.9242	25.0573	24.6961	9.81732	12.5896	5.08562	C1
chr12_99922183_99924154	11.0283	14.7258	20.0098	22.0501	4.90866	3.59703	10.1712	C1
chr13_102398803_102400027	33.9602	52.2766	35.9335	36.1621	23.3161	8.99258	6.78083	C1
chr13_102521089_102522201	11.0283	14.7258	19.4089	11.466	6.74941	3.59703	6.78083	C1
chr13_102527623_102529104	35.7107	52.2766	35.2725	35.2801	17.1803	14.3881	6.78083	C1
chr13_102780229_102781469	25.2076	30.1879	38.9379	29.9881	14.726	7.19406	15.2569	C1
chr13_109933489_109934739	7.61479	14.7258	13.0394	7.05602	1.84075	3.59703	6.78083	C1
chr13_109983507_109985111	17.5053	23.5613	16.7649	22.0501	10.4309	3.59703	6.78083	C1
chr13_110787146_110787837	23.282	26.5064	16.3443	15.8761	7.97657	3.59703	5.08562	C1
chr13_28069550_28071422	22.4943	31.6605	28.1819	28.2241	9.20374	12.5896	5.08562	C1
chr13_29697745_29700151	30.1966	29.4516	22.2331	27.3421	14.1124	8.99258	5.08562	C1
chr13_31221405_31223008	25.9953	25.0339	41.5218	30.8701	17.1803	3.59703	13.5617	C1
chr13_32409927_32410888	29.7589	22.825	17.0654	15.8761	8.59015	3.59703	11.8665	C1
chr13_33558941_33559953	24.4198	18.4073	35.6931	29.9881	5.52224	14.3881	13.5617	C1
chr13_34566744_34567962	8.49005	9.57177	9.43403	16.7581	3.68149	0	3.39042	C1
chr13_35324088_35325115	16.5425	23.5613	13.2197	17.6401	7.97657	3.59703	1.69521	C1
chr13_36098517_36099466	6.91458	14.7258	13.5802	14.112	2.45433	3.59703	1.69521	C1
chr13_39722308_39723368	57.2422	44.1774	48.8527	40.5721	25.7705	10.7911	23.7329	C1
chr13_43848659_43849519	9.71542	11.7806	17.5461	15.8761	3.06791	3.59703	5.08562	C1
chr13_44485598_44487188	12.6038	12.5169	7.63135	14.9941	1.84075	3.59703	1.69521	C1
chr13_48827761_48828706	23.3695	23.5613	34.8518	26.4601	12.8852	5.39555	8.47604	C1
chr13_49402752_49404166	41.2249	39.7597	44.7065	41.4541	17.1803	7.19406	15.2569	C1
chr13_53422298_53423648	23.3695	25.0339	23.555	28.2241	12.8852	12.5896	5.08562	C1
chr13_72112063_72114803	10.5907	14.7258	15.7434	14.9941	2.45433	5.39555	5.08562	C1
chr13_72179894_72180789	16.4549	13.9895	13.9407	11.466	7.36299	1.79852	1.69521	C1
chr13_72375352_72376692	21.0938	21.3524	23.495	29.1061	8.59015	1.79852	13.5617	C1
chr13_74670595_74673114	16.7175	21.3524	21.3918	12.348	5.52224	5.39555	1.69521	C1
chr13_74677612_74680178	23.7196	19.8798	25.7783	22.0501	4.90866	1.79852	8.47604	C1
chr13_80584023_80586622	30.8968	35.3419	54.0204	42.3361	20.2482	8.99258	18.6473	C1
chr13_94780044_94781053	10.4156	9.57177	13.5201	18.5221	5.52224	1.79852	3.39042	C1
chr13_97645822_97647166	24.1573	20.6161	11.6573	16.7581	8.59015	10.7911	1.69521	C1
chr13_97963164_97964149	10.8533	12.5169	15.2627	20.2861	2.45433	3.59703	5.08562	C1
chr13_98936692_98938808	13.7416	19.1435	14.7219	20.2861	3.68149	8.99258	8.47604	C1
chr13_99968823_99969567	21.1814	11.0444	20.0098	14.9941	1.84075	8.99258	3.39042	C1
chr14_101139037_101140086	21.4439	14.7258	15.2026	13.23	5.52224	8.99258	3.39042	C1
chr14_103796122_103796447	18.5556	8.83548	12.5587	10.584	6.74941	5.39555	3.39042	C1
chr14_104515132_104516381	17.8554	11.0444	11.2367	13.23	3.06791	1.79852	3.39042	C1
chr14_23646408_23647072	22.8444	27.2427	17.4259	17.6401	4.90866	3.59703	3.39042	C1
chr14_30290714_30292048	24.5074	21.3524	34.3711	24.6961	4.90866	10.7911	11.8665	C1
chr14_32823716_32824609	21.2689	13.9895	11.6573	11.466	7.36299	1.79852	5.08562	C1
chr14_33521632_33523073	26.783	27.979	23.7353	30.8701	6.74941	1.79852	13.5617	C1
chr14_33925850_33926661	12.9539	21.3524	14.0609	13.23	5.52224	3.59703	6.78083	C1
chr14_39351331_39352680	12.4287	14.7258	13.46	13.23	2.45433	1.79852	6.78083	C1
chr14_44932198_44933435	17.5053	16.1984	10.3354	12.348	6.74941	1.79852	3.39042	C1
chr14_50316079_50316633	18.6431	20.6161	15.443	14.9941	7.36299	3.59703	3.39042	C1
chr14_56172227_56174271	30.4592	27.979	25.5981	28.2241	11.6581	3.59703	11.8665	C1
chr14_59792509_59793148	16.7175	11.0444	11.7775	10.584	3.68149	1.79852	6.78083	C1
chr14_60318642_60319901	17.0676	25.7702	24.3362	21.1681	7.36299	5.39555	3.39042	C1
chr14_62074812_62076528	31.9471	33.8694	41.2814	30.8701	14.1124	7.19406	13.5617	C1
chr14_62177956_62179064	34.6604	21.3524	30.6456	17.6401	14.726	5.39555	13.5617	C1
chr14_62380929_62381390	16.1048	13.9895	11.1165	7.93803	4.90866	5.39555	1.69521	C1
chr14_62775182_62776377	13.6541	27.979	18.5075	22.9321	7.97657	3.59703	6.78083	C1
chr14_69522607_69523698	13.3915	13.2532	14.5416	17.6401	4.90866	5.39555	1.69521	C1
chr14_89306509_89308045	19.1683	9.57177	12.1981	16.7581	4.90866	3.59703	6.78083	C1
chr14_91093682_91095349	11.4659	12.5169	19.5291	12.348	7.36299	1.79852	3.39042	C1
chr14_93489674_93491060	7.96489	8.09919	16.7649	11.466	6.13582	0	1.69521	C1
chr14_96342233_96344854	68.6206	41.9685	45.7881	45.8642	23.3161	7.19406	18.6473	C1
chr15_28436310_28437834	19.6934	15.4621	9.37395	14.9941	9.20374	1.79852	5.08562	C1
chr15_28516803_28517931	18.7306	10.3081	11.5372	15.8761	4.29508	1.79852	3.39042	C1
chr15_35963237_35963771	10.0655	13.9895	12.2582	19.4041	7.36299	1.79852	6.78083	C1
chr15_36049352_36050959	19.1683	19.1435	33.1093	26.4601	11.0445	5.39555	10.1712	C1
chr15_37232591_37233530	12.3412	8.83548	18.4474	12.348	7.36299	5.39555	3.39042	C1
chr15_37347994_37350080	36.761	22.825	19.3488	26.4601	10.4309	12.5896	6.78083	C1
chr15_37439583_37441676	13.2165	20.6161	12.1381	15.8761	3.06791	5.39555	5.08562	C1
chr15_37511317_37512074	16.8926	20.6161	21.9927	27.3421	9.81732	12.5896	3.39042	C1
chr15_37512759_37514876	76.9356	63.321	54.2607	69.6782	22.089	17.9852	28.8185	C1
chr15_42518781_42519739	13.7416	11.0444	7.45108	7.93803	3.06791	5.39555	1.69521	C1
chr15_47623732_47624729	22.5818	14.7258	13.5802	12.348	7.97657	7.19406	3.39042	C1
chr15_57424979_57426909	28.7086	20.6161	21.8124	26.4601	12.8852	3.59703	11.8665	C1
chr15_64010575_64012051	25.12	25.7702	17.7264	16.7581	10.4309	10.7911	5.08562	C1
chr15_64943479_64944446	20.3936	21.3524	25.7183	29.9881	13.4988	10.7911	5.08562	C1
chr15_73659411_73661761	17.1552	30.1879	19.469	17.6401	11.0445	12.5896	5.08562	C1
chr15_74101777_74103089	36.0608	31.6605	34.9119	24.6961	11.6581	5.39555	13.5617	C1
chr15_80173237_80174958	14.2668	13.9895	10.0349	19.4041	7.36299	3.59703	5.08562	C1
chr15_91404137_91405248	23.0194	17.671	26.86	20.2861	12.2716	3.59703	11.8665	C1
chr16_56290901_56292080	28.0959	16.1984	15.0223	15.8761	9.81732	3.59703	11.8665	C1
chr16_64155236_64156193	13.6541	11.7806	8.59278	11.466	6.13582	1.79852	5.08562	C1
chr16_69924002_69925282	9.978	19.1435	11.6573	10.584	6.74941	3.59703	6.78083	C1
chr16_72963132_72964078	15.3171	9.57177	9.37395	10.584	4.90866	3.59703	1.69521	C1
chr16_73084584_73085218	16.9801	14.7258	15.3829	20.2861	8.59015	3.59703	8.47604	C1
chr16_75841006_75842063	19.7809	27.2427	19.2887	15.8761	9.20374	3.59703	1.69521	C1
chr16_78166199_78167192	15.5797	13.2532	10.8161	10.584	2.45433	5.39555	5.08562	C1
chr16_81694625_81695496	10.8533	8.83548	8.35243	14.9941	3.68149	1.79852	1.69521	C1
chr16_81730892_81731836	15.3171	11.7806	7.57126	8.82003	3.06791	3.59703	1.69521	C1
chr16_87781277_87782184	14.8795	8.83548	11.5973	9.70203	4.90866	0	6.78083	C1
chr16_9583440_9585422	28.0084	16.9347	18.8681	21.1681	7.97657	12.5896	5.08562	C1
chr17_17409868_17411260	30.5467	18.4073	19.8295	21.1681	13.4988	3.59703	6.78083	C1
chr17_2651843_2654117	16.2799	16.1984	22.2331	28.2241	4.90866	8.99258	8.47604	C1
chr17_2747443_2748358	27.7458	16.9347	17.8465	14.9941	5.52224	10.7911	10.1712	C1
chr17_2831152_2832644	22.7568	25.0339	40.1998	34.3981	15.9531	7.19406	13.5617	C1
chr17_35466681_35468465	9.71542	9.57177	14.6017	15.8761	4.29508	0	0	C1
chr17_35503460_35504917	9.01521	6.62661	10.3354	14.112	3.06791	1.79852	5.08562	C1
chr17_48525048_48525961	8.05242	16.9347	9.91475	14.112	6.13582	1.79852	6.78083	C1
chr17_50258835_50259859	9.978	7.3629	14.9623	10.584	1.22716	1.79852	5.08562	C1
chr17_57490179_57491411	7.70231	15.4621	12.4385	11.466	2.45433	7.19406	3.39042	C1
chr17_60827689_60828858	17.2427	10.3081	10.1551	15.8761	7.36299	1.79852	5.08562	C1
chr17_62980769_62981889	14.7044	8.83548	10.5156	10.584	6.13582	1.79852	6.78083	C1
chr17_66642797_66643805	21.619	19.8798	10.6959	10.584	3.06791	1.79852	5.08562	C1
chr17_69431222_69431917	10.5907	13.2532	14.9022	12.348	3.06791	5.39555	1.69521	C1
chr17_76403417_76404268	13.5666	8.83548	7.9318	8.82003	2.45433	1.79852	5.08562	C1
chr17_78874397_78875512	19.7809	16.1984	25.0573	21.1681	11.6581	7.19406	5.08562	C1
chr17_8466040_8467314	11.641	18.4073	23.0142	15.8761	8.59015	8.99258	0	C1
chr18_24689017_24690818	35.0105	19.8798	37.676	23.8141	9.81732	7.19406	13.5617	C1
chr18_30703753_30705852	32.1222	28.7153	21.8725	18.5221	11.0445	1.79852	11.8665	C1
chr18_32216675_32218069	15.0545	13.9895	22.2331	15.8761	7.36299	1.79852	6.78083	C1
chr18_35024511_35025615	31.2469	28.7153	18.5676	18.5221	14.726	5.39555	13.5617	C1
chr18_37419956_37422719	77.1982	58.9032	46.5092	50.2742	26.384	16.1866	35.5994	C1
chr18_43028627_43030493	50.4151	47.8589	43.3245	48.5102	19.6346	8.99258	23.7329	C1
chr18_5488695_5489803	17.5928	11.0444	10.9964	10.584	6.74941	0	5.08562	C1
chr18_5509810_5510466	12.7788	14.7258	7.63135	11.466	6.13582	0	5.08562	C1
chr18_55914409_55915374	9.45284	11.0444	8.41252	14.112	6.13582	1.79852	5.08562	C1
chr18_58760834_58762012	18.9932	11.7806	18.808	23.8141	3.68149	7.19406	8.47604	C1
chr18_59946754_59947641	11.0283	15.4621	7.51117	15.8761	4.29508	0	3.39042	C1
chr18_68053975_68054678	13.0414	19.8798	12.3784	10.584	4.90866	1.79852	3.39042	C1
chr18_72368401_72369863	19.956	13.9895	11.2968	12.348	6.13582	1.79852	5.08562	C1
chr19_17790494_17791637	19.5184	15.4621	14.121	26.4601	9.81732	5.39555	10.1712	C1
chr19_35870847_35872142	13.9167	12.5169	17.1255	19.4041	7.36299	7.19406	3.39042	C1
chr19_45616539_45617289	11.7285	19.8798	10.8762	11.466	6.74941	3.59703	6.78083	C1
chr19_46160880_46161806	14.0917	10.3081	10.756	10.584	4.90866	1.79852	5.08562	C1
chr19_4769012_4771212	59.6929	64.7935	73.0086	96.1383	19.0211	10.7911	33.9042	C1
chr19_4772751_4773313	28.7086	33.1331	31.4868	38.8081	9.20374	1.79852	10.1712	C1
chr19_5093066_5094077	19.2558	13.2532	9.73448	14.112	7.36299	5.39555	1.69521	C1
chr19_55690324_55691949	19.4308	31.6605	22.5936	18.5221	7.36299	10.7911	6.78083	C1
chr19_5607847_5608848	24.5949	16.1984	13.3999	15.8761	7.36299	3.59703	8.47604	C1
chr19_9960650_9961365	13.7416	14.7258	7.27082	8.82003	6.74941	3.59703	1.69521	C1
chr2_134084277_134084709	10.8533	11.0444	9.43403	14.9941	4.90866	1.79852	1.69521	C1
chr2_135882700_135883836	20.131	19.8798	14.2412	12.348	7.36299	1.79852	1.69521	C1
chr2_145436455_145438180	23.1945	28.7153	14.1811	21.1681	6.13582	5.39555	10.1712	C1
chr2_149657725_149659357	22.7568	32.3968	22.9541	16.7581	9.20374	5.39555	10.1712	C1
chr2_159532848_159534356	13.5666	14.7258	8.65287	8.82003	6.13582	1.79852	3.39042	C1
chr2_166553821_166555378	20.131	16.9347	31.6671	33.5161	11.6581	5.39555	15.2569	C1
chr2_170368824_170370059	26.608	23.5613	37.616	27.3421	8.59015	1.79852	10.1712	C1
chr2_170863143_170864421	8.315	15.4621	12.0179	7.93803	2.45433	0	3.39042	C1
chr2_175854446_175856915	16.2799	15.4621	13.2197	20.2861	6.13582	0	1.69521	C1
chr2_17929144_17930387	15.5797	30.1879	25.6582	22.9321	12.8852	3.59703	3.39042	C1
chr2_182478486_182480578	25.9078	24.2976	35.0321	25.5781	11.0445	7.19406	16.9521	C1
chr2_182536294_182538241	27.4833	25.0339	44.7065	39.6901	11.6581	7.19406	8.47604	C1
chr2_182915054_182916698	8.315	11.0444	16.7649	10.584	3.06791	3.59703	3.39042	C1
chr2_184089441_184090464	18.293	8.83548	13.0394	13.23	3.68149	1.79852	0	C1
chr2_184107581_184109793	42.8004	34.6056	28.242	29.1061	8.59015	10.7911	10.1712	C1
chr2_190563091_190563842	15.142	10.3081	10.6358	18.5221	7.97657	3.59703	6.78083	C1
chr2_198080584_198082258	19.956	26.5064	35.7532	35.2801	11.0445	7.19406	6.78083	C1
chr2_198164515_198165692	15.7547	15.4621	14.9623	9.70203	7.36299	1.79852	5.08562	C1
chr2_202618797_202619908	15.4046	16.9347	17.9667	17.6401	6.13582	1.79852	3.39042	C1
chr2_205017206_205018250	13.2165	10.3081	18.3874	17.6401	8.59015	5.39555	1.69521	C1
chr2_205090640_205093654	18.2055	23.5613	33.2294	21.1681	9.81732	8.99258	5.08562	C1
chr2_208254536_208255853	10.5907	8.09919	16.825	13.23	4.29508	7.19406	0	C1
chr2_217191718_217193338	14.2668	16.1984	27.6411	20.2861	5.52224	12.5896	8.47604	C1
chr2_217630213_217632041	8.49005	11.0444	14.3013	8.82003	3.68149	1.79852	3.39042	C1
chr2_220263005_220265025	47.4393	36.0782	51.3163	44.1001	21.4754	19.7837	8.47604	C1
chr2_223316116_223317122	13.8292	10.3081	20.6107	18.5221	5.52224	8.99258	3.39042	C1
chr2_223865978_223866920	16.5425	14.7258	14.9022	14.9941	6.13582	0	6.78083	C1
chr2_224365453_224367010	14.967	14.7258	20.6107	23.8141	4.90866	3.59703	3.39042	C1
chr2_225765782_225767175	21.5315	14.7258	14.782	10.584	8.59015	1.79852	5.08562	C1
chr2_22630898_22632323	11.9911	10.3081	17.4259	11.466	2.45433	0	1.69521	C1
chr2_25479598_25481315	19.7809	29.4516	26.2591	21.1681	8.59015	5.39555	11.8665	C1
chr2_28421972_28423700	14.3543	23.5613	15.7434	14.112	5.52224	3.59703	5.08562	C1
chr2_40450966_40452146	10.0655	13.2532	15.0223	14.9941	6.13582	1.79852	3.39042	C1
chr2_40478127_40478966	15.8423	22.0887	17.4259	10.584	5.52224	3.59703	5.08562	C1
chr2_44906911_44908655	41.1374	22.825	22.2331	29.1061	14.1124	5.39555	15.2569	C1
chr2_51511061_51512902	22.2317	25.7702	26.6196	27.3421	9.20374	5.39555	8.47604	C1
chr2_52008993_52010738	34.5729	27.979	42.7236	47.6282	20.8618	10.7911	20.3425	C1
chr2_56354116_56355741	44.1133	55.9581	32.9891	29.9881	10.4309	8.99258	18.6473	C1
chr2_59132968_59134043	14.0042	16.1984	23.495	14.112	3.68149	7.19406	0	C1
chr2_73524285_73524891	17.2427	25.0339	23.0142	12.348	3.68149	5.39555	1.69521	C1
chr2_74600512_74602321	37.1987	36.0782	32.3281	43.2181	15.3396	5.39555	8.47604	C1
chr2_75708136_75709372	16.805	25.0339	31.9075	27.3421	7.36299	5.39555	6.78083	C1
chr2_77645362_77646660	12.1662	8.83548	9.73448	14.9941	2.45433	3.59703	6.78083	C1
chr2_82346979_82348065	14.3543	16.9347	19.7694	24.6961	7.36299	1.79852	3.39042	C1
chr2_89108902_89110286	12.3412	16.1984	12.1981	14.112	6.13582	5.39555	1.69521	C1
chr2_97439362_97440573	11.9911	8.83548	14.0609	18.5221	8.59015	3.59703	3.39042	C1
chr2_98972801_98973897	38.8617	38.2871	20.3102	29.1061	8.59015	14.3881	15.2569	C1
chr20_10504079_10505702	30.5467	27.979	30.946	25.5781	12.8852	10.7911	5.08562	C1
chr20_12221490_12222358	13.8292	8.83548	6.42957	7.05602	3.68149	1.79852	0	C1
chr20_18964168_18965454	31.1594	51.5403	58.9477	37.0441	14.1124	10.7911	22.0377	C1
chr20_20343333_20343833	15.6672	14.7258	17.9667	11.466	4.29508	7.19406	3.39042	C1
chr20_21487108_21487745	18.8182	15.4621	17.0053	19.4041	3.68149	8.99258	8.47604	C1
chr20_21544688_21545981	38.9492	47.1226	35.3326	35.2801	14.1124	8.99258	6.78083	C1
chr20_21551369_21552939	18.2055	13.9895	11.5973	12.348	6.74941	7.19406	1.69521	C1
chr20_30782999_30784172	23.9822	19.8798	18.6277	17.6401	3.68149	3.59703	5.08562	C1
chr20_38772807_38774274	23.8072	25.7702	41.8823	29.9881	12.8852	8.99258	13.5617	C1
chr20_40466117_40467417	12.6913	16.1984	7.99189	12.348	1.84075	7.19406	0	C1
chr20_44849149_44850303	23.6321	11.7806	13.9407	20.2861	3.06791	10.7911	5.08562	C1
chr20_44996909_44997761	9.36531	13.9895	19.7093	12.348	7.36299	1.79852	1.69521	C1
chr20_5151072_5153545	23.1069	19.1435	22.9541	25.5781	6.13582	10.7911	5.08562	C1
chr20_57693849_57694964	13.304	17.671	10.3955	8.82003	4.90866	0	6.78083	C1
chr20_57789438_57790483	10.9408	17.671	18.3874	13.23	2.45433	7.19406	5.08562	C1
chr20_57874790_57876061	10.4156	15.4621	9.73448	9.70203	3.06791	1.79852	1.69521	C1
chr20_5819269_5819991	27.7458	27.979	27.4609	29.1061	6.13582	12.5896	13.5617	C1
chr20_7683250_7684852	16.63	22.0887	34.1909	24.6961	11.0445	5.39555	8.47604	C1
chr20_8170818_8171826	10.5907	8.09919	13.8206	9.70203	6.13582	1.79852	3.39042	C1
chr20_9257175_9258976	24.0697	19.8798	30.5855	27.3421	6.13582	5.39555	8.47604	C1
chr21_15823987_15826799	56.0168	34.6056	54.8015	43.2181	18.4075	12.5896	27.1233	C1
chr21_27442325_27444107	16.2799	25.7702	21.9326	16.7581	10.4309	5.39555	11.8665	C1
chr21_28820921_28821894	18.9057	19.8798	24.5165	13.23	7.36299	3.59703	8.47604	C1
chr21_28823005_28824076	14.8795	13.9895	10.5156	15.8761	4.90866	7.19406	1.69521	C1
chr21_32848202_32849725	14.7044	11.0444	8.83314	7.05602	6.13582	0	3.39042	C1
chr21_39234259_39235665	15.3171	11.7806	14.9022	19.4041	5.52224	5.39555	0	C1
chr21_41058619_41060194	15.142	16.1984	21.8725	12.348	7.97657	1.79852	1.69521	C1
chr21_41794681_41795625	14.8795	10.3081	9.6143	12.348	4.29508	1.79852	0	C1
chr21_42396240_42397261	25.0325	44.9137	38.998	30.8701	9.20374	19.7837	8.47604	C1
chr21_43979555_43982613	71.9466	39.0234	57.6257	59.0942	16.5667	32.3733	30.5137	C1
chr21_47572774_47574342	15.8423	23.5613	20.0699	22.9321	9.81732	7.19406	1.69521	C1
chr22_21305392_21307702	33.435	41.9685	42.4832	49.3922	16.5667	23.3807	10.1712	C1
chr22_23422121_23423235	18.6431	16.1984	12.5587	11.466	4.90866	5.39555	3.39042	C1
chr22_37607225_37608933	30.4592	18.4073	27.7012	33.5161	11.6581	7.19406	11.8665	C1
chr22_42573707_42574555	9.978	8.83548	16.9452	14.9941	2.45433	7.19406	3.39042	C1
chr22_42581110_42582656	16.3674	25.0339	18.5676	22.9321	8.59015	8.99258	5.08562	C1
chr3_105153851_105154524	12.1662	16.9347	12.739	9.70203	4.29508	1.79852	5.08562	C1
chr3_112026160_112027387	31.6845	26.5064	35.4527	31.7521	11.6581	7.19406	16.9521	C1
chr3_114508260_114509571	14.0042	19.8798	18.2672	13.23	7.36299	1.79852	3.39042	C1
chr3_114990219_114991710	17.1552	19.1435	23.1945	20.2861	8.59015	3.59703	6.78083	C1
chr3_115721480_115721776	12.4287	12.5169	16.3443	14.112	2.45433	5.39555	3.39042	C1
chr3_120407853_120408838	10.9408	9.57177	15.3829	15.8761	2.45433	3.59703	5.08562	C1
chr3_143048447_143049322	17.5053	11.0444	13.3999	15.8761	5.52224	1.79852	6.78083	C1
chr3_143402897_143403810	17.7678	21.3524	15.8035	15.8761	5.52224	1.79852	10.1712	C1
chr3_148050066_148051415	22.6693	32.3968	40.9209	26.4601	14.726	8.99258	18.6473	C1
chr3_149753321_149755160	29.4964	32.3968	57.0248	42.3361	17.1803	12.5896	18.6473	C1
chr3_149795865_149797723	50.2401	50.0677	43.7451	42.3361	14.726	10.7911	22.0377	C1
chr3_150935635_150937402	16.7175	33.8694	20.9712	17.6401	8.59015	7.19406	11.8665	C1
chr3_15674516_15675584	11.641	12.5169	15.9838	12.348	6.74941	7.19406	0	C1
chr3_156784114_156785102	19.6934	12.5169	9.97484	12.348	8.59015	1.79852	5.08562	C1
chr3_159557466_159559257	23.8072	48.5952	35.0922	44.9822	10.4309	8.99258	15.2569	C1
chr3_168193295_168194917	17.7678	18.4073	24.877	26.4601	6.13582	3.59703	3.39042	C1
chr3_170762203_170763513	31.2469	34.6056	24.5766	17.6401	11.0445	5.39555	15.2569	C1
chr3_176752959_176754387	39.912	67.7387	60.3298	44.1001	17.7939	8.99258	30.5137	C1
chr3_178234470_178237181	41.3999	48.5952	44.7065	45.8642	15.9531	8.99258	11.8665	C1
chr3_178276166_178277036	15.8423	13.2532	21.9326	18.5221	4.29508	8.99258	8.47604	C1
chr3_187908982_187910168	11.2034	8.09919	14.4815	12.348	3.68149	1.79852	5.08562	C1
chr3_2214374_2215195	12.9539	8.09919	9.85466	14.112	3.68149	1.79852	5.08562	C1
chr3_2645350_2646079	25.9953	15.4621	18.2672	18.5221	12.2716	5.39555	5.08562	C1
chr3_31088822_31089989	11.816	13.9895	20.851	14.9941	4.29508	3.59703	5.08562	C1
chr3_49572606_49572894	10.2406	14.7258	6.97037	7.93803	4.29508	1.79852	5.08562	C1
chr3_50445198_50446515	14.0917	14.7258	12.0179	10.584	5.52224	1.79852	6.78083	C1
chr3_53705100_53706283	25.9953	22.825	15.1425	18.5221	4.29508	1.79852	1.69521	C1
chr3_53754922_53756239	16.9801	13.9895	23.1945	13.23	9.20374	1.79852	1.69521	C1
chr3_59953867_59955225	9.10273	8.83548	15.9237	13.23	5.52224	7.19406	1.69521	C1
chr3_62860803_62861940	33.26	22.0887	29.1434	41.4541	15.9531	7.19406	10.1712	C1
chr3_62940147_62942253	14.8795	14.7258	18.0268	16.7581	6.74941	0	5.08562	C1
chr3_63037217_63038097	14.2668	21.3524	16.5246	14.9941	7.97657	0	8.47604	C1
chr3_63153514_63154507	16.63	22.825	20.3703	15.8761	6.74941	8.99258	1.69521	C1
chr3_64043973_64045178	14.2668	22.0887	15.0223	18.5221	4.29508	3.59703	5.08562	C1
chr3_72211014_72212263	17.8554	11.0444	12.6789	15.8761	5.52224	5.39555	3.39042	C1
chr3_73500138_73501394	42.8004	30.1879	31.7873	27.3421	10.4309	8.99258	15.2569	C1
chr3_73551731_73553985	37.8989	50.0677	32.6886	48.5102	17.1803	16.1866	6.78083	C1
chr3_77497963_77499586	32.9099	22.825	44.2258	29.1061	11.6581	3.59703	16.9521	C1
chr3_78888517_78889474	13.304	11.0444	12.6789	21.1681	3.06791	3.59703	1.69521	C1
chr3_81349306_81350261	28.1835	47.8589	30.2851	37.9261	9.81732	21.5822	16.9521	C1
chr3_81886010_81887142	9.89047	8.83548	17.486	13.23	2.45433	1.79852	6.78083	C1
chr3_85895921_85897131	19.5184	25.0339	23.0743	29.9881	10.4309	7.19406	1.69521	C1
chr3_87871419_87872533	20.7437	19.1435	15.3829	16.7581	6.74941	3.59703	3.39042	C1
chr4_102158340_102159246	9.62789	16.9347	10.6358	9.70203	4.29508	7.19406	1.69521	C1
chr4_102956880_102958827	19.1683	22.825	18.0869	26.4601	4.90866	1.79852	10.1712	C1
chr4_105314729_105316681	16.3674	22.825	30.7658	21.1681	13.4988	3.59703	10.1712	C1
chr4_109818664_109821865	24.945	29.4516	43.3245	27.3421	15.3396	12.5896	3.39042	C1
chr4_110551776_110553321	35.6232	23.5613	18.147	20.2861	14.726	5.39555	11.8665	C1
chr4_114654266_114655299	15.0545	18.4073	9.55421	14.112	4.29508	3.59703	5.08562	C1
chr4_11530935_11531790	20.4812	22.825	20.6107	21.1681	8.59015	7.19406	1.69521	C1
chr4_11594870_11595887	17.7678	13.2532	9.85466	10.584	3.68149	1.79852	5.08562	C1
chr4_119778524_119779842	16.9801	16.9347	25.1775	21.1681	6.74941	1.79852	11.8665	C1
chr4_131496552_131498437	19.6059	26.5064	32.6285	29.1061	6.74941	5.39555	13.5617	C1
chr4_134244309_134245860	13.9167	25.0339	17.2457	15.8761	4.29508	7.19406	5.08562	C1
chr4_139018020_139020003	23.1069	35.3419	32.8088	30.8701	8.59015	3.59703	15.2569	C1
chr4_140745717_140747772	29.2338	27.979	29.8043	34.3981	6.13582	14.3881	10.1712	C1
chr4_141217309_141218941	64.5069	33.8694	43.2644	41.4541	20.2482	12.5896	20.3425	C1
chr4_14979043_14980065	15.4922	17.671	15.5031	15.8761	5.52224	1.79852	5.08562	C1
chr4_150442136_150443357	13.8292	21.3524	11.0564	11.466	6.74941	1.79852	5.08562	C1
chr4_153516592_153517404	15.5797	19.8798	19.1084	16.7581	3.06791	0	8.47604	C1
chr4_153519954_153520653	21.0938	12.5169	11.6573	14.9941	6.74941	1.79852	6.78083	C1
chr4_164509002_164510409	29.3213	48.5952	43.5648	30.8701	13.4988	10.7911	13.5617	C1
chr4_165345173_165347344	31.3344	36.0782	40.9209	29.9881	14.726	3.59703	13.5617	C1
chr4_166374932_166376251	43.238	42.7048	47.9513	52.0382	14.726	8.99258	22.0377	C1
chr4_166385449_166386395	15.4922	14.7258	7.75153	7.93803	6.74941	0	5.08562	C1
chr4_169481393_169483635	18.3805	26.5064	33.7702	29.1061	7.36299	7.19406	13.5617	C1
chr4_169781126_169782375	21.7065	28.7153	23.8555	19.4041	7.97657	5.39555	10.1712	C1
chr4_171257184_171258498	23.1945	36.8145	23.4349	27.3421	6.13582	5.39555	11.8665	C1
chr4_173371897_173372894	9.62789	14.7258	13.5201	10.584	5.52224	1.79852	0	C1
chr4_178012706_178014049	13.8292	15.4621	25.1775	26.4601	0.613582	0	11.8665	C1
chr4_18253425_18254138	15.0545	17.671	9.49412	14.112	3.68149	3.59703	3.39042	C1
chr4_18442003_18443278	25.3826	22.825	12.4385	18.5221	1.84075	3.59703	1.69521	C1
chr4_18687466_18688699	11.3784	13.9895	11.7174	16.7581	4.90866	1.79852	6.78083	C1
chr4_187161554_187162805	13.7416	11.7806	15.7434	15.8761	1.22716	1.79852	1.69521	C1
chr4_235346_236525	12.6038	10.3081	10.5156	15.8761	7.36299	1.79852	5.08562	C1
chr4_38383897_38384882	11.7285	17.671	12.9793	14.9941	7.36299	0	1.69521	C1
chr4_38469954_38471350	15.6672	13.2532	10.5757	8.82003	6.13582	5.39555	0	C1
chr4_41672366_41673764	27.1332	32.3968	18.808	19.4041	13.4988	5.39555	8.47604	C1
chr4_42441104_42442274	11.0283	18.4073	14.1811	21.1681	2.45433	8.99258	0	C1
chr4_44322591_44323637	21.8816	27.2427	16.5246	15.8761	6.74941	1.79852	8.47604	C1
chr4_45132479_45133770	21.0063	32.3968	23.3748	20.2861	14.1124	10.7911	5.08562	C1
chr4_47271946_47273883	21.619	12.5169	12.4385	16.7581	6.13582	0	8.47604	C1
chr4_5837935_5839152	9.45284	19.8798	10.9964	11.466	1.84075	5.39555	6.78083	C1
chr4_5871735_5872813	12.1662	13.9895	14.0609	22.0501	3.06791	3.59703	5.08562	C1
chr4_60998546_61000053	25.3826	33.1331	22.9541	19.4041	11.0445	5.39555	10.1712	C1
chr4_64484795_64487142	28.6211	34.6056	50.4751	36.1621	23.9297	14.3881	10.1712	C1
chr4_68063153_68065066	10.7657	16.1984	12.1381	20.2861	4.90866	8.99258	3.39042	C1
chr4_75863556_75864344	18.293	16.1984	24.5165	17.6401	6.74941	8.99258	5.08562	C1
chr4_78666520_78667661	9.19026	6.62661	9.31386	14.112	3.06791	1.79852	3.39042	C1
chr4_78802231_78803682	20.8313	19.1435	20.7909	22.9321	8.59015	3.59703	6.78083	C1
chr4_85079399_85081158	18.7306	25.7702	21.3918	27.3421	8.59015	3.59703	10.1712	C1
chr4_85363756_85365555	29.2338	19.8798	19.469	14.9941	10.4309	1.79852	8.47604	C1
chr4_90799994_90802519	20.131	22.0887	28.0617	25.5781	9.20374	3.59703	3.39042	C1
chr4_99642116_99643653	11.1158	15.4621	9.43403	9.70203	6.74941	1.79852	0	C1
chr5_101999519_102002412	16.0173	14.7258	24.9371	21.1681	4.90866	10.7911	6.78083	C1
chr5_102208929_102210176	20.3936	11.7806	10.4556	18.5221	5.52224	3.59703	6.78083	C1
chr5_102250363_102251013	13.9167	10.3081	11.8376	18.5221	3.68149	0	1.69521	C1
chr5_102251456_102252281	17.0676	8.09919	8.59278	14.112	3.06791	3.59703	3.39042	C1
chr5_103059722_103060785	20.7437	12.5169	11.7775	18.5221	6.13582	3.59703	8.47604	C1
chr5_10338797_10340179	34.3103	43.4411	36.4142	22.9321	11.6581	12.5896	5.08562	C1
chr5_106184738_106185506	13.6541	23.5613	14.7219	14.9941	4.90866	1.79852	5.08562	C1
chr5_106848568_106850324	21.619	19.8798	14.3013	19.4041	6.74941	1.79852	6.78083	C1
chr5_106968661_106969545	23.1069	26.5064	14.3614	19.4041	7.97657	1.79852	8.47604	C1
chr5_107144123_107145263	35.6232	32.3968	30.1649	25.5781	11.0445	3.59703	15.2569	C1
chr5_10933761_10935832	15.6672	21.3524	24.3963	16.7581	4.90866	7.19406	6.78083	C1
chr5_11573105_11574311	24.3323	22.0887	21.9326	13.23	9.20374	3.59703	3.39042	C1
chr5_123149641_123150335	26.608	20.6161	18.2071	31.7521	12.2716	7.19406	3.39042	C1
chr5_124100331_124101268	10.8533	9.57177	13.3999	16.7581	4.29508	5.39555	1.69521	C1
chr5_124545282_124546473	20.3936	18.4073	13.7605	11.466	6.74941	3.59703	3.39042	C1
chr5_125609490_125610837	11.0283	12.5169	18.7479	14.112	3.68149	5.39555	1.69521	C1
chr5_130521623_130522958	21.4439	19.8798	18.6277	11.466	7.36299	0	6.78083	C1
chr5_130722009_130723727	16.63	32.3968	33.8904	23.8141	12.8852	7.19406	15.2569	C1
chr5_133575830_133577066	29.6714	21.3524	19.469	16.7581	9.20374	5.39555	13.5617	C1
chr5_136631698_136632953	24.8575	27.2427	27.2806	42.3361	6.13582	12.5896	18.6473	C1
chr5_136983553_136985117	15.8423	15.4621	16.5847	14.112	2.45433	7.19406	6.78083	C1
chr5_14383883_14384509	21.9691	13.9895	17.8465	11.466	3.68149	5.39555	5.08562	C1
chr5_144783333_144784130	8.92768	18.4073	8.95332	8.82003	3.06791	1.79852	0	C1
chr5_147283515_147284172	18.9057	14.7258	12.4385	14.9941	6.74941	3.59703	8.47604	C1
chr5_148855095_148856083	15.8423	18.4073	11.2968	9.70203	4.29508	3.59703	0	C1
chr5_149877095_149877856	9.978	20.6161	12.4385	10.584	6.74941	1.79852	8.47604	C1
chr5_158896620_158897628	17.5053	18.4073	14.6017	13.23	8.59015	3.59703	5.08562	C1
chr5_163039531_163040513	13.5666	18.4073	17.9667	15.8761	7.36299	3.59703	6.78083	C1
chr5_16578612_16579552	21.9691	12.5169	12.4385	10.584	6.13582	3.59703	0	C1
chr5_171568332_171569613	11.641	15.4621	11.9578	14.9941	4.90866	1.79852	1.69521	C1
chr5_173256305_173257573	18.1179	10.3081	14.6017	19.4041	3.06791	7.19406	8.47604	C1
chr5_173346477_173348241	26.5205	32.3968	30.8859	19.4041	12.2716	10.7911	6.78083	C1
chr5_177356690_177358136	12.4287	11.0444	13.9407	7.05602	4.29508	1.79852	5.08562	C1
chr5_1783015_1784090	19.4308	23.5613	28.0017	25.5781	13.4988	3.59703	11.8665	C1
chr5_2111706_2113139	10.4156	19.1435	16.3443	20.2861	8.59015	7.19406	1.69521	C1
chr5_24606594_24607747	30.0215	27.2427	34.1909	24.6961	12.8852	12.5896	6.78083	C1
chr5_2674806_2676175	17.2427	32.3968	31.0662	22.9321	10.4309	5.39555	8.47604	C1
chr5_31120126_31121208	24.3323	11.7806	14.0008	13.23	3.06791	7.19406	10.1712	C1
chr5_33153219_33154258	12.8664	16.9347	21.6322	16.7581	6.13582	8.99258	1.69521	C1
chr5_33995048_33996259	16.5425	18.4073	12.6789	14.9941	7.36299	1.79852	1.69521	C1
chr5_44844928_44846528	20.0435	17.671	14.1811	12.348	7.97657	3.59703	5.08562	C1
chr5_50694006_50696102	62.8439	83.2008	66.9396	74.0883	17.1803	25.1792	40.685	C1
chr5_51564718_51566315	56.2794	60.3758	43.9854	38.8081	12.2716	21.5822	22.0377	C1
chr5_51793067_51794332	16.4549	19.1435	11.3569	12.348	4.90866	3.59703	3.39042	C1
chr5_56485173_56486622	10.9408	13.9895	20.9712	13.23	7.36299	3.59703	3.39042	C1
chr5_57307848_57310588	67.3077	56.6944	101.852	67.9142	23.3161	30.5748	32.209	C1
chr5_57412313_57415238	19.1683	29.4516	29.8644	29.9881	4.29508	12.5896	13.5617	C1
chr5_5779962_5780923	18.3805	13.9895	14.782	14.112	3.06791	3.59703	1.69521	C1
chr5_59625261_59626366	9.27779	18.4073	17.3658	17.6401	3.06791	5.39555	5.08562	C1
chr5_6461318_6462915	7.70231	15.4621	13.8806	7.93803	6.13582	0	3.39042	C1
chr5_66410737_66412137	23.8072	18.4073	33.59	29.1061	7.97657	3.59703	11.8665	C1
chr5_76434486_76435368	19.5184	12.5169	12.8591	12.348	6.13582	3.59703	5.08562	C1
chr5_76606706_76607786	18.6431	11.0444	9.37395	14.9941	6.74941	3.59703	5.08562	C1
chr5_77428298_77429072	16.1048	18.4073	10.2753	8.82003	6.13582	5.39555	0	C1
chr5_80421190_80422895	14.0917	25.0339	13.7004	14.9941	6.74941	3.59703	5.08562	C1
chr5_95004859_95006094	37.1111	30.1879	21.5721	21.1681	6.74941	17.9852	16.9521	C1
chr5_95234704_95236675	25.0325	19.1435	26.199	25.5781	10.4309	5.39555	8.47604	C1
chr5_95582812_95583646	12.6913	13.2532	19.2286	13.23	3.68149	5.39555	8.47604	C1
chr5_95717262_95717919	15.5797	14.7258	8.89323	11.466	6.13582	3.59703	1.69521	C1
chr6_100715232_100716321	26.608	13.2532	18.8681	16.7581	4.90866	5.39555	8.47604	C1
chr6_101013359_101014120	9.89047	18.4073	10.095	14.9941	7.36299	1.79852	3.39042	C1
chr6_101846821_101847683	21.8816	23.5613	19.1685	14.9941	6.13582	3.59703	3.39042	C1
chr6_102471676_102472480	7.35221	13.2532	15.5632	8.82003	5.52224	5.39555	1.69521	C1
chr6_109617033_109618394	50.4151	53.7492	99.8085	68.7962	22.7025	30.5748	40.685	C1
chr6_109812034_109813297	12.6913	11.7806	19.2887	21.1681	6.74941	3.59703	6.78083	C1
chr6_11606352_11608179	9.71542	9.57177	19.3488	11.466	3.68149	8.99258	5.08562	C1
chr6_116337593_116339061	11.3784	21.3524	16.5246	22.9321	7.97657	1.79852	3.39042	C1
chr6_117261135_117262816	11.7285	11.7806	9.85466	19.4041	1.22716	0	1.69521	C1
chr6_117269083_117271364	21.7065	29.4516	35.3326	27.3421	12.8852	7.19406	13.5617	C1
chr6_117275451_117277467	56.1919	76.5742	78.1763	63.5042	27.6112	16.1866	28.8185	C1
chr6_119516732_119518112	17.9429	15.4621	17.1255	27.3421	6.13582	3.59703	11.8665	C1
chr6_119819122_119819695	30.8968	22.0887	18.2071	16.7581	8.59015	5.39555	8.47604	C1
chr6_119847263_119849044	15.7547	13.2532	14.8421	13.23	4.90866	5.39555	0	C1
chr6_122868783_122870255	10.4156	20.6161	15.9838	15.8761	3.06791	3.59703	5.08562	C1
chr6_122874727_122875746	14.5294	16.1984	11.7775	18.5221	6.74941	0	1.69521	C1
chr6_125594952_125596831	22.4943	28.7153	41.2814	27.3421	19.6346	12.5896	6.78083	C1
chr6_130677906_130679287	28.5336	25.0339	14.121	20.2861	7.36299	5.39555	6.78083	C1
chr6_130838253_130839485	32.3847	33.1331	17.1255	17.6401	12.2716	14.3881	5.08562	C1
chr6_134350471_134351455	15.0545	10.3081	7.33091	11.466	4.90866	3.59703	1.69521	C1
chr6_135712926_135714618	8.49005	13.2532	15.2627	14.9941	2.45433	0	3.39042	C1
chr6_136786113_136788569	19.2558	19.1435	31.9676	34.3981	9.81732	3.59703	6.78083	C1
chr6_139857787_139858976	21.1814	19.8798	34.0707	28.2241	10.4309	14.3881	5.08562	C1
chr6_145696368_145697202	17.1552	19.1435	12.8591	9.70203	4.90866	5.39555	1.69521	C1
chr6_148454088_148455118	13.304	19.8798	17.8465	16.7581	6.13582	5.39555	1.69521	C1
chr6_152445497_152446680	30.0215	17.671	23.555	35.2801	7.97657	7.19406	15.2569	C1
chr6_152520040_152521959	11.0283	13.9895	18.5676	11.466	3.06791	5.39555	8.47604	C1
chr6_152529113_152530724	33.6976	33.1331	32.8689	31.7521	9.81732	10.7911	6.78083	C1
chr6_157508194_157508969	31.6845	29.4516	28.8429	26.4601	14.1124	12.5896	6.78083	C1
chr6_158387757_158388707	18.0304	30.9242	22.5335	21.1681	9.81732	3.59703	10.1712	C1
chr6_16519644_16520490	12.0786	13.9895	11.417	12.348	3.06791	1.79852	0	C1
chr6_20691126_20692503	18.0304	16.1984	10.0349	11.466	2.45433	5.39555	3.39042	C1
chr6_24522303_24523461	15.142	13.9895	25.8384	23.8141	9.20374	5.39555	10.1712	C1
chr6_38287594_38290200	17.2427	11.7806	19.7093	17.6401	4.29508	8.99258	3.39042	C1
chr6_42709807_42710647	42.0126	51.5403	34.1308	38.8081	19.6346	23.3807	6.78083	C1
chr6_43858697_43860202	21.0938	16.9347	12.1981	16.7581	3.68149	5.39555	5.08562	C1
chr6_47269343_47271841	58.205	60.3758	79.6184	69.6782	29.452	10.7911	28.8185	C1
chr6_48642331_48643828	22.2317	28.7153	26.3192	23.8141	7.97657	10.7911	5.08562	C1
chr6_49495931_49496722	9.36531	13.9895	16.2241	13.23	1.84075	5.39555	5.08562	C1
chr6_54069749_54070858	16.8926	22.0887	31.3667	22.0501	7.97657	3.59703	8.47604	C1
chr6_55542510_55545460	94.8785	61.1121	58.6472	82.9083	25.7705	19.7837	30.5137	C1
chr6_55577588_55579063	37.9864	56.6944	30.225	29.1061	14.726	8.99258	22.0377	C1
chr6_56685474_56686464	38.5116	25.7702	23.2546	23.8141	8.59015	16.1866	10.1712	C1
chr6_79767549_79768278	6.56447	13.9895	9.01341	7.05602	1.84075	0	1.69521	C1
chr6_91175517_91176705	13.1289	13.2532	19.8896	20.2861	6.13582	1.79852	8.47604	C1
chr6_95122235_95123764	7.52726	11.0444	11.8977	14.112	4.90866	0	3.39042	C1
chr7_108268687_108269868	29.7589	46.3863	28.1819	30.8701	14.1124	8.99258	16.9521	C1
chr7_108276996_108278117	9.978	18.4073	16.164	14.112	3.06791	5.39555	1.69521	C1
chr7_110902498_110905568	24.8575	20.6161	17.5461	19.4041	8.59015	3.59703	11.8665	C1
chr7_113439297_113440722	43.1505	49.3314	60.0894	43.2181	18.4075	8.99258	18.6473	C1
chr7_113486339_113488326	31.3344	33.8694	19.5291	22.9321	9.81732	16.1866	5.08562	C1
chr7_120472804_120475067	13.8292	18.4073	21.2716	21.1681	6.74941	0	6.78083	C1
chr7_127530881_127532559	22.9319	20.6161	34.6115	29.9881	13.4988	5.39555	5.08562	C1
chr7_127705516_127706794	21.619	13.9895	15.7434	13.23	5.52224	3.59703	5.08562	C1
chr7_130048530_130049747	12.0786	21.3524	15.3228	12.348	4.90866	5.39555	0	C1
chr7_130059523_130062152	17.6803	25.0339	14.1811	13.23	9.81732	0	3.39042	C1
chr7_13764087_13765233	56.8921	69.2113	58.8876	49.3922	26.384	12.5896	28.8185	C1
chr7_139378623_139379283	15.7547	12.5169	14.0609	21.1681	3.68149	3.59703	8.47604	C1
chr7_141348413_141350150	19.3433	19.1435	12.1381	11.466	7.97657	3.59703	6.78083	C1
chr7_144362186_144363473	26.608	24.2976	22.2331	15.8761	6.74941	12.5896	5.08562	C1
chr7_150642564_150644881	36.4985	53.7492	38.3971	40.5721	12.2716	12.5896	10.1712	C1
chr7_150675502_150676119	18.1179	16.1984	22.173	27.3421	11.6581	12.5896	5.08562	C1
chr7_153631112_153632659	28.1835	13.9895	22.7138	16.7581	9.20374	10.7911	5.08562	C1
chr7_156808729_156809881	10.8533	9.57177	13.5201	11.466	6.13582	1.79852	1.69521	C1
chr7_157001443_157002393	54.0913	45.65	29.7442	29.1061	13.4988	17.9852	10.1712	C1
chr7_158118162_158119207	11.0283	11.7806	13.5802	17.6401	1.84075	7.19406	3.39042	C1
chr7_158359638_158360541	14.0917	15.4621	21.7524	16.7581	6.74941	1.79852	10.1712	C1
chr7_158364650_158365796	11.1158	11.0444	17.7264	10.584	6.74941	7.19406	0	C1
chr7_18172322_18174303	18.1179	17.671	13.7605	25.5781	6.13582	5.39555	5.08562	C1
chr7_19972118_19973545	11.5535	15.4621	18.0268	19.4041	4.29508	3.59703	8.47604	C1
chr7_23244896_23246852	9.36531	13.9895	10.8161	13.23	4.90866	1.79852	3.39042	C1
chr7_25295195_25296617	24.3323	15.4621	26.0788	19.4041	11.0445	5.39555	11.8665	C1
chr7_26564722_26566107	16.4549	15.4621	16.5847	29.1061	4.90866	5.39555	8.47604	C1
chr7_28183948_28185727	11.9036	11.7806	21.0313	14.9941	9.20374	1.79852	6.78083	C1
chr7_30287265_30288227	14.7919	15.4621	20.3703	22.9321	3.68149	5.39555	5.08562	C1
chr7_33083157_33084801	21.3564	42.7048	38.7577	37.9261	16.5667	17.9852	6.78083	C1
chr7_33880934_33881993	23.282	15.4621	14.4815	12.348	6.74941	1.79852	6.78083	C1
chr7_35324901_35326369	9.62789	9.57177	10.2753	14.9941	2.45433	1.79852	5.08562	C1
chr7_38186092_38187200	12.3412	15.4621	9.67439	11.466	1.22716	7.19406	6.78083	C1
chr7_38669470_38671492	27.4833	40.496	23.555	31.7521	13.4988	7.19406	10.1712	C1
chr7_38721296_38722688	9.71542	9.57177	14.7219	7.05602	5.52224	5.39555	1.69521	C1
chr7_44216811_44217926	15.3171	17.671	11.4771	9.70203	2.45433	1.79852	6.78083	C1
chr7_44227803_44229757	69.4959	72.1564	51.5567	41.4541	11.6581	21.5822	28.8185	C1
chr7_44573144_44574416	13.6541	17.671	16.7649	11.466	3.06791	1.79852	6.78083	C1
chr7_47192647_47194698	20.4812	30.1879	26.3192	27.3421	10.4309	3.59703	10.1712	C1
chr7_47843056_47844376	9.71542	15.4621	15.8035	17.6401	6.74941	3.59703	0	C1
chr7_51300612_51301997	12.3412	7.3629	14.8421	12.348	3.06791	1.79852	6.78083	C1
chr7_55619803_55621605	56.3669	52.2766	37.7962	41.4541	20.8618	10.7911	22.0377	C1
chr7_67319150_67320178	10.0655	8.83548	12.739	14.9941	4.90866	1.79852	5.08562	C1
chr7_67688970_67690270	20.131	24.2976	17.486	14.9941	4.90866	8.99258	10.1712	C1
chr7_67723025_67724428	13.6541	13.2532	16.7649	20.2861	4.90866	3.59703	1.69521	C1
chr7_77979835_77981968	36.4985	50.0677	36.1738	35.2801	12.8852	10.7911	16.9521	C1
chr7_78307831_78309643	18.468	15.4621	25.3577	21.1681	10.4309	10.7911	5.08562	C1
chr7_81973985_81974906	10.0655	14.7258	12.9793	15.8761	3.06791	1.79852	5.08562	C1
chr7_82782883_82783738	17.8554	14.7258	8.95332	14.112	7.36299	0	1.69521	C1
chr7_8418266_8420001	18.3805	23.5613	28.903	36.1621	14.1124	5.39555	13.5617	C1
chr7_86460779_86461904	16.1048	15.4621	13.1596	23.8141	7.36299	5.39555	0	C1
chr7_87077620_87078397	23.282	32.3968	17.6062	23.8141	7.36299	3.59703	6.78083	C1
chr7_92832038_92833560	34.4854	41.2323	55.102	44.9822	15.3396	5.39555	22.0377	C1
chr7_93905109_93906501	11.641	18.4073	20.4304	18.5221	4.90866	3.59703	3.39042	C1
chr7_94946980_94948784	15.5797	17.671	11.5973	10.584	6.13582	3.59703	3.39042	C1
chr7_95106061_95108526	29.0587	26.5064	23.6151	40.5721	13.4988	14.3881	6.78083	C1
chr7_95297387_95298969	40.5247	39.0234	58.0464	47.6282	13.4988	16.1866	23.7329	C1
chr7_97792975_97794082	19.1683	19.8798	25.4779	33.5161	11.0445	5.39555	15.2569	C1
chr8_100782098_100783782	12.2537	12.5169	23.9156	16.7581	7.97657	3.59703	3.39042	C1
chr8_101463741_101465043	19.6934	17.671	15.2026	14.112	7.36299	3.59703	3.39042	C1
chr8_103135376_103137288	21.619	25.7702	13.6403	19.4041	12.2716	3.59703	11.8665	C1
chr8_116480284_116482083	13.479	18.4073	13.1596	14.9941	3.06791	3.59703	8.47604	C1
chr8_118118581_118119683	33.1725	29.4516	22.2932	29.9881	12.2716	12.5896	6.78083	C1
chr8_118156215_118157394	37.4613	25.0339	22.2331	20.2861	6.74941	16.1866	13.5617	C1
chr8_118236733_118238444	42.5378	34.6056	24.5165	29.1061	11.0445	5.39555	11.8665	C1
chr8_119575871_119577023	13.3915	22.825	17.1856	17.6401	6.13582	3.59703	6.78083	C1
chr8_119924828_119926969	48.3145	57.4306	29.0232	38.8081	19.0211	12.5896	18.6473	C1
chr8_121085169_121086355	16.5425	22.825	32.8689	23.8141	8.59015	7.19406	10.1712	C1
chr8_132044905_132046005	19.1683	14.7258	11.2968	9.70203	3.68149	1.79852	6.78083	C1
chr8_141159436_141160253	20.4812	19.1435	23.3748	29.1061	12.2716	3.59703	11.8665	C1
chr8_16915901_16917029	11.7285	14.7258	6.97037	7.05602	3.06791	1.79852	3.39042	C1
chr8_18563668_18564690	9.36531	8.09919	14.2412	10.584	4.90866	0	5.08562	C1
chr8_22476846_22477336	18.468	17.671	9.19368	9.70203	7.36299	3.59703	5.08562	C1
chr8_26243004_26243282	13.7416	15.4621	15.5632	18.5221	4.29508	0	6.78083	C1
chr8_53109832_53111576	28.9712	22.0887	15.1425	18.5221	7.36299	3.59703	1.69521	C1
chr8_53160750_53163133	52.7784	47.1226	59.6087	56.4482	22.089	10.7911	27.1233	C1
chr8_58982408_58984087	15.5797	16.1984	20.9111	27.3421	4.29508	10.7911	11.8665	C1
chr8_59341212_59343056	14.7919	10.3081	15.8636	12.348	4.90866	3.59703	1.69521	C1
chr8_59941700_59943645	44.9885	44.9137	61.6517	52.9202	17.7939	14.3881	23.7329	C1
chr8_60019568_60020799	28.271	29.4516	23.8555	15.8761	7.97657	7.19406	5.08562	C1
chr8_71092575_71094738	44.1133	35.3419	38.5774	52.9202	17.1803	10.7911	20.3425	C1
chr8_73490785_73492415	13.5666	20.6161	22.5936	12.348	9.20374	3.59703	10.1712	C1
chr8_73786122_73787507	24.945	22.0887	19.9497	23.8141	11.0445	5.39555	5.08562	C1
chr8_73798464_73799398	14.0042	12.5169	9.43403	10.584	6.13582	3.59703	1.69521	C1
chr8_80990206_80991727	36.6735	49.3314	29.9846	43.2181	14.726	7.19406	11.8665	C1
chr8_81052158_81053021	17.7678	22.825	15.443	14.9941	6.74941	1.79852	6.78083	C1
chr8_81110050_81111432	38.6866	27.979	29.3236	35.2801	12.2716	7.19406	18.6473	C1
chr8_91605448_91607321	28.9712	29.4516	16.825	25.5781	8.59015	5.39555	10.1712	C1
chr8_91947849_91949302	25.0325	22.0887	18.6878	20.2861	4.90866	10.7911	5.08562	C1
chr8_91952625_91953928	24.6824	19.1435	13.8206	16.7581	9.81732	10.7911	3.39042	C1
chr8_93940967_93942967	9.71542	9.57177	17.6663	13.23	1.84075	3.59703	3.39042	C1
chr8_94256497_94258229	27.1332	32.3968	33.59	18.5221	14.726	7.19406	10.1712	C1
chr8_98256600_98257629	14.0917	8.83548	13.8206	10.584	3.68149	0	5.08562	C1
chr9_115542789_115543480	10.7657	13.2532	14.1811	10.584	4.90866	3.59703	1.69521	C1
chr9_117264350_117265698	26.608	33.8694	27.1604	20.2861	11.6581	7.19406	10.1712	C1
chr9_123528779_123530222	16.1924	13.9895	23.4349	20.2861	8.59015	8.99258	3.39042	C1
chr9_128556924_128559009	17.8554	30.9242	35.2124	24.6961	9.20374	8.99258	5.08562	C1
chr9_130298910_130300287	23.3695	21.3524	12.3784	13.23	10.4309	7.19406	3.39042	C1
chr9_130423199_130424214	26.5205	22.0887	23.0142	19.4041	9.20374	8.99258	0	C1
chr9_133745843_133746683	13.2165	9.57177	14.6618	17.6401	6.13582	7.19406	1.69521	C1
chr9_136378004_136379111	11.2909	16.9347	15.8636	18.5221	6.74941	5.39555	1.69521	C1
chr9_139920009_139920725	21.8816	22.825	12.1981	16.7581	4.90866	7.19406	3.39042	C1
chr9_140657419_140658803	15.7547	20.6161	26.1389	29.1061	9.20374	5.39555	5.08562	C1
chr9_1871586_1872487	6.47695	6.62661	13.6403	11.466	4.90866	1.79852	5.08562	C1
chr9_2053593_2055611	26.6955	17.671	21.2716	21.1681	3.68149	10.7911	11.8665	C1
chr9_26300897_26302153	17.9429	21.3524	20.5506	18.5221	5.52224	0	6.78083	C1
chr9_36154161_36155142	17.4177	17.671	10.6358	12.348	6.13582	1.79852	5.08562	C1
chr9_4020208_4022250	22.7568	16.9347	12.5587	14.112	9.20374	5.39555	1.69521	C1
chr9_6922561_6923220	8.75263	9.57177	13.46	12.348	5.52224	1.79852	5.08562	C1
chr9_79214810_79215614	12.4287	19.8798	11.8376	18.5221	1.84075	7.19406	5.08562	C1
chr9_79305681_79307746	18.0304	35.3419	21.512	33.5161	6.13582	3.59703	8.47604	C1
chr9_81976994_81977826	11.1158	21.3524	11.2367	14.112	4.90866	1.79852	6.78083	C1
chr9_85260435_85261177	10.3281	8.09919	9.49412	14.9941	2.45433	1.79852	1.69521	C1
chr9_85262598_85263182	9.10273	13.2532	8.05198	14.112	1.84075	0	3.39042	C1
chr9_87861167_87862077	9.54037	9.57177	18.8681	15.8761	8.59015	3.59703	3.39042	C1
chr9_9000180_9001430	19.1683	21.3524	12.5587	14.9941	3.68149	7.19406	6.78083	C1
chr9_90150099_90151346	14.7919	16.9347	10.1551	13.23	6.74941	1.79852	6.78083	C1
chr9_90170627_90171643	11.9911	21.3524	19.8896	15.8761	8.59015	3.59703	3.39042	C1
chr9_91990027_91990849	16.9801	16.1984	9.25377	14.112	3.68149	1.79852	3.39042	C1
chr9_93308190_93309109	11.1158	14.7258	21.512	17.6401	6.13582	8.99258	3.39042	C1
chr9_95007403_95008405	22.5818	13.9895	17.2457	14.9941	4.29508	5.39555	8.47604	C1
chr9_97836568_97837311	15.5797	11.7806	8.05198	12.348	6.74941	5.39555	1.69521	C1
chrX_102438719_102439844	18.0304	29.4516	22.2331	22.0501	6.74941	12.5896	5.08562	C1
chrX_129905843_129907168	10.0655	11.0444	12.9793	14.9941	3.68149	1.79852	3.39042	C1
chrX_15276993_15278148	21.619	18.4073	13.0394	14.9941	6.13582	7.19406	3.39042	C1
chrX_19531206_19532356	15.2296	15.4621	14.782	21.1681	6.13582	3.59703	5.08562	C1
chrX_22692569_22693716	26.9581	20.6161	14.0609	20.2861	3.68149	3.59703	6.78083	C1
chrX_30326242_30327649	60.3056	55.2218	41.8823	34.3981	25.1569	12.5896	23.7329	C1
chrX_57928868_57929636	12.3412	18.4073	11.5973	12.348	3.06791	1.79852	3.39042	C1
chrY_2654655_2655909	10.8533	20.6161	12.6188	14.112	3.68149	5.39555	8.47604	C1
chr1_10519051_10519776	10.1531	5.89032	6.00894	6.17402	4.29508	3.59703	1.69521	C1
chr1_10745646_10747434	42.8004	53.7492	30.946	30.8701	23.9297	25.1792	22.0377	C1
chr1_108248473_108249573	14.967	8.83548	15.2627	14.112	6.74941	5.39555	3.39042	C1
chr1_109152337_109153358	14.0042	22.825	15.3228	11.466	9.81732	7.19406	10.1712	C1
chr1_109700751_109702242	16.0173	11.7806	18.9882	14.112	6.13582	7.19406	8.47604	C1
chr1_110679253_110680543	19.7809	16.1984	10.9363	9.70203	9.20374	8.99258	6.78083	C1
chr1_112924065_112924899	5.95179	5.89032	10.6959	10.584	3.06791	0	3.39042	C1
chr1_115624951_115626442	28.7962	19.8798	21.4519	21.1681	12.8852	7.19406	13.5617	C1
chr1_118107598_118109036	33.0849	23.5613	24.9972	24.6961	13.4988	12.5896	11.8665	C1
chr1_12338692_12340152	9.45284	7.3629	10.9363	8.82003	1.22716	3.59703	1.69521	C1
chr1_1353353_1357188	46.739	32.3968	33.6501	44.1001	18.4075	17.9852	16.9521	C1
chr1_144707041_144709750	20.4812	20.6161	15.8035	12.348	6.13582	5.39555	8.47604	C1
chr1_150985796_150986665	17.0676	9.57177	15.9237	16.7581	4.90866	7.19406	6.78083	C1
chr1_151688525_151690158	53.1285	47.1226	44.5863	52.0382	15.9531	17.9852	18.6473	C1
chr1_154440658_154442844	29.4088	18.4073	18.3874	25.5781	9.20374	12.5896	11.8665	C1
chr1_162851658_162852651	7.17716	10.3081	11.5372	7.05602	2.45433	3.59703	3.39042	C1
chr1_162874272_162876236	41.3999	35.3419	53.2993	49.3922	19.6346	25.1792	16.9521	C1
chr1_168266536_168266813	3.93868	7.3629	3.30492	4.41001	0.613582	1.79852	0	C1
chr1_168367832_168368874	15.0545	9.57177	8.53269	11.466	3.06791	3.59703	6.78083	C1
chr1_168655677_168656660	21.794	16.1984	29.8043	27.3421	10.4309	7.19406	11.8665	C1
chr1_169055751_169057082	18.468	21.3524	19.5891	25.5781	9.20374	8.99258	8.47604	C1
chr1_174134692_174136755	19.7809	16.1984	17.1255	16.7581	7.97657	5.39555	6.78083	C1
chr1_174187180_174187499	3.85116	5.15403	3.06456	3.52801	1.22716	1.79852	1.69521	C1
chr1_176484087_176485016	33.8727	30.1879	33.7702	29.1061	11.6581	8.99258	13.5617	C1
chr1_176486409_176486933	15.9298	18.4073	20.19	11.466	6.74941	8.99258	5.08562	C1
chr1_179753678_179754542	10.9408	9.57177	16.5847	11.466	4.29508	5.39555	5.08562	C1
chr1_180517751_180518811	6.12684	11.0444	7.03046	5.29202	1.84075	0	3.39042	C1
chr1_180563764_180564545	34.1353	24.2976	18.2672	26.4601	10.4309	10.7911	10.1712	C1
chr1_181148719_181150147	17.4177	19.8798	17.7865	14.112	7.36299	8.99258	5.08562	C1
chr1_185065857_185066725	8.92768	4.41774	5.1076	6.17402	0.613582	0	3.39042	C1
chr1_187007906_187008426	13.2165	13.2532	9.49412	6.17402	3.06791	3.59703	1.69521	C1
chr1_18790588_18791547	3.85116	8.09919	5.82867	4.41001	2.45433	1.79852	0	C1
chr1_18896424_18896800	4.81395	4.41774	3.36501	5.29202	1.22716	0	1.69521	C1
chr1_193149584_193149920	7.26468	4.41774	4.68697	7.05602	0.613582	0	1.69521	C1
chr1_19586887_19588080	29.2338	23.5613	21.9927	22.0501	12.2716	8.99258	8.47604	C1
chr1_204797437_204800438	45.5137	42.7048	43.2644	40.5721	21.4754	19.7837	18.6473	C1
chr1_204826993_204828290	23.457	19.1435	14.7219	12.348	10.4309	7.19406	8.47604	C1
chr1_204858033_204859479	17.3302	22.825	15.5031	14.9941	7.97657	7.19406	8.47604	C1
chr1_205703465_205703762	5.60168	4.41774	5.52822	7.93803	2.45433	0	3.39042	C1
chr1_206723279_206724361	11.9911	7.3629	10.2152	7.05602	2.45433	1.79852	5.08562	C1
chr1_206732941_206733688	18.6431	16.9347	19.6492	14.112	7.97657	8.99258	5.08562	C1
chr1_209422110_209423781	11.1158	13.9895	18.808	18.5221	5.52224	7.19406	6.78083	C1
chr1_209628093_209629373	22.7568	16.9347	13.0995	14.9941	8.59015	8.99258	10.1712	C1
chr1_209700802_209702260	23.1945	27.2427	33.2294	44.9822	17.7939	10.7911	11.8665	C1
chr1_210110591_210112471	50.5027	49.3314	48.9729	52.0382	23.9297	25.1792	16.9521	C1
chr1_210989678_210990047	7.61479	8.83548	5.6484	7.93803	2.45433	0	1.69521	C1
chr1_214049967_214050744	3.93868	7.3629	4.74706	8.82003	1.84075	0	1.69521	C1
chr1_214182288_214183735	12.5163	11.7806	7.27082	7.05602	4.90866	3.59703	3.39042	C1
chr1_216632021_216633511	11.5535	23.5613	20.3102	19.4041	9.20374	7.19406	10.1712	C1
chr1_22459833_22460525	5.60168	5.89032	4.68697	5.29202	1.84075	0	1.69521	C1
chr1_22511108_22512463	38.9492	25.0339	35.1523	28.2241	17.1803	10.7911	13.5617	C1
chr1_226442569_226443574	5.68921	2.94516	3.78563	2.64601	0	0	1.69521	C1
chr1_232734731_232735144	6.73952	5.15403	5.58831	10.584	2.45433	0	3.39042	C1
chr1_232839958_232841463	54.1788	58.9032	40.4402	44.9822	25.7705	26.9777	22.0377	C1
chr1_232989637_232990418	7.78984	11.0444	11.8376	9.70203	4.90866	3.59703	5.08562	C1
chr1_233140337_233141687	6.82705	6.62661	6.97037	8.82003	1.22716	1.79852	3.39042	C1
chr1_233850004_233851472	15.0545	16.1984	22.9541	19.4041	6.74941	10.7911	10.1712	C1
chr1_233856178_233857981	20.4812	27.979	37.9164	28.2241	11.6581	8.99258	13.5617	C1
chr1_234569225_234570188	15.9298	13.9895	9.79457	10.584	4.29508	7.19406	5.08562	C1
chr1_235500016_235501251	5.60168	9.57177	8.95332	11.466	4.90866	1.79852	1.69521	C1
chr1_236451509_236453502	69.846	44.1774	51.4365	44.9822	25.7705	26.9777	23.7329	C1
chr1_236455364_236456458	23.0194	11.0444	22.6537	20.2861	7.36299	5.39555	8.47604	C1
chr1_236653151_236655084	21.9691	26.5064	13.5201	14.9941	11.0445	8.99258	11.8665	C1
chr1_238164726_238165549	3.23847	2.94516	5.16769	5.29202	1.84075	1.79852	0	C1
chr1_240285995_240288075	49.3648	34.6056	34.0106	36.1621	19.6346	14.3881	23.7329	C1
chr1_241104901_241105573	5.25158	5.89032	2.58384	5.29202	0.613582	1.79852	1.69521	C1
chr1_241749973_241750691	5.68921	4.41774	8.4726	7.05602	3.06791	1.79852	3.39042	C1
chr1_243556008_243558665	33.26	33.1331	47.1702	45.8642	19.6346	14.3881	15.2569	C1
chr1_243722140_243723557	7.78984	7.3629	6.2493	9.70203	4.29508	0	3.39042	C1
chr1_245835446_245836093	6.73952	3.68145	4.08608	4.41001	1.84075	0	0	C1
chr1_27754599_27756426	12.4287	15.4621	14.9623	20.2861	4.29508	7.19406	8.47604	C1
chr1_27853412_27855973	105.469	75.1016	97.5852	82.9083	47.2458	50.3584	47.4658	C1
chr1_28201623_28202108	12.0786	8.83548	6.73001	9.70203	4.90866	5.39555	5.08562	C1
chr1_28384519_28385944	6.652	7.3629	12.1381	8.82003	3.68149	1.79852	5.08562	C1
chr1_35393974_35396086	16.5425	18.4073	29.2635	22.0501	9.20374	10.7911	11.8665	C1
chr1_3747413_3748717	8.6651	6.62661	9.73448	8.82003	3.06791	1.79852	3.39042	C1
chr1_42466942_42468469	13.7416	11.0444	15.8035	16.7581	5.52224	3.59703	3.39042	C1
chr1_49412940_49414649	35.1856	33.8694	29.2034	22.9321	15.3396	10.7911	16.9521	C1
chr1_50571266_50572354	26.0828	20.6161	21.8725	22.9321	7.97657	7.19406	10.1712	C1
chr1_50613549_50614845	13.6541	8.09919	11.5372	10.584	3.06791	5.39555	3.39042	C1
chr1_52467911_52468202	3.50105	3.68145	3.54527	6.17402	2.45433	1.79852	0	C1
chr1_59988533_59989488	5.86426	6.62661	8.89323	5.29202	1.84075	1.79852	1.69521	C1
chr1_6030591_6031726	21.3564	43.4411	30.1048	38.8081	10.4309	17.9852	11.8665	C1
chr1_64270558_64271149	5.77674	5.15403	5.46813	9.70203	3.68149	3.59703	0	C1
chr1_64357919_64359904	22.4067	13.9895	15.2026	12.348	8.59015	5.39555	10.1712	C1
chr1_67593517_67593795	4.11374	5.89032	2.94438	2.64601	0.613582	1.79852	0	C1
chr1_68345638_68346538	35.3606	48.5952	50.7755	43.2181	20.2482	21.5822	18.6473	C1
chr1_71285031_71285991	4.55137	5.15403	4.38653	6.17402	1.22716	0	1.69521	C1
chr1_74808653_74809432	22.4067	22.0887	12.5587	19.4041	10.4309	8.99258	8.47604	C1
chr1_75804313_75805682	36.1484	41.9685	20.4905	29.9881	16.5667	14.3881	15.2569	C1
chr1_7641055_7642921	17.8554	27.979	28.7828	19.4041	7.36299	8.99258	13.5617	C1
chr1_766736_768365	23.3695	11.7806	17.5461	14.9941	9.20374	7.19406	8.47604	C1
chr1_76775402_76776288	8.40252	16.9347	15.8035	9.70203	4.29508	5.39555	5.08562	C1
chr1_77098851_77099410	3.85116	4.41774	4.26635	7.05602	2.45433	1.79852	0	C1
chr1_77531375_77532022	19.956	13.9895	13.2197	11.466	6.13582	8.99258	8.47604	C1
chr1_78426856_78427770	7.35221	6.62661	5.28787	7.93803	2.45433	1.79852	3.39042	C1
chr1_83629570_83630242	8.05242	7.3629	5.40805	7.93803	2.45433	1.79852	3.39042	C1
chr1_83866776_83867525	12.7788	9.57177	11.5372	9.70203	3.06791	0	5.08562	C1
chr1_84191739_84192152	3.93868	2.20887	2.46367	5.29202	1.22716	1.79852	1.69521	C1
chr1_84836648_84837342	11.9911	11.0444	7.63135	11.466	3.06791	5.39555	3.39042	C1
chr1_84994927_84996355	11.3784	13.2532	20.7308	19.4041	4.90866	7.19406	8.47604	C1
chr1_85185230_85187170	35.5357	50.0677	71.0257	66.1502	28.8384	28.7763	22.0377	C1
chr1_85224382_85225302	8.13995	8.83548	6.18921	8.82003	3.68149	3.59703	3.39042	C1
chr1_8857041_8857837	4.989	2.94516	2.64393	4.41001	1.22716	0	1.69521	C1
chr1_89206339_89208601	13.3915	15.4621	23.3147	18.5221	11.0445	10.7911	8.47604	C1
chr1_89330384_89331176	6.03931	5.89032	6.2493	8.82003	3.06791	0	3.39042	C1
chr1_90408212_90409963	42.1001	26.5064	37.5559	37.9261	14.726	16.1866	18.6473	C1
chr1_92789646_92790928	21.9691	18.4073	12.3183	18.5221	4.90866	7.19406	6.78083	C1
chr1_94458030_94459468	10.5907	11.0444	7.21073	8.82003	1.22716	3.59703	3.39042	C1
chr1_97432259_97432559	4.55137	4.41774	3.12465	6.17402	2.45433	1.79852	1.69521	C1
chr1_97990721_97991640	8.40252	7.3629	4.62688	6.17402	1.84075	1.79852	3.39042	C1
chr10_103657261_103657839	3.6761	2.94516	6.06903	6.17402	1.84075	1.79852	1.69521	C1
chr10_104359073_104360036	12.8664	9.57177	10.1551	7.93803	5.52224	3.59703	1.69521	C1
chr10_104433735_104434604	15.6672	19.1435	17.7865	23.8141	7.36299	5.39555	8.47604	C1
chr10_105336118_105337143	28.271	19.8798	25.4178	15.8761	9.81732	8.99258	10.1712	C1
chr10_105412258_105412698	2.71332	5.89032	3.72554	4.41001	1.22716	0	0	C1
chr10_107597362_107598613	10.5032	14.7258	11.5372	8.82003	6.74941	5.39555	6.78083	C1
chr10_109712831_109713189	4.28879	4.41774	5.6484	8.82003	0.613582	1.79852	0	C1
chr10_114285779_114286985	7.78984	6.62661	8.11207	11.466	2.45433	0	3.39042	C1
chr10_11580960_11582012	33.6976	17.671	27.2205	25.5781	11.0445	14.3881	15.2569	C1
chr10_1160812_1162048	9.45284	11.7806	17.0053	12.348	6.13582	7.19406	5.08562	C1
chr10_116367189_116367871	11.9036	9.57177	17.2457	9.70203	6.74941	3.59703	3.39042	C1
chr10_116804672_116805964	6.38942	8.09919	6.54974	5.29202	1.84075	1.79852	3.39042	C1
chr10_120485449_120486092	23.3695	16.9347	25.4178	22.0501	7.97657	7.19406	11.8665	C1
chr10_120704675_120705756	7.08963	11.7806	11.3569	12.348	2.45433	3.59703	0	C1
chr10_121378292_121378558	2.27568	2.20887	2.40358	5.29202	1.22716	0	1.69521	C1
chr10_123922403_123925610	63.2815	66.2661	82.6229	82.0263	31.2927	32.3733	35.5994	C1
chr10_123949647_123950577	9.71542	8.09919	9.6143	12.348	3.68149	1.79852	1.69521	C1
chr10_126309945_126311328	11.9911	5.89032	6.00894	8.82003	1.22716	1.79852	1.69521	C1
chr10_13481470_13482878	17.5053	19.8798	31.9075	28.2241	10.4309	12.5896	13.5617	C1
chr10_18467562_18469641	27.1332	39.0234	33.8303	27.3421	15.3396	14.3881	15.2569	C1
chr10_18592733_18593812	10.5032	5.15403	9.0735	8.82003	3.06791	1.79852	3.39042	C1
chr10_18761353_18763521	23.282	22.0887	31.9676	40.5721	14.1124	14.3881	10.1712	C1
chr10_20564811_20565811	22.3192	23.5613	17.6663	14.9941	6.74941	5.39555	6.78083	C1
chr10_21274640_21275552	5.07653	10.3081	10.9363	9.70203	1.84075	3.59703	0	C1
chr10_25180616_25181442	10.3281	8.09919	12.1981	9.70203	4.90866	3.59703	5.08562	C1
chr10_26034874_26036881	62.0561	53.7492	43.5648	37.0441	21.4754	19.7837	20.3425	C1
chr10_26046488_26048265	64.4194	64.7935	60.0894	46.7462	20.2482	26.9777	22.0377	C1
chr10_26490852_26491687	7.43974	14.7258	10.095	7.93803	3.06791	3.59703	3.39042	C1
chr10_26503571_26507217	182.142	152.412	129.973	126.126	61.3582	70.1421	67.8083	C1
chr10_30885135_30886566	12.0786	5.89032	6.06903	11.466	3.06791	1.79852	3.39042	C1
chr10_31688557_31688821	3.58858	3.68145	3.54527	7.05602	1.22716	0	0	C1
chr10_34629312_34631267	18.293	27.2427	17.4259	16.7581	9.20374	8.99258	6.78083	C1
chr10_34811621_34811921	4.28879	8.83548	4.62688	6.17402	1.22716	0	3.39042	C1
chr10_43571883_43572885	9.89047	20.6161	12.5587	10.584	7.36299	7.19406	8.47604	C1
chr10_45693900_45694422	4.37631	5.15403	4.20626	7.05602	0.613582	0	1.69521	C1
chr10_50886949_50888277	19.0807	19.1435	17.3658	22.9321	7.97657	10.7911	8.47604	C1
chr10_51059946_51060682	9.27779	6.62661	6.00894	7.93803	0.613582	0	1.69521	C1
chr10_52567736_52568696	21.9691	21.3524	22.3533	19.4041	6.13582	7.19406	8.47604	C1
chr10_52652095_52653748	18.7306	30.9242	29.2635	24.6961	11.6581	10.7911	10.1712	C1
chr10_563898_564680	17.4177	8.83548	13.8206	13.23	3.68149	3.59703	6.78083	C1
chr10_5973792_5974809	4.72642	7.3629	5.1076	7.05602	3.06791	0	1.69521	C1
chr10_60122003_60122351	2.27568	5.15403	3.18474	5.29202	0	1.79852	1.69521	C1
chr10_63599291_63600396	19.1683	21.3524	37.0151	33.5161	11.6581	14.3881	13.5617	C1
chr10_63669773_63671403	19.4308	19.8798	11.6573	16.7581	5.52224	8.99258	8.47604	C1
chr10_63722021_63722531	6.73952	8.09919	7.75153	8.82003	1.22716	1.79852	3.39042	C1
chr10_63729901_63731136	6.30189	9.57177	12.2582	13.23	4.29508	1.79852	3.39042	C1
chr10_65169340_65170180	6.21437	5.15403	4.5067	8.82003	1.22716	1.79852	3.39042	C1
chr10_69575122_69575892	34.6604	39.7597	35.9335	29.9881	16.5667	14.3881	16.9521	C1
chr10_69577509_69578613	45.2511	45.65	59.1881	54.6842	25.7705	28.7763	23.7329	C1
chr10_69597143_69598522	30.2841	36.8145	24.0958	22.0501	11.0445	16.1866	13.5617	C1
chr10_7329788_7330718	11.0283	7.3629	12.6789	7.05602	3.06791	1.79852	1.69521	C1
chr10_73772651_73773764	13.9167	16.9347	16.104	16.7581	4.29508	3.59703	6.78083	C1
chr10_76464302_76465238	4.63889	4.41774	4.5067	6.17402	2.45433	0	0	C1
chr10_78057043_78058447	13.5666	18.4073	21.0313	17.6401	5.52224	7.19406	5.08562	C1
chr10_79053181_79054336	28.3585	33.8694	24.8169	22.0501	11.0445	8.99258	8.47604	C1
chr10_79056974_79057558	11.2909	15.4621	11.4771	12.348	4.90866	3.59703	5.08562	C1
chr10_79394943_79398578	55.054	53.7492	66.3387	59.9762	23.3161	21.5822	28.8185	C1
chr10_80899113_80899376	4.72642	2.94516	3.30492	5.29202	1.84075	0	1.69521	C1
chr10_85877105_85878389	5.60168	9.57177	5.70849	7.05602	3.68149	1.79852	1.69521	C1
chr10_87078577_87079885	7.0021	10.3081	9.85466	12.348	4.29508	0	3.39042	C1
chr10_89358164_89359354	30.1966	21.3524	27.0402	21.1681	9.81732	10.7911	11.8665	C1
chr10_89377851_89379752	83.2375	71.4202	91.2758	82.0263	28.2248	41.3659	40.685	C1
chr10_89848386_89849983	38.249	25.0339	45.6078	31.7521	10.4309	19.7837	20.3425	C1
chr10_90672544_90673770	11.3784	12.5169	7.09055	11.466	2.45433	3.59703	0	C1
chr10_96990102_96991081	15.4046	20.6161	13.3398	23.8141	8.59015	7.19406	8.47604	C1
chr10_98843039_98843567	5.60168	5.15403	6.00894	8.82003	2.45433	0	0	C1
chr10_98869037_98870227	17.5053	16.1984	21.2716	15.8761	6.13582	5.39555	5.08562	C1
chr10_98893614_98894405	5.60168	8.83548	5.04751	7.05602	0.613582	0	0	C1
chr10_99608832_99611130	31.1594	29.4516	29.0833	44.1001	15.9531	17.9852	15.2569	C1
chr11_100961875_100963319	24.7699	23.5613	34.251	22.9321	11.6581	12.5896	13.5617	C1
chr11_100997683_101000640	115.797	120.015	146.558	132.3	55.2224	61.1495	62.7227	C1
chr11_101054765_101055244	12.2537	12.5169	12.0179	10.584	1.84075	5.39555	1.69521	C1
chr11_107831653_107833517	7.08963	5.89032	10.8161	7.05602	3.68149	0	0	C1
chr11_10888407_10889269	7.78984	7.3629	8.59278	7.05602	3.68149	1.79852	3.39042	C1
chr11_109600410_109601239	9.27779	16.1984	9.25377	10.584	4.29508	5.39555	5.08562	C1
chr11_109899394_109900555	9.71542	10.3081	8.17216	6.17402	3.68149	3.59703	0	C1
chr11_112854272_112855306	17.5053	19.1435	35.0321	27.3421	14.1124	10.7911	16.9521	C1
chr11_113032168_113033702	24.945	35.3419	45.728	36.1621	19.6346	14.3881	11.8665	C1
chr11_115292206_115292490	5.16405	2.20887	3.78563	5.29202	1.22716	0	0	C1
chr11_116947738_116949170	15.0545	13.9895	25.1174	15.8761	11.6581	5.39555	6.78083	C1
chr11_118277371_118277850	11.9036	7.3629	9.91475	9.70203	4.90866	3.59703	1.69521	C1
chr11_119724908_119726150	4.20126	6.62661	6.36948	6.17402	1.22716	1.79852	1.69521	C1
chr11_121259877_121261097	24.2448	12.5169	16.3443	18.5221	5.52224	5.39555	5.08562	C1
chr11_121291942_121292824	12.5163	6.62661	7.391	9.70203	1.22716	3.59703	1.69521	C1
chr11_121435223_121436078	9.01521	6.62661	4.98742	8.82003	2.45433	0	1.69521	C1
chr11_12603329_12604232	13.8292	18.4073	11.0564	9.70203	6.13582	5.39555	8.47604	C1
chr11_126702630_126703589	9.27779	5.89032	10.095	11.466	3.06791	3.59703	3.39042	C1
chr11_128166907_128167911	7.87737	6.62661	13.7605	11.466	3.06791	3.59703	3.39042	C1
chr11_128291844_128293417	29.7589	43.4411	35.8133	29.1061	12.8852	12.5896	15.2569	C1
chr11_17407398_17408472	42.8879	26.5064	27.4008	34.3981	12.8852	10.7911	11.8665	C1
chr11_17444826_17446305	28.1835	16.1984	14.5416	15.8761	9.20374	10.7911	10.1712	C1
chr11_17479374_17480055	10.2406	12.5169	7.69144	10.584	0.613582	3.59703	3.39042	C1
chr11_19653375_19655622	28.8837	13.9895	17.1255	14.9941	7.36299	7.19406	11.8665	C1
chr11_20048642_20049863	35.6232	20.6161	21.6923	34.3981	16.5667	8.99258	8.47604	C1
chr11_22756606_22757148	6.21437	7.3629	6.2493	9.70203	2.45433	3.59703	3.39042	C1
chr11_31011838_31013196	38.424	27.979	35.5729	29.9881	12.2716	17.9852	13.5617	C1
chr11_31507115_31507968	8.6651	9.57177	8.65287	5.29202	0.613582	3.59703	3.39042	C1
chr11_31711204_31714364	36.9361	25.7702	18.147	22.0501	11.6581	12.5896	16.9521	C1
chr11_31838834_31842297	171.639	108.235	158.696	141.12	64.4262	71.9406	71.1987	C1
chr11_31892691_31894197	21.0063	12.5169	23.4349	17.6401	10.4309	8.99258	5.08562	C1
chr11_32027474_32028638	12.0786	8.83548	11.2968	14.9941	6.74941	3.59703	5.08562	C1
chr11_32989365_32990367	4.90147	8.83548	4.20626	4.41001	1.84075	3.59703	1.69521	C1
chr11_34981408_34982017	5.77674	5.89032	4.5067	7.93803	1.22716	0	1.69521	C1
chr11_35082851_35083986	20.6562	25.7702	16.104	26.4601	6.13582	10.7911	10.1712	C1
chr11_35401506_35402735	8.57758	5.89032	8.89323	6.17402	2.45433	0	1.69521	C1
chr11_35822276_35823305	6.21437	5.89032	3.48518	2.64601	0.613582	0	1.69521	C1
chr11_36499157_36500676	12.2537	5.89032	8.23225	6.17402	5.52224	5.39555	5.08562	C1
chr11_43568132_43570429	78.6861	87.6185	77.2149	78.4983	25.7705	21.5822	28.8185	C1
chr11_43576921_43580177	56.6295	58.9032	51.0159	43.2181	16.5667	19.7837	16.9521	C1
chr11_43873412_43874265	5.3391	2.94516	2.2834	2.64601	0.613582	0	0	C1
chr11_45305747_45308403	70.4587	47.8589	37.8563	56.4482	20.8618	25.1792	32.209	C1
chr11_46435210_46435922	6.30189	5.15403	4.08608	6.17402	2.45433	0	0	C1
chr11_46526474_46527871	8.05242	9.57177	7.57126	11.466	3.06791	1.79852	3.39042	C1
chr11_46534470_46536162	9.54037	11.7806	15.9838	8.82003	7.36299	5.39555	5.08562	C1
chr11_46550496_46551054	3.6761	5.15403	4.26635	7.93803	0	0	0	C1
chr11_46968812_46970534	53.3035	40.496	35.7532	33.5161	23.9297	25.1792	18.6473	C1
chr11_47132659_47133639	4.90147	5.89032	6.7901	6.17402	2.45433	0	0	C1
chr11_48122970_48124255	24.0697	20.6161	27.2806	19.4041	12.2716	12.5896	8.47604	C1
chr11_58691905_58692671	5.68921	10.3081	6.30939	8.82003	1.84075	1.79852	3.39042	C1
chr11_60605775_60606524	18.293	11.7806	15.9838	11.466	7.36299	7.19406	5.08562	C1
chr11_60637670_60638507	19.6934	11.7806	9.85466	13.23	8.59015	5.39555	6.78083	C1
chr11_61299752_61302473	107.57	74.3653	67.6607	56.4482	26.9976	32.3733	35.5994	C1
chr11_61318991_61320115	32.7348	21.3524	18.2071	23.8141	14.726	7.19406	13.5617	C1
chr11_61369008_61369560	26.608	21.3524	20.6708	16.7581	11.0445	12.5896	6.78083	C1
chr11_72427151_72427992	11.4659	10.3081	12.4385	13.23	3.68149	1.79852	3.39042	C1
chr11_77810484_77812545	35.4481	19.1435	18.6277	24.6961	10.4309	8.99258	13.5617	C1
chr11_8255100_8256309	48.4896	47.8589	66.0382	40.5721	27.6112	26.9777	23.7329	C1
chr11_82755576_82756654	18.5556	17.671	12.8591	13.23	6.13582	5.39555	8.47604	C1
chr11_8279960_8281276	65.8198	74.3653	82.0821	61.7402	28.8384	34.1718	33.9042	C1
chr11_83250802_83251735	9.80295	13.2532	6.97037	10.584	3.06791	1.79852	3.39042	C1
chr11_84175833_84176554	6.30189	10.3081	11.8977	10.584	4.90866	5.39555	5.08562	C1
chr11_84959088_84959390	4.37631	5.15403	2.2834	2.64601	0.613582	1.79852	0	C1
chr11_86417239_86417901	6.30189	5.89032	3.06456	6.17402	0.613582	1.79852	0	C1
chr11_88559782_88560947	7.52726	8.09919	7.69144	10.584	3.68149	1.79852	3.39042	C1
chr11_92781512_92782500	7.0021	12.5169	6.18921	9.70203	4.90866	5.39555	0	C1
chr11_92866582_92866844	2.53826	2.20887	2.94438	5.29202	1.22716	0	1.69521	C1
chr11_94898651_94899413	7.08963	6.62661	8.65287	7.93803	0.613582	1.79852	3.39042	C1
chr11_95149212_95149640	2.80084	2.94516	5.28787	6.17402	1.84075	0	1.69521	C1
chr11_95159902_95160738	11.641	7.3629	5.6484	8.82003	3.06791	3.59703	1.69521	C1
chr11_95624767_95625505	10.1531	8.83548	5.82867	7.05602	4.29508	3.59703	3.39042	C1
chr11_98950112_98951648	19.4308	24.2976	20.3703	21.1681	7.97657	5.39555	5.08562	C1
chr11_99418778_99419707	10.3281	19.1435	14.7219	14.9941	5.52224	8.99258	8.47604	C1
chr11_99602290_99603594	9.10273	9.57177	13.8806	13.23	4.90866	5.39555	5.08562	C1
chr11_99938630_99939917	11.4659	19.8798	10.756	9.70203	7.97657	5.39555	8.47604	C1
chr12_103643124_103643780	4.72642	7.3629	10.1551	5.29202	1.22716	1.79852	3.39042	C1
chr12_104449406_104450932	65.5572	58.1669	50.5953	49.3922	28.8384	30.5748	32.209	C1
chr12_109568294_109570036	44.5509	27.2427	22.5936	29.1061	15.3396	14.3881	20.3425	C1
chr12_109729092_109730139	27.8334	19.8798	13.8806	18.5221	10.4309	8.99258	10.1712	C1
chr12_112152852_112153667	4.20126	5.15403	6.06903	3.52801	1.84075	1.79852	0	C1
chr12_112778103_112779745	14.967	10.3081	14.6017	15.8761	4.29508	5.39555	3.39042	C1
chr12_114318260_114319318	6.12684	5.15403	9.0735	7.05602	1.84075	3.59703	1.69521	C1
chr12_114327102_114327412	2.45074	2.94516	5.1076	5.29202	1.84075	0	1.69521	C1
chr12_114327741_114328248	4.55137	5.15403	7.27082	9.70203	1.84075	0	3.39042	C1
chr12_114336095_114338247	24.5949	31.6605	39.7191	37.9261	15.3396	17.9852	15.2569	C1
chr12_116422151_116423168	7.35221	11.0444	7.15064	7.05602	4.90866	1.79852	0	C1
chr12_116682033_116682317	3.58858	3.68145	3.9659	7.93803	1.22716	0	0	C1
chr12_1176251_1177328	8.22747	12.5169	11.5372	12.348	4.90866	1.79852	1.69521	C1
chr12_118344631_118345820	7.70231	7.3629	13.2197	7.05602	5.52224	1.79852	3.39042	C1
chr12_120805400_120805725	6.12684	6.62661	6.48965	10.584	3.68149	3.59703	1.69521	C1
chr12_120814165_120815327	5.42663	8.83548	8.4726	10.584	4.29508	3.59703	3.39042	C1
chr12_120835331_120836742	26.4329	20.6161	34.1308	33.5161	12.8852	16.1866	13.5617	C1
chr12_12096667_12097473	7.87737	6.62661	4.08608	3.52801	2.45433	0	0	C1
chr12_123581919_123582872	17.4177	13.2532	12.3784	17.6401	7.97657	3.59703	6.78083	C1
chr12_123603153_123604599	8.84016	9.57177	13.2798	10.584	1.84075	1.79852	1.69521	C1
chr12_124892933_124894797	23.457	22.825	32.3882	30.8701	11.6581	14.3881	10.1712	C1
chr12_124947348_124948671	15.7547	13.2532	8.83314	8.82003	7.36299	5.39555	3.39042	C1
chr12_125579019_125580305	33.6976	31.6605	32.6285	25.5781	12.8852	14.3881	10.1712	C1
chr12_125825129_125826202	7.96489	7.3629	11.4771	8.82003	4.90866	3.59703	5.08562	C1
chr12_12836352_12838742	40.9623	41.2323	35.5729	46.7462	20.2482	10.7911	18.6473	C1
chr12_130034109_130035556	35.7983	41.2323	37.4958	44.1001	19.0211	19.7837	11.8665	C1
chr12_130094970_130095757	4.55137	8.83548	9.25377	5.29202	2.45433	0	1.69521	C1
chr12_130126384_130127076	3.326	5.89032	4.44662	4.41001	1.22716	1.79852	0	C1
chr12_130371172_130372472	7.43974	4.41774	9.37395	6.17402	2.45433	3.59703	3.39042	C1
chr12_131039973_131041352	32.7348	37.5508	26.4393	31.7521	12.8852	8.99258	8.47604	C1
chr12_14425765_14426681	10.9408	8.09919	11.2968	13.23	4.90866	1.79852	5.08562	C1
chr12_174775_176640	28.3585	29.4516	40.0796	30.8701	18.4075	12.5896	13.5617	C1
chr12_19167158_19167941	3.50105	6.62661	3.36501	5.29202	1.22716	1.79852	0	C1
chr12_2117971_2118591	19.6059	11.0444	13.2798	12.348	6.13582	5.39555	8.47604	C1
chr12_21980824_21982390	62.3187	68.475	79.0176	71.4422	30.0655	25.1792	35.5994	C1
chr12_2268883_2269917	25.9078	25.0339	29.2034	30.8701	8.59015	12.5896	13.5617	C1
chr12_2277882_2278902	24.8575	31.6605	33.4097	38.8081	12.2716	12.5896	18.6473	C1
chr12_23688513_23689794	7.52726	11.0444	12.078	7.93803	2.45433	3.59703	3.39042	C1
chr12_24000802_24001534	10.8533	7.3629	8.65287	13.23	3.06791	1.79852	0	C1
chr12_2483829_2484134	4.37631	5.15403	3.48518	5.29202	1.22716	0	1.69521	C1
chr12_27900176_27901265	24.8575	14.7258	19.4089	23.8141	10.4309	5.39555	8.47604	C1
chr12_3643097_3643466	3.85116	5.15403	4.32644	2.64601	1.22716	0	0	C1
chr12_3741570_3742565	6.03931	8.83548	9.13359	6.17402	1.84075	3.59703	1.69521	C1
chr12_38495739_38496833	6.03931	3.68145	4.26635	7.93803	1.84075	0	3.39042	C1
chr12_39688619_39688891	2.62579	5.89032	3.9659	3.52801	0	0	1.69521	C1
chr12_40218166_40219418	24.7699	16.9347	26.92	16.7581	10.4309	10.7911	10.1712	C1
chr12_40452332_40453096	46.739	43.4411	30.8259	35.2801	14.726	17.9852	16.9521	C1
chr12_41091415_41092349	65.9948	65.5298	58.9477	59.9762	23.9297	30.5748	16.9521	C1
chr12_41223558_41223868	10.6782	12.5169	7.63135	6.17402	3.68149	3.59703	5.08562	C1
chr12_44382187_44383997	7.61479	4.41774	4.86724	7.93803	3.06791	1.79852	3.39042	C1
chr12_47181374_47183065	26.0828	24.2976	39.7792	32.6341	11.6581	12.5896	13.5617	C1
chr12_47208230_47208546	6.30189	9.57177	8.65287	7.93803	3.68149	1.79852	3.39042	C1
chr12_48281474_48283195	14.1793	18.4073	27.0402	24.6961	6.13582	12.5896	10.1712	C1
chr12_4918087_4919575	29.1463	33.1331	32.6285	29.9881	10.4309	10.7911	8.47604	C1
chr12_4926058_4927506	24.945	16.9347	24.3362	22.9321	10.4309	10.7911	6.78083	C1
chr12_50914791_50915211	4.20126	5.15403	6.12912	8.82003	0.613582	3.59703	0	C1
chr12_53995562_53996006	6.30189	6.62661	4.56679	7.93803	2.45433	0	1.69521	C1
chr12_54063908_54064577	5.3391	5.15403	6.48965	7.93803	1.84075	0	1.69521	C1
chr12_57943577_57944065	17.3302	14.7258	13.8206	13.23	7.97657	7.19406	5.08562	C1
chr12_59479286_59481056	28.1835	21.3524	15.6833	17.6401	7.97657	8.99258	8.47604	C1
chr12_60652576_60653650	7.17716	11.7806	10.3955	10.584	1.84075	1.79852	1.69521	C1
chr12_63412021_63412726	6.21437	4.41774	5.1076	2.64601	1.84075	1.79852	1.69521	C1
chr12_63833035_63834441	7.43974	5.89032	7.87171	12.348	2.45433	5.39555	0	C1
chr12_64185813_64186797	11.3784	10.3081	5.88876	12.348	3.06791	1.79852	1.69521	C1
chr12_67133679_67134672	12.6913	7.3629	7.09055	7.05602	4.90866	1.79852	3.39042	C1
chr12_67908973_67910834	16.1924	16.9347	23.9156	20.2861	9.20374	7.19406	8.47604	C1
chr12_68108278_68108845	11.641	14.7258	10.095	9.70203	4.29508	3.59703	5.08562	C1
chr12_69529439_69530153	3.76363	3.68145	6.42957	4.41001	2.45433	0	1.69521	C1
chr12_70112619_70114800	49.1898	39.7597	49.0329	52.0382	13.4988	17.9852	23.7329	C1
chr12_71416472_71417666	18.3805	11.0444	14.121	12.348	5.52224	3.59703	6.78083	C1
chr12_72483191_72484365	16.2799	22.0887	10.8762	17.6401	4.90866	5.39555	8.47604	C1
chr12_76213138_76213768	19.6934	9.57177	11.7174	9.70203	8.59015	5.39555	5.08562	C1
chr12_76926250_76927744	22.8444	13.2532	15.6833	17.6401	9.20374	7.19406	10.1712	C1
chr12_78239673_78240236	4.11374	7.3629	6.12912	5.29202	3.06791	1.79852	1.69521	C1
chr12_80228058_80229498	13.8292	11.7806	18.3874	12.348	7.97657	7.19406	6.78083	C1
chr12_80671472_80672603	15.4922	11.7806	17.6663	15.8761	6.74941	7.19406	5.08562	C1
chr12_86648048_86650635	36.8486	41.9685	24.6967	30.8701	12.8852	10.7911	15.2569	C1
chr12_86889955_86891075	6.56447	8.09919	3.90581	6.17402	0.613582	0	0	C1
chr12_89531534_89532539	7.26468	12.5169	6.7901	7.05602	3.06791	5.39555	5.08562	C1
chr12_89936845_89939531	33.3475	36.8145	29.0232	25.5781	15.9531	10.7911	15.2569	C1
chr12_90566381_90568704	54.7039	38.2871	52.5181	51.1562	23.9297	19.7837	18.6473	C1
chr12_90637692_90638844	6.03931	4.41774	9.0735	9.70203	1.84075	3.59703	3.39042	C1
chr12_91821576_91821921	2.80084	2.94516	2.58384	5.29202	1.22716	1.79852	1.69521	C1
chr12_91971585_91973149	20.6562	20.6161	24.0958	23.8141	8.59015	7.19406	8.47604	C1
chr12_93783565_93784873	10.5907	8.83548	18.147	17.6401	7.97657	5.39555	8.47604	C1
chr12_94541770_94546649	111.859	103.081	144.936	160.525	52.7681	52.157	44.0754	C1
chr12_95106679_95108934	26.9581	22.0887	19.9497	13.23	11.0445	7.19406	11.8665	C1
chr12_95111520_95112283	8.05242	11.7806	12.5587	7.93803	3.68149	3.59703	1.69521	C1
chr12_95143862_95145458	16.1048	9.57177	15.9838	13.23	3.68149	3.59703	6.78083	C1
chr12_96001678_96002764	29.5839	25.7702	30.7658	37.0441	14.726	17.9852	10.1712	C1
chr12_97856390_97859863	31.772	52.2766	53.9603	44.9822	19.6346	17.9852	13.5617	C1
chr13_102275903_102277846	36.3234	54.4855	54.8015	46.7462	20.2482	17.9852	20.3425	C1
chr13_102567667_102571154	134.265	156.094	160.198	155.233	57.6767	52.157	62.7227	C1
chr13_103272504_103273728	21.4439	20.6161	25.7783	38.8081	9.81732	14.3881	15.2569	C1
chr13_106571108_106572233	23.1945	36.0782	38.337	26.4601	18.4075	8.99258	16.9521	C1
chr13_107862185_107863815	39.2993	50.0677	36.8949	34.3981	13.4988	17.9852	23.7329	C1
chr13_108853009_108853940	8.92768	13.2532	6.66992	6.17402	2.45433	3.59703	5.08562	C1
chr13_109611342_109612616	16.5425	22.0887	15.5632	12.348	7.97657	8.99258	10.1712	C1
chr13_110064000_110065409	22.4943	12.5169	14.7219	20.2861	9.20374	5.39555	5.08562	C1
chr13_110136844_110137384	2.71332	5.15403	3.90581	2.64601	1.22716	1.79852	1.69521	C1
chr13_110590666_110591841	9.27779	6.62661	4.32644	7.05602	3.06791	3.59703	3.39042	C1
chr13_111277298_111279159	61.0058	49.3314	43.0841	48.5102	16.5667	26.9777	27.1233	C1
chr13_113104848_113106238	7.43974	4.41774	8.83314	4.41001	2.45433	3.59703	1.69521	C1
chr13_113668410_113669485	11.3784	7.3629	6.2493	10.584	3.06791	3.59703	0	C1
chr13_115024952_115027529	34.8355	17.671	19.1084	23.8141	14.1124	14.3881	8.47604	C1
chr13_24777704_24778299	9.978	8.09919	5.16769	5.29202	3.68149	1.79852	3.39042	C1
chr13_30466236_30466878	8.40252	10.3081	7.03046	8.82003	3.06791	3.59703	3.39042	C1
chr13_33411893_33414274	24.6824	30.9242	31.9075	23.8141	12.2716	14.3881	10.1712	C1
chr13_33553853_33554342	5.77674	10.3081	9.49412	9.70203	3.06791	1.79852	3.39042	C1
chr13_34335275_34336649	38.5116	33.8694	31.0662	22.9321	15.3396	10.7911	13.5617	C1
chr13_36527439_36528056	13.7416	21.3524	11.7174	14.9941	6.74941	5.39555	8.47604	C1
chr13_38694469_38696360	16.63	22.0887	29.8043	16.7581	7.36299	7.19406	11.8665	C1
chr13_40113193_40114062	11.5535	9.57177	9.0735	7.05602	4.90866	3.59703	0	C1
chr13_40660828_40662806	87.7889	69.9476	75.7727	69.6782	35.5878	26.9777	30.5137	C1
chr13_41660908_41661706	12.1662	9.57177	9.31386	12.348	3.68149	0	3.39042	C1
chr13_42479698_42480532	5.51416	6.62661	4.80715	4.41001	1.84075	0	1.69521	C1
chr13_44022229_44023491	10.5907	7.3629	11.7775	14.112	3.06791	3.59703	3.39042	C1
chr13_44559457_44561230	76.3229	68.475	52.9388	54.6842	29.452	23.3807	28.8185	C1
chr13_45392351_45394048	45.076	53.0129	59.849	42.3361	19.0211	25.1792	28.8185	C1
chr13_45415325_45416838	3.23847	5.89032	7.45108	5.29202	1.84075	1.79852	1.69521	C1
chr13_45890486_45890787	3.85116	8.09919	6.2493	6.17402	2.45433	1.79852	1.69521	C1
chr13_47286242_47287369	12.0786	8.83548	9.79457	8.82003	3.06791	3.59703	3.39042	C1
chr13_49116500_49117590	15.6672	8.83548	10.6959	10.584	5.52224	3.59703	5.08562	C1
chr13_49462900_49463489	6.03931	10.3081	6.85019	9.70203	1.84075	0	0	C1
chr13_49882907_49883524	5.60168	5.15403	5.46813	7.93803	3.06791	1.79852	1.69521	C1
chr13_50546533_50547465	8.6651	9.57177	12.9793	9.70203	3.68149	3.59703	5.08562	C1
chr13_50550331_50551073	31.9471	30.9242	20.1299	24.6961	14.726	10.7911	10.1712	C1
chr13_50975087_50976027	19.5184	14.7258	12.2582	10.584	7.97657	8.99258	8.47604	C1
chr13_50995319_50996451	24.4198	30.9242	19.9497	23.8141	14.726	14.3881	11.8665	C1
chr13_52359845_52361277	65.4697	47.1226	62.1324	46.7462	31.2927	30.5748	23.7329	C1
chr13_63880706_63881970	5.68921	11.7806	9.97484	9.70203	3.68149	3.59703	3.39042	C1
chr13_64075115_64076713	20.3936	13.2532	15.6232	15.8761	5.52224	5.39555	8.47604	C1
chr13_68193423_68195437	21.4439	27.2427	29.9245	26.4601	10.4309	7.19406	11.8665	C1
chr13_72027562_72028972	16.2799	15.4621	9.79457	8.82003	6.74941	5.39555	3.39042	C1
chr13_72073206_72074488	6.47695	5.89032	8.23225	7.05602	0.613582	3.59703	0	C1
chr13_72097110_72099538	27.2207	29.4516	51.4966	37.9261	14.1124	14.3881	20.3425	C1
chr13_72332512_72334994	64.7695	72.8927	70.6651	74.0883	36.2014	19.7837	27.1233	C1
chr13_72412918_72413240	5.86426	4.41774	7.69144	9.70203	3.68149	1.79852	3.39042	C1
chr13_74861187_74863588	85.3381	82.4645	106.959	80.2623	47.8594	44.9629	50.8562	C1
chr13_74879852_74881199	12.7788	10.3081	9.91475	16.7581	6.13582	5.39555	5.08562	C1
chr13_77369820_77371377	39.0367	41.9685	46.9298	32.6341	17.7939	16.1866	20.3425	C1
chr13_81843057_81845497	28.1835	14.7258	23.6151	25.5781	6.13582	7.19406	10.1712	C1
chr13_83452290_83453415	11.5535	7.3629	9.01341	8.82003	4.90866	0	5.08562	C1
chr13_94833561_94834756	15.9298	22.825	29.0232	17.6401	12.2716	12.5896	11.8665	C1
chr13_94860798_94862525	15.9298	8.09919	16.4645	11.466	6.13582	3.59703	6.78083	C1
chr13_94919699_94920426	10.3281	13.2532	11.8376	10.584	3.06791	5.39555	3.39042	C1
chr13_95293542_95294603	21.2689	28.7153	28.6026	20.2861	11.6581	10.7911	11.8665	C1
chr13_96926826_96927931	21.8816	21.3524	40.5603	38.8081	15.3396	16.1866	13.5617	C1
chr13_97577711_97578907	18.1179	28.7153	20.7909	26.4601	11.6581	7.19406	6.78083	C1
chr13_97663001_97664319	28.7086	30.9242	22.9541	22.0501	10.4309	8.99258	8.47604	C1
chr13_97765755_97766581	21.4439	28.7153	28.1819	25.5781	9.81732	12.5896	13.5617	C1
chr13_98281497_98282621	19.5184	22.0887	21.6923	23.8141	10.4309	7.19406	10.1712	C1
chr13_98926890_98928514	10.6782	11.7806	14.9022	10.584	5.52224	5.39555	3.39042	C1
chr14_100951886_100953450	42.1001	26.5064	27.4609	25.5781	14.726	10.7911	16.9521	C1
chr14_103295394_103295821	5.3391	6.62661	6.66992	3.52801	2.45433	1.79852	0	C1
chr14_104267740_104268346	8.57758	7.3629	5.40805	4.41001	3.06791	1.79852	1.69521	C1
chr14_105759963_105761139	22.6693	19.1435	17.486	15.8761	7.97657	8.99258	8.47604	C1
chr14_23650212_23653216	75.0976	80.9919	65.5575	54.6842	34.3606	34.1718	32.209	C1
chr14_23905343_23907104	16.8926	19.1435	26.3192	22.9321	9.20374	8.99258	6.78083	C1
chr14_23981159_23982667	8.40252	17.671	10.095	16.7581	4.29508	3.59703	6.78083	C1
chr14_24133996_24135336	48.7521	44.9137	29.564	31.7521	13.4988	16.1866	15.2569	C1
chr14_24548774_24551259	77.2857	45.65	50.9558	64.3862	37.4285	23.3807	28.8185	C1
chr14_32390620_32391619	6.56447	9.57177	11.5973	8.82003	3.06791	0	3.39042	C1
chr14_33446698_33446984	4.72642	2.94516	6.00894	5.29202	1.84075	0	1.69521	C1
chr14_33550139_33551125	9.36531	6.62661	10.5156	13.23	3.06791	3.59703	5.08562	C1
chr14_39212832_39213598	12.0786	8.83548	17.486	13.23	5.52224	5.39555	5.08562	C1
chr14_45126572_45127129	3.326	6.62661	2.88429	4.41001	0	1.79852	0	C1
chr14_46868210_46869206	7.70231	8.09919	7.21073	5.29202	3.06791	1.79852	3.39042	C1
chr14_51714425_51715201	9.89047	7.3629	8.11207	5.29202	4.29508	3.59703	3.39042	C1
chr14_52326806_52329418	56.6295	52.2766	43.6249	48.5102	24.5433	14.3881	25.4281	C1
chr14_52396275_52398635	32.2972	27.979	24.6967	24.6961	9.20374	10.7911	13.5617	C1
chr14_55284685_55286376	54.2663	72.8927	58.8876	47.6282	24.5433	28.7763	35.5994	C1
chr14_55354801_55356974	33.26	35.3419	33.7101	29.9881	12.8852	10.7911	15.2569	C1
chr14_59272530_59273228	7.35221	13.2532	8.11207	10.584	4.90866	3.59703	3.39042	C1
chr14_59627219_59628873	8.49005	16.1984	11.3569	8.82003	4.90866	5.39555	5.08562	C1
chr14_60096943_60098150	15.8423	14.7258	13.5201	11.466	5.52224	7.19406	5.08562	C1
chr14_60281340_60283090	19.7809	11.7806	22.4734	19.4041	5.52224	8.99258	6.78083	C1
chr14_62279128_62280066	6.21437	11.0444	6.85019	13.23	5.52224	5.39555	3.39042	C1
chr14_63812265_63812978	13.1289	10.3081	8.83314	11.466	3.06791	1.79852	3.39042	C1
chr14_66871411_66872468	7.52726	11.7806	9.85466	10.584	3.06791	0	5.08562	C1
chr14_67737099_67737460	2.80084	2.20887	2.40358	5.29202	1.22716	1.79852	1.69521	C1
chr14_69453438_69454715	4.28879	8.83548	6.91028	4.41001	3.06791	3.59703	1.69521	C1
chr14_72917607_72919026	20.5687	31.6605	20.6107	25.5781	9.20374	14.3881	13.5617	C1
chr14_74867850_74869032	7.17716	5.15403	10.9964	6.17402	3.68149	3.59703	3.39042	C1
chr14_75703719_75704770	25.3826	30.9242	16.8851	14.9941	7.36299	14.3881	11.8665	C1
chr14_77466669_77467461	9.54037	5.15403	5.70849	5.29202	3.68149	3.59703	3.39042	C1
chr14_77647629_77648991	42.8879	50.804	36.4142	32.6341	22.089	16.1866	16.9521	C1
chr14_77670065_77671364	56.6295	35.3419	35.3326	40.5721	16.5667	16.1866	22.0377	C1
chr14_77679415_77680119	14.8795	11.0444	10.2152	7.93803	3.68149	5.39555	6.78083	C1
chr14_89264373_89265500	6.30189	11.0444	10.3354	7.05602	3.06791	0	3.39042	C1
chr14_89322522_89323790	6.47695	6.62661	8.11207	7.93803	1.84075	1.79852	3.39042	C1
chr14_90038756_90039597	12.1662	8.83548	7.33091	7.93803	3.68149	0	5.08562	C1
chr14_91117985_91119157	4.55137	8.83548	6.12912	7.93803	1.84075	1.79852	1.69521	C1
chr14_91827367_91828439	12.5163	6.62661	8.35243	9.70203	5.52224	5.39555	5.08562	C1
chr14_91932117_91933685	37.8989	36.8145	20.3703	23.8141	8.59015	10.7911	13.5617	C1
chr14_93357415_93358073	8.05242	13.2532	7.69144	7.93803	3.68149	3.59703	0	C1
chr14_93383092_93384173	15.8423	18.4073	17.7865	8.82003	7.97657	5.39555	6.78083	C1
chr14_93388575_93390970	73.347	77.3105	68.0813	67.0322	26.9976	19.7837	18.6473	C1
chr14_94623303_94624320	14.5294	19.1435	13.0394	10.584	6.13582	8.99258	5.08562	C1
chr14_96366995_96367940	10.1531	9.57177	7.57126	11.466	3.06791	3.59703	5.08562	C1
chr14_96381441_96382223	35.8858	27.979	20.5506	24.6961	9.20374	12.5896	13.5617	C1
chr14_96561795_96563016	77.9859	66.2661	43.6249	39.6901	19.6346	23.3807	30.5137	C1
chr15_23040758_23041807	11.816	9.57177	14.2412	7.05602	5.52224	5.39555	3.39042	C1
chr15_24042564_24043712	8.315	12.5169	9.19368	7.05602	2.45433	1.79852	1.69521	C1
chr15_25092325_25093543	12.7788	11.0444	6.12912	9.70203	1.84075	5.39555	0	C1
chr15_25572583_25573327	7.08963	5.15403	7.75153	8.82003	2.45433	1.79852	0	C1
chr15_28288427_28289125	3.06342	6.62661	6.48965	6.17402	1.84075	0	0	C1
chr15_32967519_32969924	39.6494	38.2871	45.8482	46.7462	16.5667	19.7837	13.5617	C1
chr15_33437551_33439050	10.7657	13.9895	15.443	15.8761	7.36299	7.19406	3.39042	C1
chr15_34247719_34248937	9.45284	13.2532	8.35243	7.93803	2.45433	3.59703	3.39042	C1
chr15_35000470_35001318	13.7416	16.1984	9.79457	11.466	5.52224	7.19406	6.78083	C1
chr15_35036985_35037423	4.63889	5.15403	6.2493	7.93803	1.84075	0	1.69521	C1
chr15_37401401_37403514	81.2244	64.7935	53.5997	67.0322	39.2693	34.1718	25.4281	C1
chr15_38170104_38170884	11.641	11.0444	8.17216	8.82003	2.45433	1.79852	5.08562	C1
chr15_38844034_38844723	13.0414	8.83548	9.25377	11.466	5.52224	1.79852	3.39042	C1
chr15_44838126_44839285	14.8795	8.83548	8.29234	9.70203	4.90866	3.59703	5.08562	C1
chr15_47580812_47581584	11.4659	6.62661	8.29234	7.05602	4.29508	1.79852	0	C1
chr15_47593097_47594480	24.6824	16.1984	13.0394	14.112	5.52224	8.99258	10.1712	C1
chr15_48483006_48484782	37.6363	29.4516	28.5425	39.6901	11.0445	12.5896	18.6473	C1
chr15_52479240_52479613	4.20126	6.62661	3.06456	3.52801	2.45433	1.79852	1.69521	C1
chr15_52855717_52856293	10.1531	7.3629	13.5802	13.23	4.90866	5.39555	3.39042	C1
chr15_52945404_52946141	21.3564	13.9895	12.0179	14.9941	7.97657	5.39555	8.47604	C1
chr15_55559188_55560450	10.3281	15.4621	8.95332	12.348	5.52224	3.59703	6.78083	C1
chr15_57325643_57326469	8.92768	6.62661	11.7775	14.112	5.52224	3.59703	3.39042	C1
chr15_62171274_62173250	16.3674	13.9895	23.1945	16.7581	9.81732	7.19406	6.78083	C1
chr15_62319211_62319815	5.51416	4.41774	4.26635	7.05602	1.84075	0	0	C1
chr15_63091384_63091923	4.989	2.94516	4.08608	2.64601	1.22716	0	0	C1
chr15_64888923_64890378	19.1683	21.3524	17.0654	19.4041	7.36299	8.99258	6.78083	C1
chr15_66274264_66274989	9.978	8.83548	7.09055	12.348	4.29508	0	5.08562	C1
chr15_74096677_74097636	15.7547	13.9895	17.1255	14.9941	6.13582	3.59703	6.78083	C1
chr15_75256683_75257971	12.8664	6.62661	10.9363	9.70203	4.90866	1.79852	5.08562	C1
chr15_75676019_75677181	6.03931	5.15403	6.12912	8.82003	2.45433	0	3.39042	C1
chr15_78721427_78722622	5.95179	8.83548	9.67439	7.93803	3.68149	0	1.69521	C1
chr15_79461318_79464429	34.3978	17.671	24.6367	26.4601	14.726	12.5896	13.5617	C1
chr15_89041841_89042734	11.2909	11.0444	6.91028	9.70203	4.29508	0	5.08562	C1
chr15_89129581_89130573	4.37631	4.41774	8.05198	4.41001	2.45433	0	1.69521	C1
chr15_98552537_98554114	9.89047	12.5169	19.1685	9.70203	4.90866	7.19406	5.08562	C1
chr15_99339627_99340980	35.2731	23.5613	23.0142	18.5221	10.4309	12.5896	11.8665	C1
chr16_1128060_1129042	38.5991	27.979	20.3703	22.9321	14.1124	16.1866	18.6473	C1
chr16_1216975_1218138	24.5074	29.4516	17.0654	16.7581	12.8852	12.5896	10.1712	C1
chr16_12181882_12182176	6.73952	8.83548	4.86724	4.41001	1.84075	0	0	C1
chr16_12339466_12340237	7.0021	5.89032	9.0735	6.17402	3.68149	1.79852	3.39042	C1
chr16_1385145_1386155	20.3936	25.7702	17.1255	23.8141	9.20374	7.19406	6.78083	C1
chr16_19256249_19257360	9.36531	11.7806	11.7174	8.82003	3.68149	1.79852	3.39042	C1
chr16_2089838_2090207	3.76363	3.68145	3.54527	6.17402	1.84075	0	1.69521	C1
chr16_21522856_21523236	16.0173	11.7806	7.51117	7.93803	6.13582	3.59703	5.08562	C1
chr16_21526807_21527284	22.8444	19.1435	18.2071	30.8701	7.97657	8.99258	11.8665	C1
chr16_49781635_49782871	9.19026	6.62661	8.83314	6.17402	3.06791	0	3.39042	C1
chr16_50393759_50395180	70.8088	41.2323	40.9209	44.1001	30.0655	32.3733	28.8185	C1
chr16_52469339_52470218	7.87737	5.15403	8.11207	5.29202	1.84075	1.79852	1.69521	C1
chr16_52503738_52504635	4.37631	6.62661	4.74706	8.82003	2.45433	1.79852	1.69521	C1
chr16_52579315_52579774	8.57758	10.3081	7.87171	13.23	2.45433	5.39555	3.39042	C1
chr16_53590429_53590934	3.58858	8.09919	4.08608	4.41001	1.84075	0	3.39042	C1
chr16_57900339_57901416	12.3412	11.7806	6.48965	11.466	3.06791	3.59703	5.08562	C1
chr16_70524140_70524666	5.42663	6.62661	4.38653	3.52801	1.22716	0	1.69521	C1
chr16_71615507_71616288	7.52726	5.89032	11.2968	10.584	2.45433	3.59703	1.69521	C1
chr16_75666209_75667518	17.1552	17.671	33.2895	23.8141	9.20374	14.3881	10.1712	C1
chr16_75894418_75895087	5.60168	5.15403	3.12465	5.29202	1.84075	0	1.69521	C1
chr16_759768_760118	11.4659	11.0444	8.35243	7.93803	3.68149	3.59703	1.69521	C1
chr16_77324354_77325403	10.6782	9.57177	11.7174	7.93803	3.06791	3.59703	5.08562	C1
chr16_78693284_78694326	18.3805	16.9347	14.4815	10.584	5.52224	5.39555	5.08562	C1
chr16_79689999_79691104	16.1924	17.671	30.225	26.4601	12.8852	14.3881	8.47604	C1
chr16_79773948_79775349	4.28879	4.41774	9.49412	4.41001	3.06791	3.59703	0	C1
chr16_83937096_83938091	37.1987	25.7702	31.4868	22.9321	12.8852	14.3881	15.2569	C1
chr16_84028747_84030090	26.608	25.0339	23.1945	21.1681	6.74941	7.19406	10.1712	C1
chr16_84061084_84061444	4.90147	7.3629	5.46813	4.41001	3.06791	1.79852	1.69521	C1
chr16_85517220_85520218	47.3517	33.1331	46.1487	44.9822	19.6346	19.7837	18.6473	C1
chr16_85627229_85627803	8.92768	8.09919	6.54974	8.82003	3.06791	3.59703	1.69521	C1
chr16_87397270_87398375	19.4308	13.9895	15.443	25.5781	7.97657	5.39555	8.47604	C1
chr16_89497032_89498461	20.3061	10.3081	17.0053	16.7581	7.36299	7.19406	8.47604	C1
chr16_9155064_9156334	13.0414	15.4621	11.417	10.584	5.52224	7.19406	6.78083	C1
chr17_11362938_11363804	12.2537	11.7806	6.2493	6.17402	3.68149	3.59703	3.39042	C1
chr17_17695345_17697006	32.2097	21.3524	26.92	26.4601	14.1124	8.99258	13.5617	C1
chr17_1920801_1922653	21.4439	23.5613	26.9801	20.2861	12.8852	12.5896	6.78083	C1
chr17_2126290_2126645	2.62579	2.94516	3.66545	6.17402	2.45433	1.79852	0	C1
chr17_2286051_2286631	3.6761	5.89032	3.06456	2.64601	1.84075	1.79852	1.69521	C1
chr17_232381_233017	10.3281	9.57177	7.69144	13.23	2.45433	5.39555	3.39042	C1
chr17_2591868_2592288	4.81395	6.62661	3.30492	5.29202	1.84075	0	1.69521	C1
chr17_27411143_27412865	27.2207	21.3524	22.6537	24.6961	12.2716	8.99258	10.1712	C1
chr17_28558916_28560212	17.1552	18.4073	23.7353	18.5221	8.59015	5.39555	6.78083	C1
chr17_28645050_28645887	18.5556	16.1984	18.3874	14.112	4.29508	7.19406	8.47604	C1
chr17_28653711_28654332	11.0283	8.83548	6.60983	13.23	1.22716	3.59703	1.69521	C1
chr17_30342062_30343304	14.1793	13.9895	8.65287	7.93803	4.29508	3.59703	5.08562	C1
chr17_3791684_3792228	27.0456	14.7258	21.8124	24.6961	6.13582	8.99258	6.78083	C1
chr17_3943995_3944503	13.1289	7.3629	14.782	9.70203	4.90866	5.39555	6.78083	C1
chr17_3969186_3970108	26.4329	18.4073	22.9541	24.6961	6.13582	12.5896	6.78083	C1
chr17_3980984_3981286	2.62579	2.94516	2.2834	5.29202	0.613582	0	1.69521	C1
chr17_40156825_40158076	18.5556	19.1435	11.7174	12.348	4.29508	5.39555	6.78083	C1
chr17_40351722_40353597	8.6651	13.2532	13.7004	15.8761	4.29508	3.59703	5.08562	C1
chr17_46130793_46132141	43.9382	26.5064	25.2375	26.4601	20.8618	10.7911	16.9521	C1
chr17_49716424_49716717	2.62579	2.20887	2.22331	5.29202	0	0	1.69521	C1
chr17_5429816_5430795	13.8292	16.1984	11.4771	15.8761	6.74941	5.39555	6.78083	C1
chr17_55681721_55683801	44.901	32.3968	28.0017	29.1061	19.0211	19.7837	20.3425	C1
chr17_56699889_56700176	2.62579	4.41774	2.40358	5.29202	0.613582	0	0	C1
chr17_57483158_57484982	22.5818	15.4621	20.4905	16.7581	6.74941	5.39555	10.1712	C1
chr17_57637127_57637439	2.27568	5.15403	2.22331	2.64601	1.22716	0	0	C1
chr17_63175283_63176287	4.55137	8.83548	4.86724	5.29202	0.613582	3.59703	3.39042	C1
chr17_64723870_64724731	6.30189	6.62661	6.60983	11.466	4.90866	3.59703	3.39042	C1
chr17_64831279_64831686	2.71332	5.15403	3.06456	3.52801	1.22716	0	1.69521	C1
chr17_67535510_67536887	15.0545	18.4073	17.486	13.23	6.13582	7.19406	6.78083	C1
chr17_80665753_80666643	9.62789	6.62661	9.01341	12.348	2.45433	3.59703	3.39042	C1
chr17_921926_923376	15.4046	16.1984	16.5246	9.70203	6.74941	3.59703	5.08562	C1
chr18_24592902_24593444	10.4156	8.09919	5.34796	7.05602	1.22716	1.79852	3.39042	C1
chr18_24814627_24816792	11.816	5.89032	7.63135	7.05602	4.90866	3.59703	3.39042	C1
chr18_29170611_29172901	42.0126	39.7597	70.7853	66.1502	22.7025	26.9777	27.1233	C1
chr18_30708172_30709211	12.1662	22.825	18.8681	14.9941	8.59015	7.19406	10.1712	C1
chr18_31323460_31326736	41.6625	56.6944	67.24	46.7462	23.3161	16.1866	25.4281	C1
chr18_31536957_31538778	24.0697	19.1435	20.6107	15.8761	7.36299	10.7911	10.1712	C1
chr18_31710552_31711775	27.5708	22.0887	22.0528	28.2241	8.59015	12.5896	8.47604	C1
chr18_32395466_32396508	13.6541	11.7806	15.5632	19.4041	4.90866	7.19406	6.78083	C1
chr18_33700120_33701059	8.57758	6.62661	7.09055	4.41001	3.68149	1.79852	3.39042	C1
chr18_35015115_35016370	25.2076	16.1984	24.877	20.2861	7.97657	10.7911	6.78083	C1
chr18_35064618_35066032	28.0959	27.2427	28.7828	26.4601	13.4988	7.19406	10.1712	C1
chr18_36617650_36618848	24.5074	24.2976	16.3443	12.348	7.97657	5.39555	6.78083	C1
chr18_36778320_36779635	11.641	11.0444	7.87171	9.70203	3.06791	3.59703	1.69521	C1
chr18_37176330_37177654	12.1662	20.6161	13.8806	11.466	7.36299	7.19406	8.47604	C1
chr18_37729787_37730795	12.3412	11.7806	12.1981	12.348	3.06791	5.39555	5.08562	C1
chr18_39649067_39649516	4.90147	4.41774	4.80715	7.93803	1.84075	1.79852	1.69521	C1
chr18_39710783_39712203	7.70231	8.83548	9.85466	12.348	1.84075	5.39555	5.08562	C1
chr18_39772519_39773427	7.43974	11.7806	12.1381	14.9941	3.68149	5.39555	6.78083	C1
chr18_40856566_40859635	94.8785	84.6734	100.469	101.43	29.452	41.3659	37.2946	C1
chr18_42279251_42281361	12.2537	19.1435	12.1381	10.584	4.29508	8.99258	8.47604	C1
chr18_42322348_42324727	81.8371	77.3105	64.3557	60.8582	35.5878	32.3733	33.9042	C1
chr18_42538057_42539048	19.5184	13.9895	10.9363	12.348	6.74941	7.19406	5.08562	C1
chr18_42901070_42903410	55.4917	36.0782	53.5396	55.5662	18.4075	17.9852	25.4281	C1
chr18_46324109_46325428	8.84016	8.09919	8.11207	9.70203	3.68149	3.59703	1.69521	C1
chr18_47321194_47323031	10.6782	7.3629	15.2026	12.348	4.29508	3.59703	5.08562	C1
chr18_47556746_47557348	6.82705	8.83548	9.13359	7.93803	3.06791	3.59703	1.69521	C1
chr18_47931153_47932737	11.2034	16.9347	16.104	20.2861	8.59015	8.99258	5.08562	C1
chr18_53072809_53074008	14.967	18.4073	16.2241	11.466	6.13582	5.39555	8.47604	C1
chr18_53106672_53107452	6.38942	6.62661	4.08608	8.82003	0.613582	3.59703	0	C1
chr18_5429535_5430771	13.8292	15.4621	23.1945	17.6401	6.13582	7.19406	8.47604	C1
chr18_5456572_5457852	23.3695	14.7258	17.7264	21.1681	11.0445	10.7911	10.1712	C1
chr18_54578017_54578963	14.7919	25.0339	28.4824	27.3421	10.4309	12.5896	6.78083	C1
chr18_54593475_54594758	11.2909	11.7806	19.8295	17.6401	6.13582	5.39555	5.08562	C1
chr18_56763242_56764333	42.1001	52.2766	25.6582	29.9881	13.4988	14.3881	25.4281	C1
chr18_57962833_57963464	5.68921	7.3629	5.34796	7.93803	2.45433	1.79852	1.69521	C1
chr18_72347106_72348194	18.9057	25.7702	20.851	23.8141	10.4309	8.99258	10.1712	C1
chr18_72608478_72608815	8.75263	6.62661	5.82867	6.17402	3.06791	3.59703	1.69521	C1
chr18_73717454_73718356	8.05242	5.15403	5.46813	5.29202	2.45433	1.79852	0	C1
chr18_74147411_74148083	8.75263	6.62661	10.2152	7.93803	1.84075	1.79852	1.69521	C1
chr18_74164737_74165193	4.02621	5.15403	4.5067	7.93803	2.45433	1.79852	1.69521	C1
chr18_74398654_74400018	88.139	70.6839	56.3639	74.0883	40.4964	43.1644	32.209	C1
chr19_1097969_1099044	22.3192	30.1879	17.1255	20.2861	11.6581	10.7911	11.8665	C1
chr19_13616859_13617347	5.16405	4.41774	6.18921	9.70203	3.68149	0	3.39042	C1
chr19_13753444_13753902	2.53826	5.89032	3.06456	3.52801	0	1.79852	1.69521	C1
chr19_15523964_15524584	4.02621	2.20887	3.84572	5.29202	1.22716	1.79852	1.69521	C1
chr19_18230547_18231009	3.85116	8.09919	4.32644	5.29202	0.613582	1.79852	1.69521	C1
chr19_2259363_2259797	6.38942	4.41774	7.57126	7.93803	2.45433	1.79852	1.69521	C1
chr19_2663840_2665131	12.6038	7.3629	12.3784	11.466	3.06791	5.39555	1.69521	C1
chr19_29576652_29577925	9.71542	11.0444	9.49412	8.82003	4.29508	0	1.69521	C1
chr19_3056632_3057008	4.37631	4.41774	3.48518	6.17402	2.45433	1.79852	1.69521	C1
chr19_3132852_3133917	11.5535	9.57177	9.6143	7.05602	4.29508	3.59703	5.08562	C1
chr19_36561108_36561871	7.52726	8.83548	6.54974	9.70203	4.29508	3.59703	3.39042	C1
chr19_37453941_37454749	2.53826	5.15403	5.22778	3.52801	0.613582	1.79852	1.69521	C1
chr19_38527456_38528802	12.3412	10.3081	10.9363	11.466	2.45433	1.79852	5.08562	C1
chr19_38585842_38586924	38.1615	27.979	25.538	25.5781	16.5667	10.7911	10.1712	C1
chr19_45114824_45115781	16.2799	26.5064	28.5425	29.1061	8.59015	10.7911	6.78083	C1
chr19_46455722_46456845	10.1531	5.89032	8.95332	5.29202	4.29508	3.59703	1.69521	C1
chr19_47487475_47489311	22.6693	31.6605	25.4779	32.6341	7.97657	10.7911	13.5617	C1
chr19_47914436_47914850	5.07653	2.94516	5.04751	5.29202	0.613582	0	1.69521	C1
chr19_54682398_54684313	22.7568	27.2427	24.5766	30.8701	11.0445	12.5896	13.5617	C1
chr19_55963761_55965370	9.978	11.7806	8.65287	12.348	4.29508	3.59703	3.39042	C1
chr19_5644786_5645853	9.54037	6.62661	4.62688	5.29202	1.84075	3.59703	3.39042	C1
chr19_57230440_57232029	7.70231	7.3629	8.65287	6.17402	3.06791	1.79852	3.39042	C1
chr19_57442070_57442847	9.71542	5.15403	7.15064	8.82003	4.29508	1.79852	3.39042	C1
chr19_59073346_59074583	30.7217	36.8145	20.4905	33.5161	15.9531	10.7911	15.2569	C1
chr19_995052_996789	35.4481	18.4073	24.3362	29.9881	10.4309	16.1866	13.5617	C1
chr2_100918681_100919820	6.56447	5.15403	8.35243	5.29202	1.22716	3.59703	3.39042	C1
chr2_10133623_10134324	10.3281	11.7806	21.512	21.1681	7.97657	7.19406	5.08562	C1
chr2_101429872_101430733	4.63889	8.09919	8.05198	8.82003	2.45433	0	1.69521	C1
chr2_101491976_101493185	23.8947	20.6161	39.4787	30.8701	16.5667	17.9852	16.9521	C1
chr2_109834397_109835567	4.989	10.3081	7.63135	10.584	1.84075	1.79852	0	C1
chr2_111749515_111750413	6.73952	11.0444	10.4556	6.17402	3.06791	1.79852	1.69521	C1
chr2_11426603_11427389	4.02621	4.41774	8.35243	7.05602	3.06791	1.79852	1.69521	C1
chr2_114900631_114901593	5.86426	6.62661	6.97037	3.52801	1.22716	1.79852	1.69521	C1
chr2_11613816_11614437	4.37631	5.15403	2.94438	4.41001	1.84075	1.79852	0	C1
chr2_120061702_120062686	4.81395	4.41774	8.53269	7.93803	3.68149	1.79852	3.39042	C1
chr2_120355881_120357297	44.5509	47.8589	40.6805	30.8701	15.3396	16.1866	22.0377	C1
chr2_122582688_122583367	8.6651	9.57177	5.40805	7.93803	3.68149	0	3.39042	C1
chr2_123718334_123719090	14.6169	11.7806	24.0958	14.112	9.20374	10.7911	10.1712	C1
chr2_124673789_124675462	17.5928	13.2532	23.0142	21.1681	7.97657	7.19406	10.1712	C1
chr2_124767795_124768974	6.73952	5.15403	8.11207	7.05602	3.06791	1.79852	3.39042	C1
chr2_129066813_129067567	40.6122	31.6605	34.3711	33.5161	19.0211	19.7837	16.9521	C1
chr2_131450150_131451823	16.1924	19.1435	19.7694	19.4041	4.29508	5.39555	8.47604	C1
chr2_131501468_131502846	26.3454	31.6605	39.659	37.9261	17.7939	12.5896	10.1712	C1
chr2_131512379_131514865	67.3077	66.2661	73.7297	84.6723	30.0655	32.3733	30.5137	C1
chr2_136144500_136145102	3.06342	5.89032	4.98742	7.05602	1.84075	1.79852	1.69521	C1
chr2_138768184_138769180	6.47695	10.3081	8.29234	7.05602	1.84075	0	1.69521	C1
chr2_139264705_139265619	11.3784	13.2532	21.1515	12.348	4.29508	8.99258	8.47604	C1
chr2_145096143_145097222	13.304	11.7806	7.09055	9.70203	1.22716	3.59703	1.69521	C1
chr2_148674710_148675379	5.95179	4.41774	6.2493	7.93803	1.84075	0	1.69521	C1
chr2_148851420_148853125	14.8795	16.1984	21.0313	21.1681	8.59015	8.99258	6.78083	C1
chr2_149644392_149646566	31.5095	25.7702	34.4913	22.0501	12.2716	12.5896	11.8665	C1
chr2_155247683_155248667	4.28879	8.09919	6.91028	7.05602	2.45433	1.79852	3.39042	C1
chr2_157311904_157312837	14.6169	14.7258	20.2501	13.23	8.59015	7.19406	5.08562	C1
chr2_157590953_157591887	13.1289	9.57177	16.7649	16.7581	6.13582	5.39555	3.39042	C1
chr2_157656365_157657999	31.5095	25.7702	36.955	19.4041	12.2716	14.3881	16.9521	C1
chr2_157659413_157660624	26.6955	20.6161	18.147	15.8761	9.20374	10.7911	8.47604	C1
chr2_158443633_158444786	21.4439	20.6161	23.7353	13.23	7.97657	8.99258	8.47604	C1
chr2_158448355_158449920	20.5687	26.5064	33.7702	38.8081	11.6581	16.1866	13.5617	C1
chr2_169668222_169668633	8.92768	7.3629	6.66992	7.05602	1.84075	3.59703	3.39042	C1
chr2_169712674_169714339	67.7454	56.6944	70.7252	57.3302	26.384	19.7837	28.8185	C1
chr2_169751282_169752804	9.978	13.2532	14.782	8.82003	4.29508	3.59703	3.39042	C1
chr2_170797317_170798007	6.38942	3.68145	6.18921	5.29202	0.613582	1.79852	1.69521	C1
chr2_170878992_170879850	24.4198	13.2532	20.7308	12.348	6.74941	10.7911	8.47604	C1
chr2_173637199_173638196	7.52726	6.62661	11.9578	10.584	4.90866	5.39555	1.69521	C1
chr2_174746012_174747212	9.01521	10.3081	4.80715	7.05602	2.45433	1.79852	0	C1
chr2_174822542_174823418	6.82705	6.62661	8.71296	10.584	2.45433	1.79852	1.69521	C1
chr2_175765884_175768250	20.2186	13.2532	19.7093	22.9321	5.52224	8.99258	8.47604	C1
chr2_180818242_180819391	11.7285	18.4073	20.0699	23.8141	7.36299	5.39555	8.47604	C1
chr2_181369541_181370533	21.4439	25.0339	37.5559	24.6961	8.59015	8.99258	15.2569	C1
chr2_182438888_182441029	21.8816	21.3524	21.9927	17.6401	6.13582	8.99258	8.47604	C1
chr2_182520149_182522515	106.082	90.5637	99.0273	97.9023	42.3372	46.7614	45.7706	C1
chr2_182522840_182523753	39.2993	30.9242	32.929	30.8701	14.726	14.3881	16.9521	C1
chr2_182544318_182546375	158.16	145.785	139.588	125.244	57.0632	46.7614	47.4658	C1
chr2_182837382_182838053	3.76363	5.89032	3.72554	5.29202	0	0	1.69521	C1
chr2_183202979_183204421	9.10273	6.62661	7.63135	13.23	4.90866	3.59703	3.39042	C1
chr2_187566707_187568356	18.1179	19.1435	15.6833	11.466	8.59015	5.39555	6.78083	C1
chr2_188505514_188506343	9.19026	9.57177	10.2753	12.348	2.45433	3.59703	1.69521	C1
chr2_191751543_191752675	32.2972	47.1226	45.007	37.9261	16.5667	21.5822	22.0377	C1
chr2_192127286_192128469	15.2296	16.9347	14.4815	13.23	6.74941	3.59703	5.08562	C1
chr2_192952069_192952528	4.90147	9.57177	8.65287	8.82003	0.613582	1.79852	1.69521	C1
chr2_197094804_197095575	7.96489	10.3081	15.1425	11.466	4.29508	3.59703	5.08562	C1
chr2_197541599_197542666	18.7306	20.6161	24.6367	21.1681	9.81732	5.39555	8.47604	C1
chr2_199964777_199966670	39.2993	33.1331	42.7236	22.9321	14.726	16.1866	16.9521	C1
chr2_200084002_200085137	13.8292	10.3081	15.7434	13.23	4.90866	7.19406	5.08562	C1
chr2_200951469_200952792	8.57758	10.3081	12.5587	9.70203	5.52224	5.39555	5.08562	C1
chr2_200957569_200958654	9.19026	6.62661	12.6789	9.70203	3.68149	1.79852	1.69521	C1
chr2_203987171_203987565	9.62789	13.9895	6.97037	7.05602	3.68149	3.59703	3.39042	C1
chr2_204217104_204218575	13.6541	13.9895	24.5766	23.8141	7.36299	5.39555	10.1712	C1
chr2_205889392_205890961	55.1416	65.5298	66.7593	64.3862	30.0655	23.3807	25.4281	C1
chr2_206025483_206026966	13.0414	11.7806	19.2887	11.466	4.90866	8.99258	6.78083	C1
chr2_206612441_206613858	25.2076	30.9242	39.1182	33.5161	14.726	12.5896	11.8665	C1
chr2_210368930_210369445	4.20126	5.15403	3.84572	7.05602	1.84075	0	1.69521	C1
chr2_210388182_210389181	9.27779	9.57177	17.4259	14.112	6.74941	7.19406	6.78083	C1
chr2_213966019_213966774	8.6651	5.89032	4.32644	5.29202	1.84075	1.79852	3.39042	C1
chr2_214787967_214789630	72.6468	51.5403	56.7244	54.6842	19.0211	21.5822	27.1233	C1
chr2_214793199_214794403	15.7547	14.7258	25.3577	20.2861	9.20374	5.39555	10.1712	C1
chr2_214831346_214831655	3.6761	3.68145	2.52375	5.29202	0	0	0	C1
chr2_217235718_217238431	53.4786	46.3863	68.3216	54.6842	27.6112	16.1866	27.1233	C1
chr2_218154128_218155327	9.62789	5.15403	8.41252	6.17402	4.29508	3.59703	3.39042	C1
chr2_219826284_219829296	122.449	140.631	130.154	127.89	57.6767	66.5451	66.1131	C1
chr2_224324059_224325921	20.5687	18.4073	25.0573	32.6341	9.81732	10.7911	13.5617	C1
chr2_224353067_224354247	22.1442	25.0339	31.1263	32.6341	11.6581	12.5896	11.8665	C1
chr2_227019171_227020386	9.80295	10.3081	8.53269	8.82003	3.06791	3.59703	0	C1
chr2_233165281_233166601	23.1945	16.9347	23.9757	25.5781	11.0445	10.7911	8.47604	C1
chr2_2334649_2337212	62.5813	55.2218	51.0159	56.4482	23.9297	16.1866	30.5137	C1
chr2_234198129_234199373	46.6515	32.3968	29.3837	33.5161	13.4988	14.3881	15.2569	C1
chr2_23706787_23708006	42.1001	32.3968	35.9935	21.1681	16.5667	16.1866	16.9521	C1
chr2_23789042_23789521	8.40252	5.89032	5.28787	6.17402	0.613582	3.59703	1.69521	C1
chr2_238442143_238443027	32.3847	53.0129	45.4276	34.3981	17.1803	23.3807	25.4281	C1
chr2_239323692_239324185	6.21437	2.94516	3.30492	2.64601	2.45433	1.79852	0	C1
chr2_240103308_240104777	10.5907	11.7806	8.05198	10.584	2.45433	1.79852	1.69521	C1
chr2_240220116_240221760	14.1793	25.0339	23.6752	20.2861	11.6581	10.7911	10.1712	C1
chr2_240445345_240446121	7.35221	5.89032	9.79457	4.41001	3.68149	0	0	C1
chr2_242489249_242490557	7.0021	8.83548	9.19368	5.29202	1.22716	3.59703	1.69521	C1
chr2_25008415_25009327	5.3391	6.62661	7.51117	8.82003	3.06791	0	1.69521	C1
chr2_25207512_25208768	12.9539	11.0444	8.53269	7.05602	5.52224	3.59703	1.69521	C1
chr2_25744235_25745137	4.989	4.41774	7.03046	7.05602	1.84075	0	1.69521	C1
chr2_27211158_27212268	9.27779	5.89032	8.65287	7.05602	3.06791	0	0	C1
chr2_28917845_28918614	7.35221	5.89032	5.94885	3.52801	3.06791	0	1.69521	C1
chr2_30848267_30849367	8.57758	12.5169	12.4385	12.348	5.52224	5.39555	3.39042	C1
chr2_31230977_31231844	8.57758	8.09919	7.03046	6.17402	1.84075	1.79852	3.39042	C1
chr2_3292413_3293415	10.5907	8.83548	5.88876	10.584	1.84075	0	1.69521	C1
chr2_34569884_34570874	10.7657	11.7806	17.4259	16.7581	5.52224	3.59703	3.39042	C1
chr2_3714312_3715738	6.56447	7.3629	9.6143	4.41001	3.68149	1.79852	3.39042	C1
chr2_37576453_37578138	41.75	44.1774	37.4357	44.1001	13.4988	17.9852	15.2569	C1
chr2_37809631_37811064	21.8816	16.1984	22.5335	21.1681	9.20374	8.99258	8.47604	C1
chr2_37826859_37829942	27.4833	19.8798	40.3801	35.2801	12.8852	14.3881	13.5617	C1
chr2_37858354_37859781	36.4985	44.1774	53.5997	47.6282	15.3396	12.5896	20.3425	C1
chr2_37878977_37879398	5.86426	5.15403	6.00894	6.17402	2.45433	1.79852	1.69521	C1
chr2_37891301_37892545	21.794	24.2976	24.9972	16.7581	7.97657	7.19406	10.1712	C1
chr2_39251598_39252953	19.0807	10.3081	17.0654	21.1681	4.90866	8.99258	6.78083	C1
chr2_40284759_40285483	7.52726	8.83548	4.32644	6.17402	1.22716	3.59703	1.69521	C1
chr2_40590537_40591978	13.7416	14.7258	10.6358	8.82003	3.06791	5.39555	5.08562	C1
chr2_46251475_46253548	20.6562	29.4516	27.8815	19.4041	7.36299	12.5896	10.1712	C1
chr2_46547336_46548135	16.1048	13.2532	7.69144	12.348	4.90866	7.19406	5.08562	C1
chr2_48532179_48533681	10.3281	8.09919	16.164	13.23	3.06791	5.39555	6.78083	C1
chr2_50574160_50575211	8.84016	13.2532	7.45108	7.93803	4.90866	3.59703	3.39042	C1
chr2_50773702_50774943	7.08963	6.62661	12.1381	13.23	3.06791	3.59703	3.39042	C1
chr2_51239021_51241426	66.4325	53.0129	67.8409	61.7402	26.9976	17.9852	18.6473	C1
chr2_51257390_51260262	44.9885	58.9032	56.3639	73.2062	17.7939	25.1792	28.8185	C1
chr2_51772405_51773203	3.326	4.41774	5.40805	4.41001	0.613582	0	0	C1
chr2_52016953_52018076	4.55137	5.15403	9.85466	5.29202	3.68149	1.79852	3.39042	C1
chr2_53742390_53743858	50.3276	32.3968	52.7585	35.2801	16.5667	19.7837	18.6473	C1
chr2_53746817_53748419	56.9796	37.5508	40.32	32.6341	23.3161	21.5822	16.9521	C1
chr2_53809782_53811613	13.479	12.5169	24.9371	16.7581	7.36299	7.19406	6.78083	C1
chr2_54310195_54311005	9.36531	7.3629	6.2493	4.41001	1.22716	3.59703	1.69521	C1
chr2_55097982_55100652	43.7631	51.5403	60.1495	62.6222	23.3161	28.7763	25.4281	C1
chr2_55226179_55226613	7.96489	8.83548	9.55421	11.466	3.06791	3.59703	5.08562	C1
chr2_61670326_61671306	25.0325	21.3524	32.1478	36.1621	11.0445	14.3881	15.2569	C1
chr2_64768241_64768628	4.46384	7.3629	7.09055	9.70203	2.45433	1.79852	1.69521	C1
chr2_65170512_65171403	13.479	10.3081	6.91028	7.05602	3.68149	5.39555	5.08562	C1
chr2_66792143_66793087	11.816	17.671	20.19	14.112	7.36299	7.19406	8.47604	C1
chr2_6832305_6833459	9.80295	9.57177	8.17216	11.466	1.84075	1.79852	0	C1
chr2_69758019_69759326	7.17716	8.83548	10.6358	10.584	3.68149	3.59703	1.69521	C1
chr2_7242764_7243280	5.51416	3.68145	2.76411	2.64601	1.22716	0	1.69521	C1
chr2_73510531_73512403	34.4854	30.1879	31.2465	49.3922	15.9531	21.5822	16.9521	C1
chr2_73534147_73535789	23.457	22.0887	29.2635	15.8761	12.2716	7.19406	10.1712	C1
chr2_75907558_75908098	7.78984	3.68145	5.82867	7.93803	1.22716	0	1.69521	C1
chr2_85528752_85530063	11.641	6.62661	14.2412	12.348	4.90866	3.59703	3.39042	C1
chr2_97504788_97505764	17.6803	13.2532	9.01341	9.70203	7.36299	7.19406	5.08562	C1
chr2_9793119_9793404	5.16405	2.94516	4.44662	6.17402	1.22716	1.79852	1.69521	C1
chr2_99542593_99543694	13.304	12.5169	7.69144	9.70203	6.13582	5.39555	0	C1
chr20_10159274_10160594	6.12684	5.89032	11.2367	8.82003	2.45433	1.79852	1.69521	C1
chr20_10220460_10221381	4.81395	8.83548	10.4556	10.584	3.68149	1.79852	1.69521	C1
chr20_10243901_10245172	16.4549	17.671	21.0914	24.6961	7.97657	5.39555	10.1712	C1
chr20_11714960_11715550	5.25158	6.62661	3.36501	3.52801	0.613582	1.79852	1.69521	C1
chr20_12009915_12011824	9.01521	8.83548	18.4474	17.6401	5.52224	5.39555	5.08562	C1
chr20_15558415_15559209	10.1531	11.7806	11.5973	9.70203	1.22716	3.59703	1.69521	C1
chr20_15835065_15836262	7.87737	8.09919	14.9623	11.466	3.68149	5.39555	5.08562	C1
chr20_15855616_15856694	7.96489	10.3081	11.417	8.82003	4.90866	0	3.39042	C1
chr20_17206594_17209604	78.0735	108.971	123.964	109.368	44.1779	46.7614	54.2467	C1
chr20_17307442_17308668	16.3674	16.1984	8.41252	11.466	4.29508	5.39555	6.78083	C1
chr20_17337192_17338689	7.35221	8.83548	12.1981	10.584	4.90866	3.59703	5.08562	C1
chr20_17380113_17380453	3.50105	7.3629	3.48518	7.93803	1.84075	1.79852	1.69521	C1
chr20_20210109_20211850	11.7285	13.2532	12.4986	10.584	3.06791	3.59703	5.08562	C1
chr20_20348188_20350702	72.2967	80.2556	77.6355	66.1502	27.6112	37.7688	32.209	C1
chr20_20391395_20392793	25.6452	19.8798	25.3577	34.3981	16.5667	16.1866	10.1712	C1
chr20_20432899_20433971	39.5619	36.0782	29.8043	35.2801	15.9531	12.5896	16.9521	C1
chr20_20435260_20436229	16.5425	11.0444	16.825	16.7581	4.90866	5.39555	6.78083	C1
chr20_20501332_20502836	19.4308	12.5169	16.7649	10.584	5.52224	7.19406	5.08562	C1
chr20_20591346_20592953	13.9167	11.0444	11.4771	9.70203	4.90866	3.59703	5.08562	C1
chr20_21494136_21496437	105.644	92.0363	92.9583	66.1502	30.6791	34.1718	42.3802	C1
chr20_21514945_21516216	43.7631	41.2323	31.3066	29.9881	11.6581	14.3881	11.8665	C1
chr20_22480277_22480932	7.96489	7.3629	5.94885	10.584	2.45433	3.59703	3.39042	C1
chr20_31033392_31034005	7.0021	13.2532	8.53269	7.05602	2.45433	1.79852	3.39042	C1
chr20_3203124_3204143	17.4177	14.7258	14.6618	12.348	4.90866	3.59703	6.78083	C1
chr20_33134503_33135680	15.8423	12.5169	9.37395	14.112	4.29508	3.59703	3.39042	C1
chr20_3371675_3372076	2.27568	2.20887	3.12465	5.29202	1.84075	0	0	C1
chr20_33890235_33891057	14.4418	16.1984	10.2753	11.466	6.13582	3.59703	3.39042	C1
chr20_35260917_35261507	4.28879	8.83548	4.5067	5.29202	3.06791	0	3.39042	C1
chr20_35704303_35705116	4.20126	8.83548	6.66992	4.41001	1.22716	1.79852	1.69521	C1
chr20_37614001_37615038	8.315	14.7258	11.2367	14.9941	4.90866	5.39555	6.78083	C1
chr20_38632229_38633141	5.95179	10.3081	8.23225	6.17402	2.45433	1.79852	3.39042	C1
chr20_42875456_42876706	8.315	11.7806	10.2152	12.348	5.52224	3.59703	3.39042	C1
chr20_44649674_44651799	18.9932	27.2427	21.9326	21.1681	7.97657	8.99258	11.8665	C1
chr20_44660000_44661192	16.0173	18.4073	10.1551	13.23	4.90866	7.19406	5.08562	C1
chr20_45959922_45960499	10.5032	6.62661	6.30939	9.70203	4.29508	1.79852	3.39042	C1
chr20_46927672_46928398	6.12684	4.41774	3.72554	2.64601	1.22716	0	1.69521	C1
chr20_47963902_47965117	6.38942	11.0444	9.67439	11.466	4.29508	0	5.08562	C1
chr20_4856123_4857971	24.6824	25.7702	38.998	37.9261	9.81732	17.9852	15.2569	C1
chr20_5158392_5159820	10.4156	11.7806	12.4986	10.584	4.29508	3.59703	1.69521	C1
chr20_56128183_56129105	9.45284	12.5169	12.078	10.584	1.84075	1.79852	5.08562	C1
chr20_57280355_57281234	6.47695	8.83548	8.83314	12.348	4.29508	3.59703	1.69521	C1
chr20_57925625_57927002	23.1069	25.0339	20.6708	13.23	10.4309	7.19406	6.78083	C1
chr20_57939632_57941766	57.7674	56.6944	55.8831	58.2122	26.9976	19.7837	16.9521	C1
chr20_57987995_57988391	3.23847	4.41774	4.08608	5.29202	0.613582	0	1.69521	C1
chr20_61822679_61823217	4.37631	5.15403	3.18474	4.41001	1.22716	1.79852	0	C1
chr20_62795390_62797878	39.8245	29.4516	32.2079	28.2241	17.1803	8.99258	10.1712	C1
chr20_62946901_62948767	16.63	16.9347	21.8124	18.5221	9.20374	8.99258	5.08562	C1
chr20_9130651_9130949	3.15095	4.41774	5.28787	6.17402	1.84075	1.79852	0	C1
chr21_19032603_19034118	51.6405	60.3758	38.2769	29.9881	18.4075	21.5822	16.9521	C1
chr21_32685711_32686190	2.36321	3.68145	5.6484	5.29202	1.84075	0	0	C1
chr21_32706152_32707827	61.1809	56.6944	65.9782	64.3862	28.2248	28.7763	22.0377	C1
chr21_32714811_32716923	28.271	40.496	33.8303	45.8642	19.6346	12.5896	22.0377	C1
chr21_38175427_38177270	9.62789	8.83548	7.09055	13.23	2.45433	3.59703	5.08562	C1
chr21_39287714_39289286	46.3889	53.0129	52.0975	46.7462	23.3161	25.1792	18.6473	C1
chr21_41047663_41049140	52.6033	47.1226	44.0455	38.8081	21.4754	19.7837	20.3425	C1
chr21_41239178_41241471	23.282	25.7702	16.9452	14.9941	6.74941	7.19406	8.47604	C1
chr21_41245926_41247325	14.2668	10.3081	8.53269	10.584	4.29508	5.39555	5.08562	C1
chr21_43881046_43881433	4.81395	2.94516	3.48518	6.17402	2.45433	0	1.69521	C1
chr21_45339901_45340610	6.38942	5.15403	3.84572	3.52801	1.22716	1.79852	0	C1
chr21_47563498_47564337	24.8575	36.0782	25.0573	45.8642	17.7939	16.1866	16.9521	C1
chr21_47588191_47589173	7.70231	4.41774	6.06903	7.93803	0.613582	1.79852	1.69521	C1
chr21_47715436_47718263	38.1615	30.9242	31.6671	23.8141	17.7939	10.7911	16.9521	C1
chr21_47737227_47738651	50.1526	44.1774	38.8778	36.1621	15.9531	14.3881	15.2569	C1
chr21_47919997_47921189	8.05242	10.3081	7.51117	6.17402	3.68149	1.79852	1.69521	C1
chr22_18155105_18156287	27.9209	27.2427	16.5847	18.5221	9.81732	7.19406	6.78083	C1
chr22_19594549_19595796	20.2186	11.7806	15.9237	15.8761	9.20374	8.99258	6.78083	C1
chr22_22522246_22523528	10.1531	10.3081	8.77305	11.466	3.68149	1.79852	5.08562	C1
chr22_25631710_25632451	5.42663	8.09919	6.42957	9.70203	3.06791	3.59703	3.39042	C1
chr22_31975512_31976585	7.43974	8.83548	10.095	12.348	2.45433	1.79852	1.69521	C1
chr22_38636779_38637336	9.54037	13.2532	10.756	7.93803	4.29508	3.59703	3.39042	C1
chr22_42623848_42625749	14.7044	11.7806	16.9452	10.584	6.13582	3.59703	6.78083	C1
chr22_44454910_44455965	12.5163	11.0444	12.3784	8.82003	3.68149	5.39555	5.08562	C1
chr22_44981776_44983526	23.9822	22.0887	21.7524	20.2861	9.20374	7.19406	8.47604	C1
chr22_46263171_46263498	3.6761	5.15403	4.80715	3.52801	1.22716	0	0	C1
chr22_47121697_47122850	25.7327	15.4621	24.4564	27.3421	9.81732	10.7911	11.8665	C1
chr3_101956844_101958036	61.3559	52.2766	80.64	48.5102	34.3606	39.5673	28.8185	C1
chr3_105242342_105242758	19.8685	21.3524	11.2367	12.348	9.81732	7.19406	10.1712	C1
chr3_106292469_106293130	4.72642	7.3629	3.84572	4.41001	2.45433	1.79852	0	C1
chr3_109788593_109790035	36.761	34.6056	42.9038	37.0441	20.8618	19.7837	13.5617	C1
chr3_110461789_110462792	33.0849	41.2323	26.86	24.6961	11.6581	19.7837	10.1712	C1
chr3_111445629_111446305	8.315	5.15403	11.0564	6.17402	1.22716	0	1.69521	C1
chr3_112257389_112257768	2.97589	5.15403	3.12465	2.64601	0	1.79852	0	C1
chr3_113155603_113155977	9.01521	13.2532	7.21073	7.05602	4.90866	3.59703	3.39042	C1
chr3_113379414_113380212	25.9078	19.1435	17.9066	14.9941	8.59015	8.99258	8.47604	C1
chr3_114403297_114404098	5.07653	10.3081	7.9318	10.584	1.84075	0	3.39042	C1
chr3_114611121_114612216	7.96489	8.83548	9.01341	14.112	4.29508	5.39555	3.39042	C1
chr3_114675319_114675988	5.3391	3.68145	3.60536	3.52801	1.84075	1.79852	0	C1
chr3_115040082_115042586	28.7086	28.7153	45.9684	35.2801	18.4075	12.5896	18.6473	C1
chr3_115575933_115577173	18.0304	18.4073	27.1604	16.7581	6.13582	10.7911	6.78083	C1
chr3_115764785_115765819	14.3543	7.3629	11.417	10.584	6.13582	5.39555	3.39042	C1
chr3_115777883_115779014	37.2862	25.0339	25.9586	25.5781	15.9531	17.9852	8.47604	C1
chr3_116017869_116019405	23.3695	15.4621	14.2412	13.23	6.74941	5.39555	5.08562	C1
chr3_119888984_119890313	39.4744	38.2871	20.851	22.9321	19.0211	8.99258	16.9521	C1
chr3_122804437_122804841	2.88837	2.94516	4.38653	6.17402	1.22716	0	1.69521	C1
chr3_127255022_127256278	20.2186	15.4621	12.3183	12.348	9.20374	7.19406	8.47604	C1
chr3_127260677_127262044	42.2752	37.5508	37.4958	29.9881	15.3396	14.3881	18.6473	C1
chr3_127347979_127349126	14.0917	10.3081	14.3013	21.1681	9.20374	8.99258	5.08562	C1
chr3_129405411_129407798	53.6536	54.4855	47.8912	41.4541	25.1569	21.5822	18.6473	C1
chr3_130801653_130802825	4.37631	9.57177	5.04751	7.93803	3.06791	0	3.39042	C1
chr3_131748118_131749348	34.923	22.0887	34.7317	37.0441	15.3396	17.9852	16.9521	C1
chr3_131983966_131984773	13.0414	8.09919	14.9623	13.23	5.52224	3.59703	6.78083	C1
chr3_139659487_139660053	5.60168	5.15403	10.9363	7.93803	2.45433	1.79852	3.39042	C1
chr3_141150333_141151864	15.4046	16.1984	20.851	14.9941	5.52224	8.99258	6.78083	C1
chr3_141824708_141825518	2.71332	5.89032	4.20626	2.64601	1.84075	0	1.69521	C1
chr3_142943156_142944254	12.1662	8.83548	5.70849	9.70203	1.84075	1.79852	1.69521	C1
chr3_143454705_143456377	31.9471	47.1226	36.6545	31.7521	20.8618	10.7911	13.5617	C1
chr3_145817375_145819121	14.5294	15.4621	16.4044	22.9321	10.4309	10.7911	8.47604	C1
chr3_149331515_149332195	5.86426	4.41774	3.4251	2.64601	1.84075	0	1.69521	C1
chr3_152156074_152156736	6.30189	8.83548	7.87171	7.93803	3.06791	0	3.39042	C1
chr3_15336367_15337605	23.5446	19.8798	30.5855	25.5781	7.97657	10.7911	11.8665	C1
chr3_15386270_15387541	11.2909	10.3081	15.6232	8.82003	6.13582	3.59703	3.39042	C1
chr3_155724181_155725012	5.68921	3.68145	4.92733	6.17402	2.45433	0	0	C1
chr3_160526265_160526890	19.8685	17.671	11.7174	10.584	7.97657	7.19406	6.78083	C1
chr3_161088819_161091181	64.6819	95.7177	108.281	89.9643	47.2458	50.3584	40.685	C1
chr3_163642392_163642823	7.0021	9.57177	6.2493	7.05602	3.06791	3.59703	1.69521	C1
chr3_165386329_165388338	12.1662	21.3524	13.3398	17.6401	7.36299	7.19406	10.1712	C1
chr3_168212856_168216049	34.4854	29.4516	41.5819	28.2241	14.1124	10.7911	11.8665	C1
chr3_16842884_16845094	38.8617	27.2427	28.8429	30.8701	12.8852	14.3881	18.6473	C1
chr3_168744182_168745080	13.7416	16.1984	12.9192	19.4041	4.90866	7.19406	6.78083	C1
chr3_16954097_16954640	4.90147	3.68145	4.20626	5.29202	0.613582	1.79852	1.69521	C1
chr3_17028648_17029676	13.479	14.7258	16.2842	14.112	3.68149	7.19406	3.39042	C1
chr3_17088282_17090165	9.10273	6.62661	10.3354	12.348	3.06791	5.39555	3.39042	C1
chr3_17199049_17201138	44.3758	33.1331	42.4231	30.8701	14.726	19.7837	15.2569	C1
chr3_17220945_17221987	38.5116	31.6605	50.0545	42.3361	12.2716	12.5896	23.7329	C1
chr3_173638050_173638674	5.86426	5.89032	5.46813	7.93803	1.84075	0	0	C1
chr3_173655876_173657143	18.1179	23.5613	28.242	24.6961	9.81732	12.5896	8.47604	C1
chr3_174024113_174025329	4.20126	2.94516	6.7901	5.29202	0.613582	1.79852	1.69521	C1
chr3_17559793_17562104	36.6735	35.3419	24.6967	26.4601	15.3396	10.7911	11.8665	C1
chr3_176787302_176788875	18.3805	22.825	20.4304	22.9321	8.59015	10.7911	6.78083	C1
chr3_177360065_177360572	6.12684	5.15403	3.54527	4.41001	2.45433	1.79852	1.69521	C1
chr3_178136523_178140283	57.5923	53.7492	57.9262	69.6782	22.7025	23.3807	20.3425	C1
chr3_178163097_178164372	11.5535	12.5169	21.6923	21.1681	7.97657	5.39555	8.47604	C1
chr3_178253654_178255535	27.7458	27.2427	24.4564	37.0441	17.7939	14.3881	16.9521	C1
chr3_181278924_181279485	7.61479	10.3081	5.04751	5.29202	3.68149	1.79852	3.39042	C1
chr3_183203053_183204144	11.2909	9.57177	11.1766	10.584	3.06791	0	5.08562	C1
chr3_183684781_183686134	23.8947	38.2871	40.4402	36.1621	9.81732	12.5896	15.2569	C1
chr3_183697892_183698879	25.0325	27.979	13.9407	15.8761	6.13582	7.19406	11.8665	C1
chr3_183951901_183952535	31.0718	18.4073	29.6241	35.2801	11.6581	10.7911	15.2569	C1
chr3_184002316_184002965	5.51416	7.3629	7.63135	9.70203	0.613582	1.79852	3.39042	C1
chr3_188556727_188557571	12.0786	13.2532	22.0528	23.8141	8.59015	5.39555	6.78083	C1
chr3_191925024_191925760	4.81395	8.83548	9.73448	5.29202	3.06791	1.79852	3.39042	C1
chr3_192090634_192091046	3.06342	5.15403	3.90581	5.29202	0	1.79852	1.69521	C1
chr3_193678116_193678990	10.0655	8.09919	5.58831	5.29202	3.68149	3.59703	1.69521	C1
chr3_194195447_194197019	14.1793	11.0444	11.4771	20.2861	4.90866	8.99258	6.78083	C1
chr3_197247215_197248565	64.1568	48.5952	70.5449	67.9142	29.452	30.5748	20.3425	C1
chr3_20089384_20091128	22.8444	11.7806	15.5031	14.9941	7.97657	5.39555	10.1712	C1
chr3_22532303_22533394	26.6955	17.671	13.7004	20.2861	10.4309	12.5896	10.1712	C1
chr3_27673968_27675133	15.142	23.5613	18.3874	18.5221	9.81732	7.19406	6.78083	C1
chr3_32008600_32009368	5.42663	2.94516	3.00447	3.52801	1.22716	1.79852	1.69521	C1
chr3_32298745_32299743	11.3784	8.09919	8.89323	15.8761	3.68149	7.19406	3.39042	C1
chr3_32345521_32347211	58.9927	48.5952	41.4016	50.2742	20.2482	28.7763	23.7329	C1
chr3_32361752_32364026	21.8816	18.4073	25.3577	21.1681	10.4309	7.19406	8.47604	C1
chr3_32426050_32427045	10.0655	7.3629	7.51117	12.348	3.06791	3.59703	1.69521	C1
chr3_35818746_35820026	22.6693	39.7597	37.9765	30.8701	10.4309	12.5896	11.8665	C1
chr3_42107797_42109152	38.9492	41.9685	34.7918	28.2241	9.81732	17.9852	13.5617	C1
chr3_42239827_42240990	18.2055	10.3081	11.8977	12.348	4.90866	7.19406	6.78083	C1
chr3_42435820_42436819	3.50105	4.41774	6.91028	3.52801	1.22716	0	0	C1
chr3_45036666_45037720	19.8685	24.2976	26.6797	24.6961	9.20374	12.5896	6.78083	C1
chr3_45507933_45509237	12.7788	16.9347	13.46	9.70203	3.68149	7.19406	3.39042	C1
chr3_49035422_49037500	23.7196	19.1435	16.2842	15.8761	11.0445	7.19406	5.08562	C1
chr3_50460893_50461442	6.73952	11.0444	6.7901	7.93803	1.22716	3.59703	1.69521	C1
chr3_50483375_50483704	10.1531	16.9347	12.6188	10.584	4.90866	5.39555	6.78083	C1
chr3_5135267_5136147	9.36531	8.83548	9.0735	15.8761	3.68149	3.59703	3.39042	C1
chr3_53527244_53530451	85.5132	89.8274	90.074	119.07	52.1545	35.9703	49.161	C1
chr3_5389300_5389626	3.76363	3.68145	5.82867	7.93803	1.84075	1.79852	1.69521	C1
chr3_54400602_54401471	4.63889	5.89032	7.87171	9.70203	1.22716	3.59703	0	C1
chr3_54461658_54462543	7.52726	11.0444	12.3183	13.23	5.52224	3.59703	3.39042	C1
chr3_54855798_54856644	4.90147	9.57177	4.98742	8.82003	0.613582	0	3.39042	C1
chr3_58740472_58741803	6.652	8.09919	8.83314	6.17402	3.68149	3.59703	1.69521	C1
chr3_59591131_59593033	32.7348	16.9347	25.7783	27.3421	15.3396	7.19406	11.8665	C1
chr3_59771872_59772922	8.22747	13.2532	15.8035	12.348	6.74941	7.19406	3.39042	C1
chr3_63177111_63179603	14.7919	13.2532	22.7138	20.2861	9.81732	7.19406	8.47604	C1
chr3_65782192_65783374	9.89047	11.7806	6.42957	8.82003	4.29508	3.59703	5.08562	C1
chr3_66713143_66714077	4.28879	3.68145	6.97037	5.29202	2.45433	1.79852	1.69521	C1
chr3_69713915_69715040	18.293	37.5508	20.1299	29.9881	12.2716	16.1866	8.47604	C1
chr3_70786940_70787983	9.36531	9.57177	12.739	9.70203	4.29508	5.39555	3.39042	C1
chr3_71256780_71258549	37.1987	31.6605	56.3639	49.3922	25.1569	21.5822	20.3425	C1
chr3_72787359_72789499	30.8968	37.5508	33.1693	49.3922	19.6346	21.5822	13.5617	C1
chr3_73589075_73590897	8.40252	8.09919	13.9407	15.8761	4.90866	3.59703	6.78083	C1
chr3_73755480_73755755	2.18816	5.15403	2.64393	2.64601	1.22716	0	1.69521	C1
chr3_77183358_77184829	26.5205	20.6161	24.0358	15.8761	11.0445	10.7911	11.8665	C1
chr3_7736703_7738416	17.1552	14.7258	14.782	16.7581	6.74941	7.19406	3.39042	C1
chr3_77516574_77518514	74.3098	38.2871	70.9656	73.2062	36.2014	30.5748	28.8185	C1
chr3_77524437_77526653	38.9492	25.7702	37.8563	21.1681	9.81732	14.3881	16.9521	C1
chr3_77562271_77563189	8.05242	4.41774	7.81162	6.17402	2.45433	1.79852	3.39042	C1
chr3_81213421_81214793	7.26468	7.3629	11.6573	7.05602	4.90866	1.79852	1.69521	C1
chr3_8751453_8752738	39.2118	44.1774	51.7971	44.9822	20.2482	21.5822	22.0377	C1
chr3_9374234_9374703	5.42663	7.3629	4.74706	7.05602	1.84075	0	0	C1
chr3_94242833_94244383	31.9471	56.6944	49.8742	45.8642	17.7939	25.1792	20.3425	C1
chr3_94720633_94721711	7.61479	9.57177	6.85019	7.05602	3.68149	0	3.39042	C1
chr4_102873721_102876755	52.0781	58.9032	34.8518	54.6842	28.2248	14.3881	15.2569	C1
chr4_102913771_102914068	3.76363	5.15403	3.4251	5.29202	0	0	1.69521	C1
chr4_105510354_105511153	18.8182	30.9242	26.9801	23.8141	7.97657	10.7911	13.5617	C1
chr4_105598138_105599682	14.6169	22.825	30.0447	22.0501	7.97657	14.3881	10.1712	C1
chr4_105862044_105863515	9.45284	10.3081	18.147	10.584	6.74941	7.19406	5.08562	C1
chr4_110587017_110588050	11.4659	8.09919	7.21073	14.112	4.90866	3.59703	5.08562	C1
chr4_111025518_111026237	10.8533	5.89032	9.01341	10.584	1.84075	1.79852	1.69521	C1
chr4_114425155_114426644	34.3978	36.0782	34.972	30.8701	12.8852	10.7911	13.5617	C1
chr4_114523305_114524333	6.47695	5.89032	9.97484	8.82003	3.68149	1.79852	3.39042	C1
chr4_119623134_119624851	20.0435	33.1331	39.5388	34.3981	12.8852	17.9852	13.5617	C1
chr4_119848990_119849857	14.0042	15.4621	15.3228	16.7581	4.90866	5.39555	6.78083	C1
chr4_120719470_120719794	5.3391	5.15403	4.38653	3.52801	1.84075	0	0	C1
chr4_12637872_12638315	7.17716	8.83548	8.95332	7.05602	2.45433	1.79852	1.69521	C1
chr4_129486902_129487409	3.6761	6.62661	4.44662	4.41001	1.84075	1.79852	1.69521	C1
chr4_129900959_129902547	11.4659	8.09919	9.01341	8.82003	3.68149	3.59703	3.39042	C1
chr4_13076462_13077403	5.3391	4.41774	5.04751	9.70203	1.22716	1.79852	3.39042	C1
chr4_13612829_13613400	7.87737	3.68145	4.74706	3.52801	1.84075	1.79852	1.69521	C1
chr4_140770581_140770918	5.51416	3.68145	6.00894	7.93803	2.45433	1.79852	0	C1
chr4_140948255_140948847	3.58858	5.15403	3.48518	2.64601	1.84075	0	0	C1
chr4_141061830_141062903	14.1793	14.7258	11.1165	10.584	6.13582	3.59703	3.39042	C1
chr4_141280657_141281441	4.989	5.89032	4.56679	8.82003	3.06791	3.59703	3.39042	C1
chr4_143064930_143066610	18.6431	25.7702	17.9066	15.8761	7.36299	7.19406	11.8665	C1
chr4_143854148_143854641	4.63889	3.68145	4.68697	7.93803	2.45433	0	0	C1
chr4_144152520_144153380	8.49005	7.3629	4.5067	5.29202	1.84075	1.79852	3.39042	C1
chr4_144663902_144665389	4.11374	5.15403	6.60983	5.29202	0.613582	0	0	C1
chr4_148220113_148221324	9.19026	10.3081	7.51117	7.93803	2.45433	3.59703	1.69521	C1
chr4_148693304_148694241	15.142	11.7806	9.55421	7.93803	3.68149	3.59703	6.78083	C1
chr4_149108659_149109271	5.68921	5.15403	5.52822	6.17402	1.84075	0	0	C1
chr4_150918660_150919887	24.5074	32.3968	22.2932	24.6961	14.726	10.7911	11.8665	C1
chr4_151289283_151290612	11.641	12.5169	7.87171	8.82003	3.06791	0	5.08562	C1
chr4_153185222_153186857	14.5294	23.5613	24.9972	20.2861	9.20374	8.99258	11.8665	C1
chr4_153505626_153506918	9.71542	17.671	12.078	9.70203	5.52224	5.39555	5.08562	C1
chr4_156366046_156367017	11.9036	8.83548	11.2367	7.05602	4.90866	3.59703	5.08562	C1
chr4_156608245_156610208	45.4261	47.8589	49.9944	47.6282	17.1803	16.1866	20.3425	C1
chr4_158141095_158144489	160.173	157.566	146.858	110.25	57.0632	64.7466	69.5035	C1
chr4_158164242_158165997	18.2055	14.7258	13.0394	22.9321	9.20374	8.99258	6.78083	C1
chr4_158236313_158236778	3.85116	5.15403	5.16769	7.05602	1.84075	1.79852	0	C1
chr4_159791549_159793239	26.1704	30.1879	18.5075	22.9321	11.0445	10.7911	8.47604	C1
chr4_166277018_166278109	5.68921	7.3629	4.38653	6.17402	3.06791	1.79852	0	C1
chr4_166319343_166320568	28.446	30.1879	27.7613	26.4601	11.6581	10.7911	8.47604	C1
chr4_173325656_173326417	6.47695	5.89032	5.1076	5.29202	1.84075	0	1.69521	C1
chr4_176483485_176483951	5.51416	8.83548	6.36948	8.82003	2.45433	1.79852	0	C1
chr4_183434617_183435065	7.08963	9.57177	8.89323	9.70203	4.29508	0	3.39042	C1
chr4_183458360_183458658	5.42663	8.09919	9.97484	6.17402	4.29508	1.79852	1.69521	C1
chr4_183670183_183670766	5.51416	8.09919	5.58831	4.41001	1.84075	0	3.39042	C1
chr4_185214149_185215441	16.4549	20.6161	22.5335	15.8761	8.59015	5.39555	10.1712	C1
chr4_186193058_186193997	12.0786	10.3081	20.851	19.4041	6.13582	7.19406	5.08562	C1
chr4_24806344_24807446	16.1048	22.825	23.4349	16.7581	6.13582	8.99258	10.1712	C1
chr4_2914807_2915473	5.86426	6.62661	6.42957	9.70203	0.613582	0	3.39042	C1
chr4_3343740_3344463	6.56447	5.15403	6.30939	6.17402	1.22716	1.79852	1.69521	C1
chr4_37823170_37824430	20.0435	16.1984	19.6492	28.2241	12.8852	12.5896	11.8665	C1
chr4_38000049_38001714	12.2537	13.9895	18.6878	18.5221	4.29508	5.39555	8.47604	C1
chr4_38042114_38043033	6.30189	2.94516	4.98742	5.29202	0.613582	1.79852	1.69521	C1
chr4_39109839_39110488	4.11374	6.62661	3.60536	4.41001	1.84075	1.79852	0	C1
chr4_39657344_39657958	12.5163	7.3629	7.69144	6.17402	4.29508	5.39555	3.39042	C1
chr4_40664651_40665791	20.131	32.3968	24.0358	33.5161	13.4988	10.7911	15.2569	C1
chr4_41428427_41430874	23.6321	27.979	31.7272	29.1061	7.36299	14.3881	15.2569	C1
chr4_41571582_41573008	25.8203	16.9347	21.3317	27.3421	10.4309	8.99258	6.78083	C1
chr4_43852154_43852442	3.15095	4.41774	6.00894	5.29202	2.45433	0	1.69521	C1
chr4_43857057_43858378	17.3302	21.3524	12.1381	18.5221	6.13582	5.39555	8.47604	C1
chr4_4425380_4426308	4.90147	3.68145	3.54527	7.93803	1.84075	0	1.69521	C1
chr4_45064899_45066263	12.6913	5.89032	8.11207	7.93803	2.45433	1.79852	5.08562	C1
chr4_47059844_47060797	10.1531	5.89032	9.73448	5.29202	4.29508	1.79852	3.39042	C1
chr4_48171111_48172404	11.9911	8.09919	14.0008	7.05602	4.90866	5.39555	5.08562	C1
chr4_54321775_54322565	4.90147	4.41774	6.97037	9.70203	1.84075	3.59703	1.69521	C1
chr4_57546648_57548481	19.8685	22.825	32.8088	31.7521	11.6581	10.7911	15.2569	C1
chr4_5902253_5903167	17.1552	15.4621	13.8806	12.348	4.90866	3.59703	5.08562	C1
chr4_66454857_66456177	21.619	27.2427	27.1604	35.2801	10.4309	12.5896	11.8665	C1
chr4_7035505_7037206	27.6583	39.0234	37.616	37.0441	14.726	16.1866	18.6473	C1
chr4_75868912_75870784	31.4219	23.5613	38.4572	26.4601	15.9531	17.9852	16.9521	C1
chr4_77296607_77299521	28.5336	48.5952	37.7962	37.9261	17.1803	12.5896	16.9521	C1
chr4_77484346_77485052	7.35221	8.83548	5.52822	5.29202	3.06791	1.79852	3.39042	C1
chr4_79522129_79523930	43.0629	49.3314	36.1137	24.6961	12.2716	19.7837	11.8665	C1
chr4_8080597_8081446	4.46384	4.41774	7.27082	5.29202	2.45433	0	1.69521	C1
chr4_81373369_81374507	22.8444	44.9137	42.7836	34.3981	12.8852	19.7837	16.9521	C1
chr4_83581897_83583338	76.498	72.1564	61.0508	41.4541	20.2482	19.7837	30.5137	C1
chr4_85203003_85203961	4.20126	4.41774	7.9318	8.82003	1.22716	1.79852	3.39042	C1
chr4_85376530_85377735	25.8203	19.8798	20.4905	23.8141	8.59015	10.7911	10.1712	C1
chr4_87361726_87362981	9.10273	10.3081	16.4044	12.348	6.74941	3.59703	5.08562	C1
chr4_88161103_88162044	22.2317	21.3524	19.7694	29.1061	9.20374	8.99258	13.5617	C1
chr4_90166391_90167040	15.2296	13.2532	19.6492	15.8761	5.52224	7.19406	5.08562	C1
chr4_90343949_90344669	8.315	7.3629	4.80715	7.05602	1.84075	1.79852	0	C1
chr4_90827777_90828180	4.55137	5.89032	8.77305	7.93803	1.84075	1.79852	1.69521	C1
chr4_91136072_91136915	8.05242	9.57177	5.52822	7.93803	3.06791	3.59703	1.69521	C1
chr4_92743393_92744239	13.6541	14.7258	8.23225	12.348	6.13582	5.39555	3.39042	C1
chr4_95275474_95276456	7.61479	8.09919	4.32644	7.05602	1.84075	1.79852	1.69521	C1
chr4_95497685_95499768	15.142	13.2532	9.6143	10.584	4.90866	5.39555	6.78083	C1
chr4_9605338_9606662	9.19026	13.2532	10.9964	15.8761	6.13582	7.19406	6.78083	C1
chr4_98682398_98684247	22.9319	25.0339	40.5603	32.6341	9.20374	10.7911	11.8665	C1
chr5_102143194_102145264	74.5724	76.5742	53.3594	52.0382	23.9297	30.5748	30.5137	C1
chr5_10306849_10308192	28.271	38.2871	34.9119	32.6341	18.4075	16.1866	16.9521	C1
chr5_103093274_103095314	11.2909	7.3629	13.3398	6.17402	3.06791	3.59703	5.08562	C1
chr5_10323552_10324892	9.62789	13.2532	10.8762	14.9941	6.74941	5.39555	3.39042	C1
chr5_106837720_106839208	20.3936	31.6605	26.6797	29.9881	11.6581	7.19406	15.2569	C1
chr5_106951020_106952218	14.6169	13.9895	9.25377	14.9941	4.29508	3.59703	3.39042	C1
chr5_106975741_106977647	26.3454	15.4621	12.799	17.6401	6.74941	7.19406	10.1712	C1
chr5_106988785_106989583	4.90147	5.15403	3.72554	6.17402	1.84075	0	1.69521	C1
chr5_107040556_107041595	9.80295	11.7806	6.30939	8.82003	2.45433	3.59703	3.39042	C1
chr5_107292807_107295344	45.9513	34.6056	35.7532	37.9261	13.4988	10.7911	18.6473	C1
chr5_10801684_10802811	9.54037	10.3081	9.97484	7.93803	3.06791	1.79852	1.69521	C1
chr5_112571766_112573568	24.7699	34.6056	21.9326	24.6961	14.1124	10.7911	8.47604	C1
chr5_112610428_112611058	8.6651	11.0444	6.30939	10.584	4.29508	3.59703	1.69521	C1
chr5_11319255_11320680	6.56447	11.0444	9.49412	7.05602	3.06791	1.79852	3.39042	C1
chr5_116590974_116592105	3.93868	7.3629	6.54974	5.29202	1.22716	1.79852	0	C1
chr5_123217314_123218754	11.1158	16.9347	8.05198	9.70203	6.74941	5.39555	6.78083	C1
chr5_123462979_123464071	37.7238	39.0234	42.0626	31.7521	9.81732	17.9852	11.8665	C1
chr5_123483960_123485060	4.20126	6.62661	7.27082	4.41001	1.84075	1.79852	1.69521	C1
chr5_123528880_123530489	19.2558	22.0887	26.3192	23.8141	7.36299	7.19406	6.78083	C1
chr5_124223043_124225091	18.9932	20.6161	29.8644	14.9941	12.8852	14.3881	6.78083	C1
chr5_124610626_124611486	20.7437	12.5169	19.1084	19.4041	7.36299	7.19406	8.47604	C1
chr5_124911618_124911973	4.37631	6.62661	3.72554	4.41001	1.84075	1.79852	1.69521	C1
chr5_125379224_125380594	50.7653	62.5847	78.5969	59.0942	24.5433	26.9777	33.9042	C1
chr5_125389871_125391455	37.0236	45.65	32.8689	26.4601	19.6346	17.9852	20.3425	C1
chr5_130550366_130551565	15.4922	8.83548	12.5587	7.93803	3.06791	3.59703	3.39042	C1
chr5_130866145_130868778	22.7568	27.979	25.2976	19.4041	9.81732	7.19406	6.78083	C1
chr5_131282693_131283871	27.4833	28.7153	19.5891	22.9321	11.0445	8.99258	10.1712	C1
chr5_132289344_132290163	3.326	4.41774	3.12465	6.17402	2.45433	1.79852	1.69521	C1
chr5_132580128_132581802	23.6321	14.7258	15.0223	13.23	10.4309	7.19406	10.1712	C1
chr5_133134793_133135976	9.36531	11.7806	9.31386	9.70203	3.68149	1.79852	5.08562	C1
chr5_133160736_133163328	72.0341	50.0677	59.3683	45.8642	25.1569	32.3733	27.1233	C1
chr5_134057340_134057903	4.90147	2.94516	5.28787	4.41001	1.22716	1.79852	0	C1
chr5_138385439_138386401	9.19026	10.3081	8.05198	6.17402	3.68149	1.79852	1.69521	C1
chr5_139623339_139624324	12.8664	9.57177	16.7649	12.348	6.74941	7.19406	5.08562	C1
chr5_141126676_141127460	11.641	9.57177	7.51117	12.348	4.29508	0	1.69521	C1
chr5_14296220_14299208	49.0147	44.9137	53.2993	38.8081	22.7025	12.5896	22.0377	C1
chr5_14304919_14306304	29.5839	18.4073	21.6322	16.7581	11.6581	10.7911	8.47604	C1
chr5_145452198_145453434	10.7657	9.57177	6.2493	7.93803	3.06791	1.79852	1.69521	C1
chr5_146981582_146982428	3.06342	5.15403	6.42957	3.52801	0	1.79852	0	C1
chr5_14706239_14707748	13.479	16.9347	14.9022	11.466	3.68149	3.59703	6.78083	C1
chr5_147139262_147140547	9.89047	8.09919	15.8035	11.466	6.13582	5.39555	3.39042	C1
chr5_147161437_147163048	27.5708	32.3968	35.5128	31.7521	11.0445	14.3881	16.9521	C1
chr5_14767324_14769100	31.6845	24.2976	20.6107	22.9321	12.8852	8.99258	15.2569	C1
chr5_147772738_147774540	12.3412	19.1435	16.7049	17.6401	4.29508	8.99258	6.78083	C1
chr5_14824803_14826749	24.7699	22.0887	38.3971	28.2241	9.20374	12.5896	13.5617	C1
chr5_152501618_152502856	7.26468	4.41774	4.68697	4.41001	1.22716	0	1.69521	C1
chr5_156710388_156711122	9.89047	13.2532	7.57126	8.82003	3.06791	1.79852	3.39042	C1
chr5_158986995_158988084	8.05242	5.15403	6.36948	8.82003	1.84075	3.59703	1.69521	C1
chr5_158998230_158999270	20.5687	23.5613	13.2798	14.9941	10.4309	8.99258	6.78083	C1
chr5_163896986_163897637	9.10273	4.41774	4.5067	5.29202	3.68149	0	1.69521	C1
chr5_165592182_165593377	11.3784	12.5169	16.7649	10.584	6.13582	5.39555	5.08562	C1
chr5_165796200_165797648	23.7196	15.4621	12.1381	19.4041	7.97657	8.99258	8.47604	C1
chr5_173125171_173126720	14.2668	15.4621	14.121	13.23	5.52224	3.59703	5.08562	C1
chr5_173145142_173149063	47.7894	33.1331	29.4438	35.2801	15.3396	19.7837	11.8665	C1
chr5_174304866_174305600	10.4156	11.7806	13.3398	15.8761	4.29508	3.59703	5.08562	C1
chr5_175223096_175225190	54.0913	47.8589	54.6213	61.7402	27.6112	23.3807	27.1233	C1
chr5_175288342_175289327	8.57758	7.3629	7.21073	9.70203	4.29508	3.59703	1.69521	C1
chr5_177374130_177375346	10.9408	5.89032	11.6573	10.584	4.29508	1.79852	5.08562	C1
chr5_18048183_18049294	14.1793	16.9347	9.73448	8.82003	6.74941	5.39555	3.39042	C1
chr5_19179280_19181240	24.2448	32.3968	38.7577	28.2241	12.8852	17.9852	13.5617	C1
chr5_19910213_19911111	8.57758	6.62661	5.70849	6.17402	1.22716	1.79852	0	C1
chr5_20106175_20106559	2.36321	2.94516	3.06456	5.29202	0.613582	1.79852	1.69521	C1
chr5_23419076_23420209	44.5509	41.9685	37.7361	54.6842	17.1803	23.3807	18.6473	C1
chr5_25005953_25007123	13.2165	13.9895	9.25377	7.05602	4.90866	5.39555	3.39042	C1
chr5_25448050_25449513	8.6651	6.62661	4.20626	5.29202	3.06791	3.59703	3.39042	C1
chr5_27450169_27451639	24.8575	39.7597	35.0922	32.6341	17.1803	10.7911	11.8665	C1
chr5_31731116_31732671	88.9267	60.3758	104.495	82.0263	26.9976	37.7688	47.4658	C1
chr5_34082488_34084277	8.22747	7.3629	11.4771	6.17402	1.22716	3.59703	3.39042	C1
chr5_37214334_37215213	3.93868	4.41774	6.91028	6.17402	2.45433	0	0	C1
chr5_39023879_39024336	5.77674	7.3629	3.30492	6.17402	3.06791	0	1.69521	C1
chr5_39055058_39056877	21.9691	23.5613	35.2124	31.7521	12.2716	14.3881	11.8665	C1
chr5_39061986_39063389	11.2909	20.6161	17.4259	19.4041	9.20374	8.99258	6.78083	C1
chr5_40446926_40447760	11.2034	7.3629	7.21073	6.17402	4.29508	1.79852	5.08562	C1
chr5_41343963_41345911	19.3433	22.0887	22.1129	17.6401	7.97657	5.39555	5.08562	C1
chr5_41400970_41402201	11.1158	8.83548	8.65287	9.70203	4.90866	1.79852	1.69521	C1
chr5_41478161_41478987	6.12684	9.57177	7.21073	12.348	0.613582	5.39555	0	C1
chr5_41508428_41511430	99.8675	78.0468	92.6578	89.0823	42.9508	37.7688	49.161	C1
chr5_51303186_51307038	64.3318	67.7387	50.5953	43.2181	25.1569	16.1866	23.7329	C1
chr5_51761257_51763161	21.794	18.4073	27.9416	23.8141	11.0445	7.19406	10.1712	C1
chr5_57356265_57356832	2.71332	2.20887	4.08608	5.29202	1.84075	0	0	C1
chr5_57429282_57430479	6.38942	10.3081	11.9578	8.82003	0.613582	1.79852	3.39042	C1
chr5_57497580_57498732	13.304	14.7258	24.4564	26.4601	6.13582	7.19406	8.47604	C1
chr5_58167656_58169154	33.6976	27.2427	37.676	27.3421	12.8852	16.1866	15.2569	C1
chr5_58482197_58484756	22.9319	20.6161	29.3837	31.7521	14.1124	14.3881	8.47604	C1
chr5_58529769_58531355	5.68921	6.62661	10.3354	7.93803	2.45433	3.59703	1.69521	C1
chr5_58844177_58845518	25.6452	21.3524	38.0967	22.9321	12.2716	14.3881	13.5617	C1
chr5_59053062_59053720	10.0655	5.89032	4.98742	5.29202	2.45433	1.79852	1.69521	C1
chr5_59331913_59333463	40.087	47.8589	40.0796	35.2801	12.8852	21.5822	22.0377	C1
chr5_59439862_59440329	2.80084	5.15403	2.88429	2.64601	1.22716	0	0	C1
chr5_63955455_63955968	9.10273	6.62661	7.391	11.466	2.45433	1.79852	1.69521	C1
chr5_63985907_63987369	70.7212	47.1226	41.5819	62.6222	22.089	19.7837	18.6473	C1
chr5_64001461_64002478	16.1924	11.7806	7.9318	12.348	4.29508	3.59703	5.08562	C1
chr5_64048792_64049744	10.8533	6.62661	8.59278	8.82003	2.45433	1.79852	3.39042	C1
chr5_6504841_6506108	65.4697	55.2218	51.7971	44.9822	24.5433	23.3807	27.1233	C1
chr5_65282709_65283146	3.85116	7.3629	5.04751	3.52801	3.06791	0	1.69521	C1
chr5_66437009_66440423	33.5226	27.979	46.8096	52.9202	18.4075	23.3807	25.4281	C1
chr5_70586818_70587251	3.93868	5.89032	3.06456	3.52801	0.613582	0	1.69521	C1
chr5_70687727_70688318	3.50105	5.15403	4.98742	3.52801	0	0	1.69521	C1
chr5_71584395_71585308	10.2406	6.62661	4.86724	7.93803	0.613582	3.59703	3.39042	C1
chr5_77539449_77540220	6.652	4.41774	4.62688	3.52801	2.45433	1.79852	1.69521	C1
chr5_7980228_7981907	10.5032	16.9347	19.2286	13.23	7.97657	7.19406	5.08562	C1
chr5_80818575_80819325	6.03931	8.83548	6.73001	8.82003	1.84075	1.79852	1.69521	C1
chr5_82560684_82561713	20.4812	31.6605	32.6886	25.5781	15.3396	12.5896	13.5617	C1
chr5_89908656_89910667	13.3915	8.83548	6.54974	8.82003	3.68149	1.79852	5.08562	C1
chr5_92678002_92679279	7.17716	13.2532	11.3569	10.584	3.68149	3.59703	5.08562	C1
chr5_93221642_93222486	3.41353	4.41774	2.52375	5.29202	1.22716	1.79852	0	C1
chr5_95123629_95125055	8.22747	8.83548	8.65287	9.70203	3.06791	1.79852	1.69521	C1
chr5_95423493_95424882	18.1179	25.7702	31.3667	18.5221	12.2716	10.7911	10.1712	C1
chr5_95555459_95556465	13.479	9.57177	7.81162	10.584	3.06791	3.59703	5.08562	C1
chr5_99920067_99920894	3.41353	5.89032	5.16769	2.64601	1.84075	1.79852	1.69521	C1
chr6_100927219_100927795	4.02621	5.89032	4.44662	8.82003	3.68149	0	1.69521	C1
chr6_100930290_100931082	7.78984	9.57177	7.99189	4.41001	3.06791	0	3.39042	C1
chr6_101008000_101008872	25.2951	33.8694	27.2806	18.5221	13.4988	14.3881	10.1712	C1
chr6_101173816_101175935	12.9539	13.2532	15.8636	9.70203	6.74941	3.59703	5.08562	C1
chr6_101839660_101842234	76.0604	51.5403	101.491	76.7343	39.2693	46.7614	47.4658	C1
chr6_101982299_101983816	16.805	13.9895	24.8169	15.8761	7.97657	5.39555	8.47604	C1
chr6_102216896_102218656	23.3695	19.8798	22.0528	15.8761	8.59015	5.39555	10.1712	C1
chr6_102265648_102266675	9.10273	4.41774	5.40805	4.41001	3.68149	0	1.69521	C1
chr6_107584921_107586154	7.61479	7.3629	7.9318	11.466	3.06791	1.79852	5.08562	C1
chr6_107938010_107938559	9.19026	6.62661	5.82867	6.17402	3.06791	1.79852	3.39042	C1
chr6_109786717_109787928	35.2731	22.825	29.3837	22.9321	14.1124	14.3881	10.1712	C1
chr6_111855561_111856161	7.26468	7.3629	10.095	13.23	3.06791	5.39555	3.39042	C1
chr6_111885680_111888639	61.2684	66.2661	53.4796	51.1562	23.9297	26.9777	30.5137	C1
chr6_111988921_111989997	17.5053	17.671	15.5031	12.348	7.36299	7.19406	5.08562	C1
chr6_117196667_117199421	119.736	142.84	109.663	97.9023	45.4051	46.7614	47.4658	C1
chr6_117203648_117205205	17.3302	19.8798	22.1129	12.348	4.90866	8.99258	8.47604	C1
chr6_117215639_117217558	17.9429	21.3524	33.4097	22.0501	9.81732	10.7911	10.1712	C1
chr6_117867899_117870521	50.4151	41.9685	50.2948	45.8642	20.2482	23.3807	22.0377	C1
chr6_118789830_118790871	27.4833	22.0887	28.7828	31.7521	9.20374	8.99258	8.47604	C1
chr6_119521967_119523178	27.7458	25.0339	20.9111	22.0501	7.97657	10.7911	10.1712	C1
chr6_119607104_119607647	7.52726	3.68145	6.2493	4.41001	1.22716	0	0	C1
chr6_119635326_119636032	5.86426	9.57177	6.7901	9.70203	3.06791	3.59703	1.69521	C1
chr6_119763694_119764558	6.21437	7.3629	11.8977	8.82003	2.45433	3.59703	1.69521	C1
chr6_119832329_119834941	11.9036	8.83548	16.5847	9.70203	6.13582	5.39555	5.08562	C1
chr6_12767324_12767758	4.90147	6.62661	4.38653	3.52801	2.45433	0	1.69521	C1
chr6_127835732_127838086	113.084	92.0363	65.3773	96.1383	38.6557	44.9629	50.8562	C1
chr6_130906500_130907752	8.40252	7.3629	9.31386	4.41001	2.45433	0	3.39042	C1
chr6_135256224_135256823	5.95179	2.94516	3.24483	3.52801	1.84075	1.79852	0	C1
chr6_136434630_136435841	19.0807	14.7258	10.6959	11.466	5.52224	7.19406	5.08562	C1
chr6_137289219_137291516	37.3737	36.8145	22.1129	18.5221	12.8852	14.3881	8.47604	C1
chr6_138552148_138553615	29.0587	43.4411	57.5055	39.6901	13.4988	21.5822	16.9521	C1
chr6_139337676_139339067	32.6473	24.2976	21.3317	30.8701	10.4309	10.7911	13.5617	C1
chr6_140957211_140958509	31.5095	36.0782	35.6931	35.2801	11.0445	10.7911	15.2569	C1
chr6_141424288_141424929	8.05242	8.09919	10.095	9.70203	3.68149	3.59703	3.39042	C1
chr6_143896443_143897136	6.12684	8.83548	6.7901	7.93803	3.06791	3.59703	1.69521	C1
chr6_143915616_143917291	37.1987	30.9242	28.1819	24.6961	15.9531	8.99258	10.1712	C1
chr6_146628956_146629482	4.81395	5.15403	5.34796	10.584	1.22716	1.79852	3.39042	C1
chr6_146660432_146661659	27.1332	44.1774	39.8994	31.7521	10.4309	14.3881	15.2569	C1
chr6_147267288_147268340	3.58858	4.41774	7.69144	7.05602	3.06791	1.79852	1.69521	C1
chr6_147538241_147538517	2.53826	2.94516	2.2834	5.29202	0	1.79852	1.69521	C1
chr6_148438396_148440124	17.5053	30.1879	33.2294	26.4601	7.97657	10.7911	13.5617	C1
chr6_14964769_14966530	36.8486	30.1879	44.4662	37.9261	14.726	14.3881	15.2569	C1
chr6_150505062_150505526	7.70231	5.89032	5.52822	4.41001	1.22716	0	1.69521	C1
chr6_152447950_152449054	16.0173	17.671	14.0609	11.466	5.52224	3.59703	5.08562	C1
chr6_152457051_152458354	36.0608	19.1435	29.6842	21.1681	13.4988	14.3881	15.2569	C1
chr6_153359165_153360545	6.03931	5.15403	9.6143	7.05602	1.22716	1.79852	3.39042	C1
chr6_153395465_153396675	9.71542	8.83548	10.5757	12.348	4.90866	0	5.08562	C1
chr6_15456378_15458702	20.2186	19.8798	28.242	29.9881	8.59015	10.7911	10.1712	C1
chr6_155151690_155152132	5.77674	5.15403	5.6484	6.17402	2.45433	0	1.69521	C1
chr6_15551766_15552759	10.2406	12.5169	12.1381	10.584	3.06791	3.59703	3.39042	C1
chr6_157153418_157155019	28.271	14.7258	20.0699	28.2241	9.20374	12.5896	6.78083	C1
chr6_158190553_158191369	11.2034	6.62661	7.15064	7.05602	4.90866	0	5.08562	C1
chr6_158888669_158889738	20.9188	20.6161	16.5847	16.7581	7.36299	8.99258	8.47604	C1
chr6_158895935_158897994	46.564	32.3968	45.1271	29.1061	22.7025	12.5896	22.0377	C1
chr6_163071047_163071377	3.85116	5.15403	3.4251	3.52801	0.613582	0	1.69521	C1
chr6_16799933_16800735	9.19026	11.0444	12.6188	11.466	4.29508	1.79852	3.39042	C1
chr6_168719101_168719837	4.63889	7.3629	10.095	8.82003	4.29508	3.59703	1.69521	C1
chr6_17580751_17581417	7.17716	11.7806	9.43403	8.82003	4.29508	1.79852	5.08562	C1
chr6_17820005_17820726	7.17716	7.3629	4.62688	7.05602	3.06791	1.79852	0	C1
chr6_17949989_17950988	7.35221	6.62661	13.46	12.348	3.68149	3.59703	3.39042	C1
chr6_17984036_17984502	6.73952	7.3629	11.2968	13.23	4.29508	3.59703	5.08562	C1
chr6_19753023_19754994	34.923	26.5064	48.6123	46.7462	12.2716	17.9852	20.3425	C1
chr6_19779557_19780026	4.46384	2.20887	3.66545	5.29202	0.613582	0	1.69521	C1
chr6_24645675_24647338	41.4875	47.1226	47.2904	64.3862	28.2248	30.5748	27.1233	C1
chr6_25629056_25630563	13.1289	9.57177	11.0564	7.05602	5.52224	0	5.08562	C1
chr6_25640257_25641211	3.76363	4.41774	8.41252	5.29202	1.22716	3.59703	1.69521	C1
chr6_25660005_25661738	38.424	23.5613	23.6151	21.1681	15.3396	14.3881	13.5617	C1
chr6_25670205_25672156	69.3208	66.2661	82.7431	54.6842	30.6791	39.5673	28.8185	C1
chr6_31040315_31040983	3.93868	5.15403	6.91028	7.05602	0.613582	0	0	C1
chr6_31650736_31651573	22.4067	19.8798	24.3963	23.8141	7.36299	5.39555	8.47604	C1
chr6_33993870_33994394	7.78984	8.83548	8.23225	9.70203	4.29508	1.79852	3.39042	C1
chr6_34111584_34113978	29.3213	34.6056	42.5433	32.6341	17.7939	17.9852	20.3425	C1
chr6_35033443_35034188	5.51416	3.68145	2.46367	2.64601	1.22716	1.79852	0	C1
chr6_38187208_38187736	9.10273	7.3629	7.51117	9.70203	3.68149	1.79852	1.69521	C1
chr6_38325738_38326651	11.9911	6.62661	8.17216	13.23	1.84075	1.79852	5.08562	C1
chr6_39280673_39282680	40.7873	39.0234	38.8778	27.3421	15.9531	16.1866	16.9521	C1
chr6_39289124_39291284	55.5792	38.2871	44.9469	40.5721	17.1803	16.1866	20.3425	C1
chr6_39306930_39308536	46.1264	43.4411	29.7442	26.4601	17.7939	16.1866	13.5617	C1
chr6_41255649_41257105	18.9932	29.4516	26.86	20.2861	9.81732	12.5896	11.8665	C1
chr6_41528005_41528425	7.08963	5.89032	5.1076	8.82003	2.45433	0	0	C1
chr6_43529840_43530544	4.55137	4.41774	3.12465	6.17402	1.84075	0	1.69521	C1
chr6_43816069_43816340	7.35221	7.3629	5.6484	7.05602	0.613582	0	1.69521	C1
chr6_43868203_43869931	41.9251	43.4411	41.6419	41.4541	12.8852	14.3881	20.3425	C1
chr6_46432942_46434179	7.70231	5.15403	9.55421	4.41001	3.68149	3.59703	3.39042	C1
chr6_46516344_46517534	19.8685	17.671	16.8851	15.8761	9.20374	8.99258	6.78083	C1
chr6_46860885_46862102	30.109	30.1879	32.4483	34.3981	10.4309	12.5896	13.5617	C1
chr6_47632773_47633348	12.4287	7.3629	8.71296	6.17402	5.52224	1.79852	5.08562	C1
chr6_48397456_48398719	21.0938	27.979	22.4734	29.1061	13.4988	8.99258	10.1712	C1
chr6_52633369_52634969	26.5205	28.7153	39.7792	30.8701	13.4988	10.7911	15.2569	C1
chr6_53181544_53182187	7.96489	4.41774	4.02599	4.41001	3.06791	1.79852	1.69521	C1
chr6_55421362_55423091	15.9298	10.3081	14.121	12.348	5.52224	3.59703	3.39042	C1
chr6_56330906_56332068	5.95179	3.68145	4.14617	6.17402	2.45433	0	0	C1
chr6_64359095_64360368	11.2909	8.09919	16.3443	9.70203	5.52224	7.19406	5.08562	C1
chr6_683623_684428	9.80295	6.62661	8.41252	12.348	0	3.59703	5.08562	C1
chr6_71188326_71190061	27.4833	19.8798	32.0276	25.5781	14.1124	10.7911	15.2569	C1
chr6_715240_716517	30.6342	25.7702	20.6107	20.2861	10.4309	8.99258	10.1712	C1
chr6_73603176_73604323	23.7196	25.7702	34.8518	29.1061	12.2716	12.5896	15.2569	C1
chr6_80446981_80447419	2.80084	5.89032	3.06456	2.64601	1.22716	0	0	C1
chr6_81389396_81391020	10.5907	18.4073	18.2071	10.584	7.36299	7.19406	6.78083	C1
chr6_81434962_81435852	11.3784	10.3081	10.1551	7.93803	2.45433	3.59703	1.69521	C1
chr6_82155897_82156728	10.5032	13.2532	12.799	10.584	2.45433	3.59703	5.08562	C1
chr6_82530307_82532584	12.6913	21.3524	17.0053	13.23	7.36299	8.99258	5.08562	C1
chr6_83935902_83936620	5.3391	5.89032	7.75153	8.82003	1.84075	1.79852	3.39042	C1
chr6_84742515_84745077	53.391	60.3758	51.3764	49.3922	29.452	17.9852	20.3425	C1
chr6_84771118_84772125	11.641	11.7806	8.29234	7.05602	3.68149	3.59703	1.69521	C1
chr6_84775429_84776247	6.82705	12.5169	10.6358	7.93803	3.06791	3.59703	5.08562	C1
chr6_84784038_84785291	13.304	11.7806	9.31386	8.82003	4.90866	1.79852	1.69521	C1
chr6_91521109_91522296	27.6583	44.1774	49.2733	44.1001	19.6346	19.7837	16.9521	C1
chr6_98740896_98741550	3.41353	5.89032	3.54527	7.05602	1.22716	0	1.69521	C1
chr6_99733814_99734509	5.42663	10.3081	7.21073	7.05602	1.22716	1.79852	0	C1
chr7_101852264_101852695	3.6761	8.09919	4.02599	4.41001	1.22716	0	1.69521	C1
chr7_103308666_103309542	6.82705	7.3629	5.76858	3.52801	0.613582	1.79852	1.69521	C1
chr7_104664881_104665918	7.61479	10.3081	9.37395	10.584	2.45433	3.59703	3.39042	C1
chr7_104678422_104678687	5.42663	5.15403	6.60983	5.29202	1.84075	1.79852	1.69521	C1
chr7_105580359_105581645	8.75263	16.1984	18.2672	8.82003	6.74941	7.19406	5.08562	C1
chr7_106631717_106632049	4.11374	2.94516	2.88429	5.29202	0.613582	0	0	C1
chr7_106762845_106763134	2.36321	2.20887	2.34349	5.29202	1.22716	0	1.69521	C1
chr7_107922747_107924272	7.78984	8.09919	12.9192	15.8761	3.06791	5.39555	6.78083	C1
chr7_108056252_108057531	30.109	27.2427	25.7783	22.0501	9.20374	10.7911	6.78083	C1
chr7_108233096_108233935	10.9408	6.62661	5.94885	11.466	1.22716	3.59703	0	C1
chr7_110624011_110624409	2.10063	5.15403	3.00447	3.52801	1.22716	1.79852	1.69521	C1
chr7_111386810_111387494	7.17716	10.3081	7.87171	13.23	0.613582	1.79852	3.39042	C1
chr7_113464001_113465174	30.1966	22.825	20.6708	32.6341	9.81732	14.3881	15.2569	C1
chr7_114053837_114057138	68.4456	59.6395	58.3468	50.2742	25.1569	30.5748	27.1233	C1
chr7_114062583_114063592	23.0194	21.3524	30.2851	27.3421	10.4309	14.3881	8.47604	C1
chr7_114299447_114300842	43.0629	51.5403	61.832	69.6782	18.4075	23.3807	25.4281	C1
chr7_114348336_114349266	13.9167	11.0444	8.95332	10.584	4.29508	5.39555	3.39042	C1
chr7_12442682_12444226	88.0515	82.4645	58.7073	69.6782	40.4964	41.3659	38.9898	C1
chr7_12609319_12611435	89.4519	81.7282	71.2059	82.0263	42.9508	32.3733	42.3802	C1
chr7_126376052_126376907	6.38942	5.15403	9.79457	10.584	4.29508	0	1.69521	C1
chr7_127556552_127556823	4.989	8.09919	5.58831	7.93803	1.84075	0	0	C1
chr7_127628835_127629864	6.56447	5.89032	12.739	7.05602	3.68149	5.39555	5.08562	C1
chr7_129014429_129016875	17.4177	14.7258	22.4133	29.9881	11.6581	10.7911	8.47604	C1
chr7_129992042_129993106	14.6169	22.0887	20.5506	19.4041	6.13582	5.39555	10.1712	C1
chr7_130004985_130006340	57.5923	56.6944	73.1889	64.3862	26.9976	30.5748	33.9042	C1
chr7_130050443_130051182	10.3281	6.62661	7.15064	10.584	1.84075	1.79852	0	C1
chr7_130069564_130069977	3.6761	2.94516	2.8242	6.17402	0	0	0	C1
chr7_133620430_133621509	13.6541	7.3629	9.25377	10.584	5.52224	3.59703	5.08562	C1
chr7_137609937_137610802	12.6038	6.62661	6.97037	6.17402	1.84075	0	5.08562	C1
chr7_13840143_13841562	41.575	36.0782	37.0752	45.8642	11.0445	14.3881	15.2569	C1
chr7_13889010_13890594	40.6997	55.9581	43.9854	41.4541	15.9531	17.9852	16.9521	C1
chr7_13937620_13939566	12.2537	17.671	22.6537	20.2861	7.36299	7.19406	10.1712	C1
chr7_140815725_140816485	8.75263	12.5169	6.7901	8.82003	3.68149	1.79852	5.08562	C1
chr7_140930986_140931891	8.22747	4.41774	6.54974	5.29202	2.45433	1.79852	1.69521	C1
chr7_143626392_143627162	9.80295	4.41774	7.81162	8.82003	4.29508	3.59703	3.39042	C1
chr7_150659964_150662903	39.2993	21.3524	25.7783	38.8081	9.20374	17.9852	10.1712	C1
chr7_150668362_150669505	41.6625	29.4516	24.8169	29.9881	11.0445	12.5896	16.9521	C1
chr7_152374693_152375369	6.82705	13.2532	11.2968	14.112	4.29508	3.59703	5.08562	C1
chr7_153583237_153585651	69.7585	54.4855	60.4499	57.3302	30.0655	28.7763	30.5137	C1
chr7_155382612_155384033	8.315	11.7806	10.756	8.82003	4.29508	3.59703	5.08562	C1
chr7_157153106_157153642	9.01521	9.57177	7.81162	14.112	3.68149	5.39555	3.39042	C1
chr7_158196096_158197120	7.70231	11.7806	9.19368	7.93803	4.90866	0	5.08562	C1
chr7_19798170_19799111	10.1531	11.0444	7.75153	12.348	3.06791	1.79852	3.39042	C1
chr7_24450544_24451832	26.8706	39.7597	53.4796	44.9822	19.6346	19.7837	15.2569	C1
chr7_24461573_24462924	14.7044	11.0444	7.15064	8.82003	3.06791	5.39555	5.08562	C1
chr7_25350588_25351669	9.27779	11.7806	12.8591	7.93803	5.52224	5.39555	3.39042	C1
chr7_25398792_25400578	60.4807	56.6944	78.5969	61.7402	27.6112	34.1718	33.9042	C1
chr7_27672360_27673189	10.9408	9.57177	16.5246	11.466	4.90866	7.19406	3.39042	C1
chr7_28034147_28034802	10.7657	13.2532	10.6959	11.466	5.52224	3.59703	0	C1
chr7_28152272_28154675	16.2799	11.7806	14.8421	19.4041	4.90866	7.19406	5.08562	C1
chr7_35686117_35688322	44.0257	47.8589	71.8669	50.2742	31.2927	34.1718	27.1233	C1
chr7_3631693_3633194	17.7678	13.2532	14.4815	19.4041	6.74941	7.19406	5.08562	C1
chr7_36943757_36944966	19.3433	17.671	15.2627	12.348	7.97657	7.19406	6.78083	C1
chr7_36997438_36998150	6.03931	6.62661	4.32644	8.82003	1.22716	0	0	C1
chr7_37023634_37026945	58.9927	35.3419	41.0411	44.1001	20.2482	23.3807	16.9521	C1
chr7_37039195_37040540	29.0587	22.0887	27.4609	29.1061	12.2716	8.99258	13.5617	C1
chr7_38478709_38479884	9.80295	13.2532	11.417	9.70203	3.68149	1.79852	5.08562	C1
chr7_41094474_41095179	15.9298	11.0444	16.0439	10.584	5.52224	3.59703	5.08562	C1
chr7_44850347_44851167	8.49005	5.89032	5.22778	4.41001	3.06791	0	0	C1
chr7_50602457_50602928	18.2055	11.7806	16.2842	15.8761	6.74941	7.19406	6.78083	C1
chr7_65420101_65421321	16.8926	19.1435	27.3407	18.5221	6.13582	12.5896	6.78083	C1
chr7_66247472_66248509	11.9036	16.9347	14.1811	22.9321	5.52224	7.19406	6.78083	C1
chr7_69608084_69609079	16.1048	13.2532	7.9318	12.348	3.06791	3.59703	6.78083	C1
chr7_72941897_72943122	16.3674	8.83548	16.7049	17.6401	7.36299	5.39555	6.78083	C1
chr7_73129733_73130840	90.5022	64.7935	48.7926	59.0942	37.4285	28.7763	33.9042	C1
chr7_75686925_75687526	20.2186	11.7806	17.4259	21.1681	9.81732	7.19406	5.08562	C1
[truncated: 70,240 more rows]
