# Supplementary material for: Single cell multiomic analysis reveals diabetes-associated β-cell heterogeneity driven by HNF1A
Source: Nat Commun. 2023 Sep 5;14:5400. doi: 10.1038/s41467-023-41228-3 (PMC10480445; doi:10.1038/s41467-023-41228-3)
Supplement: Supplementary file 6 — Supplementary Data 3 [file 41467_2023_41228_MOESM6_ESM.xlsx]

## Sheet: T2D trajectory genes
	slope	qvalue	GlobalTag	FishersMethod.qvalue	H.sources
TFG	0.714586	0.00495498	T2D.UP	0.124915	Inter-donor
PAX6	0.714763	0.00493767	T2D.UP	0.0924216	Inter-donor
NUDT9	0.714769	0.00493767	T2D.UP	0.16755	Inter-donor
VWA5A	0.71513	0.00490166	T2D.UP	0.085851	Inter-donor
RSRP1	0.715134	0.00490166	T2D.UP	0.0324282	Inter-donor
ZNF524	0.71533	0.00488842	T2D.UP	0.116973	Inter-donor
VAV3	0.715507	0.0048714	T2D.UP	0.000463376	Intra-donor
SUMO2	-0.715973	0.00481887	T2D.DN	0.14999	Inter-donor
NAV2	0.71595	0.00481887	T2D.UP	0.0389492	Inter-donor
EDA2R	0.716174	0.00480263	T2D.UP	0.0539352	Inter-donor
TMEM59	0.716277	0.00479558	T2D.UP	0.000874379	Intra-donor
SCAMP3	0.7164	0.00478606	T2D.UP	0.0507703	Inter-donor
SCG2	0.716578	0.00476921	T2D.UP	2.99076e-19	Intra-donor
OBFC1	0.71691	0.00473224	T2D.UP	0.112339	Inter-donor
ICE2	0.717028	0.00472341	T2D.UP	0.108849	Inter-donor
RPS15A	-0.717197	0.00470791	T2D.DN	0.243774	Inter-donor
UGP2	0.717227	0.00470791	T2D.UP	0.0519883	Inter-donor
HN1	-0.717318	0.00470743	T2D.DN	0.075103	Inter-donor
RBBP5	0.717303	0.00470743	T2D.UP	0.109585	Inter-donor
LOC441204	0.717306	0.00470743	T2D.UP	0.0236381	Inter-donor
LMNA	0.717458	0.0047072	T2D.UP	0.226745	Inter-donor
CALM1	-0.717764	0.00467396	T2D.DN	0.073957	Inter-donor
CFAP65	-0.718496	0.00459228	T2D.DN	0.0455314	Inter-donor
PLOD2	0.718448	0.00459228	T2D.UP	2.42375e-06	Intra-donor
CCND1	0.718599	0.00458595	T2D.UP	0.000228191	Intra-donor
PANK4	0.718898	0.00455439	T2D.UP	0.098366	Inter-donor
PHLDA3	0.718905	0.00455439	T2D.UP	0.00594231	Intra-donor
LTA4H	0.718934	0.00455439	T2D.UP	0.133083	Inter-donor
IVNS1ABP	0.718979	0.00455439	T2D.UP	0.0976976	Inter-donor
COTL1	-0.719139	0.00454979	T2D.DN	0.176938	Inter-donor
SLC35B2	0.719147	0.00454979	T2D.UP	0.125411	Inter-donor
TENM3	0.719291	0.00454355	T2D.UP	0.00119272	Intra-donor
PACSIN2	0.719389	0.00453763	T2D.UP	0.16755	Inter-donor
ZYG11B	0.719431	0.00453763	T2D.UP	0.0182771	Inter-donor
NFIC	0.71947	0.00453763	T2D.UP	0.0780136	Inter-donor
SYNGR2	0.71964	0.0045255	T2D.UP	0.146502	Inter-donor
RUFY3	0.719766	0.00451606	T2D.UP	0.208554	Inter-donor
ENO1	0.719871	0.00450934	T2D.UP	0.0176769	Inter-donor
PLEKHB2	0.719959	0.00450474	T2D.UP	0.147083	Inter-donor
SEMA6D	0.720062	0.00449839	T2D.UP	0.0229033	Inter-donor
BCKDK	0.720112	0.00449839	T2D.UP	0.17697	Inter-donor
RPS27	-0.720246	0.00448829	T2D.DN	0.125411	Inter-donor
TMED10	0.720276	0.00448829	T2D.UP	8.2313e-05	Intra-donor
TMEM14B	-0.720376	0.00448497	T2D.DN	0.0565174	Inter-donor
CLGN	0.720418	0.00448497	T2D.UP	0.00222905	Intra-donor
TOX	0.720825	0.00444179	T2D.UP	0.165387	Inter-donor
CDH10	0.720849	0.00444179	T2D.UP	0.137067	Inter-donor
PCDHGC3	0.721002	0.00443269	T2D.UP	0.0258004	Inter-donor
SLC39A1	0.721011	0.00443269	T2D.UP	0.0956479	Inter-donor
ARL13B	-0.721278	0.00441132	T2D.DN	0.030892	Inter-donor
KNSTRN	0.72144	0.0043977	T2D.UP	0.0682886	Inter-donor
PIR	0.72154	0.00439182	T2D.UP	0.00171844	Intra-donor
MRPL21	-0.721722	0.00437584	T2D.DN	0.0188054	Inter-donor
TRPC1	0.722319	0.00430886	T2D.UP	0.130098	Inter-donor
ILF3	0.722398	0.00430564	T2D.UP	0.108217	Inter-donor
DPH5	0.722753	0.00426881	T2D.UP	0.184226	Inter-donor
DDX49	0.72299	0.00424651	T2D.UP	0.110676	Inter-donor
PNRC1	0.723123	0.00423685	T2D.UP	0.141884	Inter-donor
ACO2	0.72317	0.00423685	T2D.UP	0.0235761	Inter-donor
SLC39A8	0.723372	0.0042196	T2D.UP	0.00126027	Intra-donor
RAI1	0.723528	0.00420718	T2D.UP	0.0246478	Inter-donor
PML	0.723723	0.00419019	T2D.UP	0.0787891	Inter-donor
GRASP	-0.724223	0.00413711	T2D.DN	0.060892	Inter-donor
MYO3A	0.724229	0.00413711	T2D.UP	0.0122829	Inter-donor
KDM5D	0.724234	0.00413711	T2D.UP	0.143659	Inter-donor
RHBDD1	0.724323	0.00413711	T2D.UP	0.162924	Inter-donor
SRSF1	0.724365	0.00413711	T2D.UP	0.0389492	Inter-donor
PRUNE1	0.725482	0.00402093	T2D.UP	0.0694098	Inter-donor
MRPS22	0.725665	0.00400588	T2D.UP	0.175044	Inter-donor
CAPS	0.725674	0.00400588	T2D.UP	0.000520028	Intra-donor
CISD2	-0.725818	0.00400053	T2D.DN	0.098366	Inter-donor
CHORDC1	-0.725985	0.00398743	T2D.DN	2.55113e-05	Intra-donor
ACTN1	-0.726137	0.00397609	T2D.DN	2.67896e-05	Intra-donor
DGCR2	0.726371	0.00395538	T2D.UP	0.0466208	Inter-donor
GLG1	0.726461	0.00395121	T2D.UP	0.0160052	Inter-donor
GCK	0.726578	0.00394402	T2D.UP	0.0487816	Inter-donor
ANKZF1	0.727253	0.00387379	T2D.UP	0.149768	Inter-donor
SLC38A10	0.727305	0.00387379	T2D.UP	0.0579665	Inter-donor
LOC100130111	0.72734	0.00387379	T2D.UP	0.0144285	Inter-donor
BCDIN3D	0.727346	0.00387379	T2D.UP	0.0324282	Inter-donor
DMTF1	0.728222	0.00378985	T2D.UP	0.162924	Inter-donor
SPINT2	0.728287	0.00378854	T2D.UP	1.68531e-05	Intra-donor
PRKCDBP	-0.728489	0.00377918	T2D.DN	0.0866985	Inter-donor
JPX	-0.728468	0.00377918	T2D.DN	0.173096	Inter-donor
NGRN	0.728426	0.00377918	T2D.UP	0.0643786	Inter-donor
KCNA5	-0.72874	0.0037688	T2D.DN	0.0719564	Inter-donor
SEC11C	0.728681	0.0037688	T2D.UP	0.000147059	Intra-donor
NUCB1	0.728714	0.0037688	T2D.UP	0.228592	Inter-donor
CREB3L1	0.72874	0.0037688	T2D.UP	0.102247	Inter-donor
ZFAND1	0.729329	0.00372159	T2D.UP	0.122061	Inter-donor
TFF3	0.729335	0.00372159	T2D.UP	3.1621e-07	Intra-donor
GMPR2	0.729375	0.00372159	T2D.UP	0.20113	Inter-donor
TMBIM1	0.729435	0.00372159	T2D.UP	0.0903835	Inter-donor
SCAMP2	0.729487	0.00372159	T2D.UP	0.0218842	Inter-donor
GNG7	-0.729783	0.00370989	T2D.DN	0.085851	Inter-donor
GPR107	0.729707	0.00370989	T2D.UP	0.112126	Inter-donor
DDIT4	0.729729	0.00370989	T2D.UP	0.0423341	Inter-donor
DPP7	0.729994	0.00369645	T2D.UP	0.00311577	Intra-donor
INO80E	0.730558	0.00364168	T2D.UP	0.159086	Inter-donor
NEDD9	-0.731028	0.00360375	T2D.DN	0.000263024	Intra-donor
H2AFJ	-0.730976	0.00360375	T2D.DN	0.0132703	Inter-donor
TCF4	0.730968	0.00360375	T2D.UP	0.0808296	Inter-donor
IFI6	0.73154	0.00356075	T2D.UP	0.0130394	Inter-donor
SIAE	0.731634	0.00355659	T2D.UP	0.176938	Inter-donor
DDB1	0.731755	0.00354964	T2D.UP	0.0465661	Inter-donor
RNF167	0.731814	0.00354915	T2D.UP	0.136691	Inter-donor
BSG	0.731956	0.00354	T2D.UP	0.00808617	Intra-donor
DNAJC13	0.732019	0.00353915	T2D.UP	0.00486032	Intra-donor
FDPS	-0.732204	0.00352562	T2D.DN	0.0610624	Inter-donor
HIF1AN	0.732601	0.00349009	T2D.UP	0.00994617	Intra-donor
ALDH18A1	0.732895	0.00346546	T2D.UP	0.19276	Inter-donor
LOC101927960	-0.733444	0.00341497	T2D.DN	0.0294491	Inter-donor
TSPAN12	0.733744	0.00339018	T2D.UP	0.030478	Inter-donor
UQCRC2	0.733905	0.00337955	T2D.UP	0.147396	Inter-donor
SLC7A5	0.733936	0.00337955	T2D.UP	0.0204272	Inter-donor
NAA20	0.734182	0.00336276	T2D.UP	0.0147592	Inter-donor
C9orf69	-0.73462	0.00332455	T2D.DN	0.0167122	Inter-donor
TUBA4A	-0.735047	0.00329291	T2D.DN	0.0361894	Inter-donor
RMDN3	0.734995	0.00329291	T2D.UP	0.0453089	Inter-donor
RPL8	0.735836	0.00322681	T2D.UP	0.0144285	Inter-donor
HMGB3	-0.735978	0.0032184	T2D.DN	0.049237	Inter-donor
DISP3	0.736175	0.0032048	T2D.UP	0.00670419	Intra-donor
NR4A1	0.73627	0.00320094	T2D.UP	0.0794625	Inter-donor
CRMP1	0.736317	0.00320094	T2D.UP	0.0707775	Inter-donor
HPGD	0.736723	0.00317336	T2D.UP	0.116026	Inter-donor
BHLHE41	-0.736856	0.00316599	T2D.DN	1.04484e-06	Intra-donor
MRPL49	0.737286	0.0031304	T2D.UP	0.149755	Inter-donor
NACA2	-0.737918	0.00307627	T2D.DN	0.15096	Inter-donor
PROC	-0.738033	0.00307068	T2D.DN	0.119676	Inter-donor
TMBIM4	-0.738443	0.00304184	T2D.DN	0.137067	Inter-donor
OGT	0.7384	0.00304184	T2D.UP	0.206265	Inter-donor
M6PR	0.738557	0.00303758	T2D.UP	0.0786025	Inter-donor
DNAJC12	-0.738938	0.00300846	T2D.DN	1.37993e-05	Intra-donor
NCOR1	0.738929	0.00300846	T2D.UP	0.098366	Inter-donor
KIFC3	-0.739093	0.00300365	T2D.DN	0.0532922	Inter-donor
STX5	0.739396	0.00298115	T2D.UP	0.0152162	Inter-donor
PHC3	0.739432	0.00298115	T2D.UP	0.043384	Inter-donor
MRPS18C	-0.739659	0.002972	T2D.DN	0.0183363	Inter-donor
LOC728392	-0.739621	0.002972	T2D.DN	0.140193	Inter-donor
TMEM246	0.739609	0.002972	T2D.UP	0.243774	Inter-donor
TRAPPC9	0.739625	0.002972	T2D.UP	0.0364224	Inter-donor
ATG12	0.739692	0.002972	T2D.UP	0.129587	Inter-donor
AMZ2	0.739857	0.002972	T2D.UP	0.00222905	Intra-donor
SHTN1	-0.74088	0.00289621	T2D.DN	0.000497645	Intra-donor
PHLDA2	-0.740829	0.00289621	T2D.DN	0.000567735	Intra-donor
ZNF230	0.740789	0.00289621	T2D.UP	0.209231	Inter-donor
TUT1	0.741206	0.00287425	T2D.UP	0.101919	Inter-donor
STAP2	0.741309	0.00287013	T2D.UP	0.192221	Inter-donor
MBD6	0.741551	0.00285384	T2D.UP	0.0851941	Inter-donor
TMEM128	0.741886	0.00282944	T2D.UP	0.0136493	Inter-donor
NME4	0.742029	0.00282188	T2D.UP	0.149733	Inter-donor
PLP2	0.742346	0.0027993	T2D.UP	0.0110715	Inter-donor
TMBIM6	0.742474	0.00279315	T2D.UP	0.000874379	Intra-donor
IDI1	-0.742668	0.00278133	T2D.DN	0.00615461	Intra-donor
TPD52L2	0.742948	0.00276215	T2D.UP	0.183302	Inter-donor
FKBP11	-0.743293	0.00273818	T2D.DN	0.224403	Inter-donor
TMEM30B	0.743286	0.00273818	T2D.UP	0.0802607	Inter-donor
AHCYL1	0.743346	0.00273818	T2D.UP	0.201491	Inter-donor
SLC3A2	0.743611	0.00272512	T2D.UP	0.243774	Inter-donor
ARHGAP18	0.743834	0.00271104	T2D.UP	0.081848	Inter-donor
TGFB1	0.743992	0.0027026	T2D.UP	0.0298358	Inter-donor
CCDC171	0.744397	0.00267341	T2D.UP	0.00414946	Intra-donor
GPRIN3	0.74448	0.00267129	T2D.UP	0.0496116	Inter-donor
NIFK	-0.744583	0.0026675	T2D.DN	0.000788853	Intra-donor
PPP1CB	0.744818	0.00265273	T2D.UP	0.0963068	Inter-donor
MYL6	-0.744906	0.00265019	T2D.DN	0.109746	Inter-donor
FSTL4	0.745002	0.00264698	T2D.UP	1.18499e-06	Intra-donor
METTL17	0.745227	0.00263313	T2D.UP	0.195759	Inter-donor
NEFL	0.745284	0.00263313	T2D.UP	0.0122662	Inter-donor
LMF2	0.745515	0.00261895	T2D.UP	0.0780136	Inter-donor
TUBE1	0.745819	0.00259879	T2D.UP	0.0361894	Inter-donor
PDCD5	-0.746521	0.00254896	T2D.DN	0.0454769	Inter-donor
MRPS10	-0.746493	0.00254896	T2D.DN	0.113752	Inter-donor
DTX3	0.746588	0.00254896	T2D.UP	0.0953305	Inter-donor
NRP2	0.746701	0.00254612	T2D.UP	0.00531991	Intra-donor
TMEM209	0.746834	0.00254013	T2D.UP	0.0485851	Inter-donor
FAM171B	0.746857	0.00254013	T2D.UP	0.102194	Inter-donor
NEIL1	0.747248	0.00251638	T2D.UP	0.00531991	Intra-donor
MAGED2	0.747414	0.00250778	T2D.UP	0.025317	Inter-donor
TCTN3	0.747441	0.00250778	T2D.UP	0.119676	Inter-donor
CIRBP	0.747558	0.0025056	T2D.UP	0.0121671	Inter-donor
SLC36A4	0.747821	0.00248944	T2D.UP	0.128482	Inter-donor
SCRN2	0.74821	0.00246348	T2D.UP	0.0351527	Inter-donor
C4orf48	-0.748356	0.00245663	T2D.DN	0.0684438	Inter-donor
FAM174B	0.74843	0.00245541	T2D.UP	0.0484375	Inter-donor
NPDC1	0.74856	0.00244983	T2D.UP	0.0400844	Inter-donor
PIAS2	0.748686	0.00244463	T2D.UP	0.13447	Inter-donor
ERP44	0.748922	0.00243085	T2D.UP	0.0167483	Inter-donor
IPO9	0.7492	0.00241396	T2D.UP	0.0279647	Inter-donor
SVIP	-0.749274	0.00241276	T2D.DN	0.104562	Inter-donor
RPL36AL	-0.749667	0.00238723	T2D.DN	0.171937	Inter-donor
AP2M1	0.749952	0.00237	T2D.UP	0.195759	Inter-donor
HNRNPF	0.750177	0.00235741	T2D.UP	0.108463	Inter-donor
CXCL2	-0.750275	0.00235449	T2D.DN	0.15096	Inter-donor
USP9Y	0.75043	0.00234725	T2D.UP	0.152417	Inter-donor
EIF5B	-0.750612	0.00233808	T2D.DN	0.113752	Inter-donor
TMED4	0.750759	0.00233144	T2D.UP	0.00627314	Intra-donor
SYVN1	0.751008	0.0023173	T2D.UP	0.081848	Inter-donor
SF3A2	0.751701	0.00227055	T2D.UP	0.0927428	Inter-donor
PRPF19	0.751812	0.00226674	T2D.UP	0.226745	Inter-donor
PAIP2	0.751848	0.00226674	T2D.UP	0.193516	Inter-donor
CECR5	0.751902	0.00226674	T2D.UP	0.183809	Inter-donor
SRPRA	-0.752012	0.00226511	T2D.DN	0.00905627	Intra-donor
CHPF	0.752063	0.00226511	T2D.UP	0.0177507	Inter-donor
ATP6V1C1	0.752262	0.00225561	T2D.UP	0.0535016	Inter-donor
C22orf42	-0.752541	0.00223967	T2D.DN	0.0189683	Inter-donor
TOM1	0.752768	0.00222755	T2D.UP	0.226745	Inter-donor
XRCC6	0.752809	0.00222755	T2D.UP	0.0919807	Inter-donor
GNAO1	0.752872	0.00222755	T2D.UP	0.0090919	Intra-donor
TMED3	0.752888	0.00222755	T2D.UP	1.60043e-07	Intra-donor
GNPTG	0.752995	0.00222755	T2D.UP	0.0555321	Inter-donor
TM4SF4	-0.753551	0.00219399	T2D.DN	2.44052e-08	Intra-donor
SCN3A	0.753536	0.00219399	T2D.UP	0.000721121	Intra-donor
UBE2E1	0.753543	0.00219399	T2D.UP	0.119676	Inter-donor
SERINC3	0.753631	0.00219399	T2D.UP	0.106937	Inter-donor
ANK3	0.753977	0.00217978	T2D.UP	0.0811386	Inter-donor
RPS25	-0.754685	0.00213965	T2D.DN	0.226745	Inter-donor
KLF10	0.754607	0.00213965	T2D.UP	0.00222201	Intra-donor
KIAA0753	0.754653	0.00213965	T2D.UP	0.189848	Inter-donor
GSN	0.754909	0.0021313	T2D.UP	1.73505e-07	Intra-donor
TFPI	-0.755144	0.00212148	T2D.DN	0.000910202	Intra-donor
RPS3	0.755111	0.00212148	T2D.UP	0.110815	Inter-donor
GPR119	-0.75578	0.00208369	T2D.DN	0.21223	Inter-donor
TBCA	-0.755905	0.00207937	T2D.DN	0.0555321	Inter-donor
EMC10	0.756627	0.00203455	T2D.UP	0.0665426	Inter-donor
NDUFB2	-0.757012	0.00201293	T2D.DN	0.174644	Inter-donor
RBM3	0.757164	0.00200686	T2D.UP	0.0150111	Inter-donor
CAPN13	0.757229	0.00200657	T2D.UP	0.000534791	Intra-donor
CERCAM	0.757879	0.00196781	T2D.UP	0.116973	Inter-donor
TNS1	0.757956	0.00196683	T2D.UP	0.0072813	Intra-donor
JUP	0.758227	0.00195318	T2D.UP	0.135107	Inter-donor
NDUFB9	-0.758811	0.00192246	T2D.DN	0.0657256	Inter-donor
USP33	0.758764	0.00192246	T2D.UP	0.0159632	Inter-donor
FSTL5	0.75922	0.00190123	T2D.UP	0.15401	Inter-donor
NDUFB4	-0.75947	0.00188971	T2D.DN	0.0188054	Inter-donor
TMEM50B	0.759463	0.00188971	T2D.UP	0.0387365	Inter-donor
MBD2	-0.760125	0.00185591	T2D.DN	0.0555321	Inter-donor
UROD	0.760414	0.00184175	T2D.UP	0.0109789	Inter-donor
NPNT	0.761255	0.00179407	T2D.UP	0.0379366	Inter-donor
NOL7	-0.76137	0.00179084	T2D.DN	0.0138049	Inter-donor
CARHSP1	-0.761628	0.00178419	T2D.DN	0.000780408	Intra-donor
TNFRSF14	0.761542	0.00178419	T2D.UP	0.0535972	Inter-donor
POLI	0.761573	0.00178419	T2D.UP	0.0687153	Inter-donor
DGKB	0.761671	0.00178419	T2D.UP	8.05544e-05	Intra-donor
VKORC1	0.762076	0.00176692	T2D.UP	0.00240895	Intra-donor
SAT2	0.762101	0.00176692	T2D.UP	0.102277	Inter-donor
PTGR1	0.76261	0.00174258	T2D.UP	0.135371	Inter-donor
CYCS	-0.762822	0.0017337	T2D.DN	0.0873448	Inter-donor
EIF1AY	0.762962	0.00172915	T2D.UP	0.00747965	Intra-donor
ARHGAP44	0.763625	0.00169412	T2D.UP	0.191808	Inter-donor
MLLT11	0.763739	0.00169112	T2D.UP	0.00948061	Intra-donor
GOLT1A	-0.763963	0.0016818	T2D.DN	0.0130394	Inter-donor
LOC100130476	0.764022	0.0016818	T2D.UP	0.111101	Inter-donor
FAM50B	0.764161	0.00167762	T2D.UP	0.122061	Inter-donor
DHRS2	-0.764385	0.00166836	T2D.DN	0.0132703	Inter-donor
TRAPPC5	-0.764734	0.00165559	T2D.DN	0.0408278	Inter-donor
TPP1	0.764878	0.00165102	T2D.UP	0.015427	Inter-donor
SGIP1	0.765286	0.00163158	T2D.UP	0.000137686	Intra-donor
RPL26	-0.765366	0.00163059	T2D.DN	0.0361894	Inter-donor
SHISA5	0.76562	0.00161991	T2D.UP	0.108179	Inter-donor
SIKE1	0.765625	0.00161991	T2D.UP	0.0460894	Inter-donor
FAM134C	0.765853	0.00161395	T2D.UP	0.143645	Inter-donor
FUS	0.766723	0.00156958	T2D.UP	0.143659	Inter-donor
PGRMC1	-0.767215	0.00154645	T2D.DN	0.00798727	Intra-donor
CTSA	0.767389	0.00154049	T2D.UP	0.020784	Inter-donor
PTP4A3	0.767432	0.00154049	T2D.UP	0.00217035	Intra-donor
IL20RA	0.76754	0.0015392	T2D.UP	0.00152107	Intra-donor
PHIP	0.767631	0.00153768	T2D.UP	0.0414061	Inter-donor
R3HDM4	0.7677	0.00153741	T2D.UP	0.114369	Inter-donor
SMARCC2	0.767953	0.0015273	T2D.UP	0.140297	Inter-donor
SCGN	-0.768108	0.0015238	T2D.DN	4.42162e-08	Intra-donor
SRSF2	0.768083	0.0015238	T2D.UP	0.109864	Inter-donor
MIR210HG	0.768168	0.0015238	T2D.UP	0.102277	Inter-donor
SLC35G2	0.768411	0.00151654	T2D.UP	0.00325492	Intra-donor
IGFBP3	-0.768574	0.00151131	T2D.DN	2.53646e-06	Intra-donor
DCAF6	0.768671	0.00150956	T2D.UP	0.0762344	Inter-donor
BCAP31	0.768748	0.00150892	T2D.UP	0.0982425	Inter-donor
FXYD5	0.769677	0.0014639	T2D.UP	0.194555	Inter-donor
PLXNB2	0.769911	0.00145521	T2D.UP	0.0710214	Inter-donor
PYCR2	0.769939	0.00145521	T2D.UP	0.0487637	Inter-donor
POLA1	0.770103	0.00145196	T2D.UP	0.0426825	Inter-donor
PTMS	-0.770933	0.00141331	T2D.DN	0.0047785	Intra-donor
SNAP25	0.771136	0.00140639	T2D.UP	0.098366	Inter-donor
ACADVL	0.771262	0.00140336	T2D.UP	0.187485	Inter-donor
NDUFB1	-0.771725	0.0013894	T2D.DN	0.176938	Inter-donor
KISS1R	0.771609	0.0013894	T2D.UP	0.00645288	Intra-donor
KARS	0.771655	0.0013894	T2D.UP	0.231594	Inter-donor
SHMT2	0.772203	0.00136981	T2D.UP	0.114021	Inter-donor
VPS36	-0.772316	0.00136747	T2D.DN	0.108849	Inter-donor
APH1B	0.772374	0.00136747	T2D.UP	0.00258278	Intra-donor
COX17	-0.772651	0.00136048	T2D.DN	0.0707775	Inter-donor
PARP9	0.77259	0.00136048	T2D.UP	0.101919	Inter-donor
ARID5B	-0.77302	0.00134605	T2D.DN	0.000349536	Intra-donor
CNTN5	0.773578	0.00132257	T2D.UP	0.000373082	Intra-donor
PNRC2	-0.773695	0.00132013	T2D.DN	0.0104599	Inter-donor
SECISBP2L	0.774076	0.00130529	T2D.UP	0.0311053	Inter-donor
BMS1P20	-0.774142	0.00130526	T2D.DN	0.176938	Inter-donor
JUNB	0.774184	0.00130526	T2D.UP	0.0387981	Inter-donor
PRSS22	0.774528	0.00129339	T2D.UP	0.000660171	Intra-donor
WIPI2	0.775147	0.00126788	T2D.UP	0.0167122	Inter-donor
GAP43	0.775173	0.00126788	T2D.UP	6.67887e-08	Intra-donor
VCP	0.775325	0.00126574	T2D.UP	0.137067	Inter-donor
CRADD	0.775506	0.00126051	T2D.UP	0.00222905	Intra-donor
PCDH10	0.775721	0.00125375	T2D.UP	0.00222905	Intra-donor
DIP2C	0.775937	0.00124696	T2D.UP	0.0898522	Inter-donor
LINC01146	-0.776472	0.00122594	T2D.DN	0.0615144	Inter-donor
TIMP2	0.776511	0.00122594	T2D.UP	7.27254e-07	Intra-donor
TOP1	-0.776785	0.00121793	T2D.DN	0.0362697	Inter-donor
QSOX1	0.776838	0.00121793	T2D.UP	0.0362697	Inter-donor
CERS2	0.776919	0.00121793	T2D.UP	0.0948351	Inter-donor
RASGRF1	0.777675	0.00118769	T2D.UP	0.0794625	Inter-donor
FOS	0.777718	0.00118769	T2D.UP	0.098366	Inter-donor
KHDRBS3	-0.778009	0.00118393	T2D.DN	0.0120405	Inter-donor
SON	-0.777907	0.00118393	T2D.DN	0.0484375	Inter-donor
NMNAT2	0.777895	0.00118393	T2D.UP	0.0804809	Inter-donor
MICU2	0.778223	0.00117846	T2D.UP	0.0521244	Inter-donor
ADCY1	-0.778405	0.00117518	T2D.DN	0.146923	Inter-donor
TEX264	0.778367	0.00117518	T2D.UP	0.0846213	Inter-donor
SYT1	0.778444	0.00117518	T2D.UP	0.0271948	Inter-donor
NSG1	-0.778723	0.00116856	T2D.DN	0.00119272	Intra-donor
FUBP1	0.779339	0.00114524	T2D.UP	0.115643	Inter-donor
NENF	0.779392	0.00114524	T2D.UP	0.00126027	Intra-donor
RYBP	-0.779904	0.00112727	T2D.DN	0.00091682	Intra-donor
LMO1	0.779906	0.00112727	T2D.UP	0.00109824	Intra-donor
LDHA	0.779916	0.00112727	T2D.UP	0.19984	Inter-donor
NDFIP1	0.780095	0.00112727	T2D.UP	0.0481102	Inter-donor
CEACAM1	-0.780177	0.00112724	T2D.DN	0.185121	Inter-donor
ACSL1	0.780386	0.00112139	T2D.UP	0.14694	Inter-donor
CD47	0.780636	0.00111388	T2D.UP	0.000618842	Intra-donor
COX7A2L	0.781042	0.00110005	T2D.UP	0.122061	Inter-donor
PCDHB4	0.781119	0.0010997	T2D.UP	0.000950177	Intra-donor
LDB1	0.781298	0.00109522	T2D.UP	0.0982547	Inter-donor
NDUFA1	-0.782186	0.00106449	T2D.DN	0.0842827	Inter-donor
PRSS23	-0.78213	0.00106449	T2D.DN	0.000208756	Intra-donor
MINK1	0.782659	0.00104904	T2D.UP	0.000788853	Intra-donor
CDC42EP3	0.782737	0.00104867	T2D.UP	0.081848	Inter-donor
RASGRP1	-0.783232	0.00103384	T2D.DN	0.00732331	Intra-donor
GRIN2A	0.783186	0.00103384	T2D.UP	0.0120162	Inter-donor
ESRP1	0.783404	0.00103075	T2D.UP	0.0412546	Inter-donor
LINC01612	-0.783691	0.00102237	T2D.DN	0.0886479	Inter-donor
SERF2	-0.783872	0.00101996	T2D.DN	0.242201	Inter-donor
CSGALNACT1	0.783823	0.00101996	T2D.UP	0.136691	Inter-donor
TUBB2B	-0.784135	0.00101334	T2D.DN	0.00360552	Intra-donor
PPP2R1A	0.784731	0.000993398	T2D.UP	0.115273	Inter-donor
NFIA	0.78501	0.000985546	T2D.UP	0.141395	Inter-donor
C9orf16	-0.78525	0.000981339	T2D.DN	0.00976067	Intra-donor
IAPP	-0.785193	0.000981339	T2D.DN	0.244749	Inter-donor
LGMN	0.785672	0.000968806	T2D.UP	0.000671146	Intra-donor
UQCRQ	-0.785913	0.000962754	T2D.DN	0.012563	Inter-donor
ABHD12	0.785907	0.000962754	T2D.UP	0.0127527	Inter-donor
PCOLCE2	0.78605	0.000962679	T2D.UP	0.245168	Inter-donor
GPX4	-0.786178	0.000960591	T2D.DN	0.0779318	Inter-donor
RAB7A	0.786439	0.000953637	T2D.UP	0.165387	Inter-donor
HOPX	-0.786531	0.000952877	T2D.DN	1.74336e-05	Intra-donor
OS9	0.786825	0.000944783	T2D.UP	0.0044507	Intra-donor
COX7A1	-0.787094	0.000937643	T2D.DN	0.0130394	Inter-donor
ENDOD1	-0.787431	0.000928145	T2D.DN	0.0130442	Inter-donor
RAC1	-0.787511	0.000927856	T2D.DN	0.00743421	Intra-donor
SND1	0.787661	0.000925047	T2D.UP	0.0364224	Inter-donor
CDK5RAP3	0.78799	0.000915948	T2D.UP	0.0306198	Inter-donor
RBBP8	-0.78847	0.000902376	T2D.DN	0.00397587	Intra-donor
ATP6V0E2	0.788449	0.000902376	T2D.UP	0.0150093	Inter-donor
VLDLR	0.788753	0.000896783	T2D.UP	0.148541	Inter-donor
SP100	0.788919	0.000893554	T2D.UP	0.0361894	Inter-donor
CNKSR2	0.789073	0.000890732	T2D.UP	0.0204272	Inter-donor
RPS12	-0.78966	0.000874474	T2D.DN	0.0786025	Inter-donor
CD164	0.78962	0.000874474	T2D.UP	0.205177	Inter-donor
NEK9	0.789796	0.000873415	T2D.UP	0.0672418	Inter-donor
RRM2B	0.790098	0.000865667	T2D.UP	0.0419889	Inter-donor
LUCAT1	-0.790359	0.000859339	T2D.DN	0.0479698	Inter-donor
CHID1	0.790524	0.000856276	T2D.UP	0.08521	Inter-donor
IMPDH2	0.790624	0.000855364	T2D.UP	0.103755	Inter-donor
LETMD1	0.790952	0.000846883	T2D.UP	0.122061	Inter-donor
HSPA13	0.791026	0.000846875	T2D.UP	0.212464	Inter-donor
PPT1	0.79106	0.000846875	T2D.UP	0.0124554	Inter-donor
SDF4	0.791171	0.000846875	T2D.UP	0.0134576	Inter-donor
PCMT1	0.791204	0.000846875	T2D.UP	0.133337	Inter-donor
DNAJA3	0.791698	0.00083444	T2D.UP	0.138757	Inter-donor
SURF4	0.791813	0.000833095	T2D.UP	0.0913364	Inter-donor
THAP6	0.792037	0.000828207	T2D.UP	0.0672096	Inter-donor
ATP2C1	0.792426	0.000818012	T2D.UP	0.138757	Inter-donor
RPL15	0.792663	0.000812784	T2D.UP	0.0380056	Inter-donor
NEUROD1	0.792758	0.000812125	T2D.UP	0.137067	Inter-donor
CALR	0.792904	0.00080984	T2D.UP	0.000299036	Intra-donor
FXYD6	-0.793096	0.000806124	T2D.DN	0.0100169	Inter-donor
SEPT2	0.793146	0.000806124	T2D.UP	0.110676	Inter-donor
PDE4B	0.793707	0.000791539	T2D.UP	4.52168e-09	Intra-donor
MYH14	0.794232	0.000777512	T2D.UP	0.0898522	Inter-donor
RPL14	-0.794604	0.000768371	T2D.DN	0.0336961	Inter-donor
LPIN1	-0.794748	0.000766278	T2D.DN	0.00339457	Intra-donor
IQGAP1	0.795041	0.000759646	T2D.UP	0.0239231	Inter-donor
STAT3	0.795234	0.000756084	T2D.UP	0.21223	Inter-donor
EGR1	0.795495	0.000750485	T2D.UP	0.206482	Inter-donor
PALLD	-0.795874	0.000743134	T2D.DN	1.05555e-05	Intra-donor
CCDC28A	0.795816	0.000743134	T2D.UP	0.19276	Inter-donor
GNAS	0.795857	0.000743134	T2D.UP	1.3337e-05	Intra-donor
ATPIF1	-0.796105	0.000741336	T2D.DN	0.143659	Inter-donor
NCSTN	0.797792	0.000694662	T2D.UP	0.176637	Inter-donor
CLIP4	0.797962	0.000692017	T2D.UP	0.0739353	Inter-donor
SYAP1	-0.798544	0.000682552	T2D.DN	0.0279564	Inter-donor
SSR1	0.798377	0.000682552	T2D.UP	0.00171772	Intra-donor
CNRIP1	0.798398	0.000682552	T2D.UP	0.012161	Inter-donor
RABGGTB	0.798602	0.000682552	T2D.UP	0.0875446	Inter-donor
RFX6	-0.798769	0.000682312	T2D.DN	0.000827138	Intra-donor
EIF2AK1	0.798954	0.000679332	T2D.UP	0.0200133	Inter-donor
PERP	0.799053	0.000678734	T2D.UP	0.232802	Inter-donor
PLK2	0.799152	0.000678154	T2D.UP	0.00938976	Intra-donor
ZMYND8	0.799628	0.00066719	T2D.UP	0.000510362	Intra-donor
LLGL2	-0.800199	0.00065382	T2D.DN	0.00699601	Intra-donor
HECTD3	0.801002	0.000634573	T2D.UP	0.0416721	Inter-donor
JAKMIP1	0.801043	0.000634573	T2D.UP	0.022138	Inter-donor
SMPD1	0.801057	0.000634573	T2D.UP	0.00627314	Intra-donor
MINPP1	0.801758	0.000620996	T2D.UP	0.00180907	Intra-donor
AMPD2	0.802075	0.000614879	T2D.UP	0.106937	Inter-donor
SCARB2	0.802175	0.000614331	T2D.UP	0.0079589	Intra-donor
RPS9	-0.802342	0.000612078	T2D.DN	0.0465661	Inter-donor
COX16	-0.802784	0.0006082	T2D.DN	0.134674	Inter-donor
SMIM6	-0.802594	0.0006082	T2D.DN	3.05091e-05	Intra-donor
FKBP2	-0.802574	0.0006082	T2D.DN	0.24294	Inter-donor
DDX17	0.802629	0.0006082	T2D.UP	0.00378487	Intra-donor
SEC62	-0.80306	0.000603933	T2D.DN	0.244749	Inter-donor
CTSL	0.803107	0.000603933	T2D.UP	0.00222905	Intra-donor
PDK4	0.803182	0.000603933	T2D.UP	0.015599	Inter-donor
NKX2-2	0.803255	0.000603933	T2D.UP	0.119676	Inter-donor
CPD	0.803351	0.000603933	T2D.UP	0.00601455	Intra-donor
CYSTM1	-0.803938	0.000591997	T2D.DN	0.000203965	Intra-donor
MAGED1	0.803995	0.000591997	T2D.UP	0.000618109	Intra-donor
STXBP5	0.80456	0.00058064	T2D.UP	0.00192065	Intra-donor
BLOC1S6	-0.805187	0.000569876	T2D.DN	0.00368704	Intra-donor
SOD2	-0.805145	0.000569876	T2D.DN	4.99244e-09	Intra-donor
CACNA2D1	0.805085	0.000569876	T2D.UP	0.012563	Inter-donor
P2RY1	0.806031	0.00055315	T2D.UP	0.0851941	Inter-donor
SF3B2	0.806424	0.000545879	T2D.UP	0.15401	Inter-donor
SLCO1A2	0.806951	0.000535611	T2D.UP	0.00246504	Intra-donor
ZFP36	0.80715	0.000532931	T2D.UP	0.00793306	Intra-donor
TCEAL2	-0.807255	0.000532407	T2D.DN	0.14898	Inter-donor
MBNL2	0.807431	0.000530261	T2D.UP	0.0128195	Inter-donor
SEMA4B	0.808061	0.000517959	T2D.UP	0.048886	Inter-donor
EPB41L1	-0.80815	0.000517807	T2D.DN	0.0142909	Inter-donor
CADM1	0.808314	0.000515984	T2D.UP	4.88494e-18	Intra-donor
TUFM	0.808883	0.000505292	T2D.UP	0.139572	Inter-donor
ESYT1	0.808929	0.000505292	T2D.UP	0.0802607	Inter-donor
DAB1	0.808952	0.000505292	T2D.UP	0.0177125	Inter-donor
TIMP1	0.809011	0.000505292	T2D.UP	0.192257	Inter-donor
SCRN1	0.809347	0.000502424	T2D.UP	0.0974911	Inter-donor
CRELD1	0.809943	0.000491387	T2D.UP	0.00615461	Intra-donor
SPON2	-0.810528	0.000480771	T2D.DN	0.00117313	Intra-donor
EXPH5	0.81056	0.000480771	T2D.UP	0.0707775	Inter-donor
CITED2	0.81065	0.000480771	T2D.UP	0.0229274	Inter-donor
SFPQ	0.810962	0.000476979	T2D.UP	0.0903139	Inter-donor
CD46	0.811314	0.000471435	T2D.UP	0.163348	Inter-donor
NDUFA12	-0.811713	0.000464973	T2D.DN	0.0615869	Inter-donor
DVL2	0.812109	0.000458662	T2D.UP	0.00905627	Intra-donor
CAMK1D	-0.812248	0.000457704	T2D.DN	0.0455314	Inter-donor
C19orf66	0.812241	0.000457704	T2D.UP	0.101919	Inter-donor
EIF4EBP1	-0.812893	0.000449783	T2D.DN	0.00741522	Intra-donor
CYB5R3	0.813202	0.000445364	T2D.UP	0.152041	Inter-donor
ABCC8	0.813237	0.000445364	T2D.UP	0.0232694	Inter-donor
RARS2	0.813623	0.000440473	T2D.UP	0.0101321	Inter-donor
MPV17	0.813624	0.000440473	T2D.UP	0.0313374	Inter-donor
BZW2	0.813889	0.000438661	T2D.UP	0.000874379	Intra-donor
MGEA5	0.814045	0.000437326	T2D.UP	0.196674	Inter-donor
SLC40A1	-0.815132	0.000421864	T2D.DN	2.53646e-06	Intra-donor
CD59	0.814939	0.000421864	T2D.UP	0.011847	Inter-donor
ECHS1	0.814965	0.000421864	T2D.UP	0.108585	Inter-donor
EIF4G2	0.815086	0.000421864	T2D.UP	0.0956479	Inter-donor
SCN1B	0.815374	0.00042027	T2D.UP	0.00286382	Intra-donor
KLHL42	0.815459	0.00042027	T2D.UP	0.125411	Inter-donor
LYN	-0.816182	0.00040849	T2D.DN	0.0101321	Inter-donor
SYNGR4	-0.816481	0.00040463	T2D.DN	0.0361894	Inter-donor
UBB	0.817256	0.000392261	T2D.UP	0.231812	Inter-donor
MAP2	0.818006	0.000380646	T2D.UP	0.162924	Inter-donor
EFHC1	0.818436	0.000374763	T2D.UP	0.0555321	Inter-donor
KCNH2	0.818558	0.000374185	T2D.UP	0.0903139	Inter-donor
PDIA3	0.818564	0.000374185	T2D.UP	0.000124283	Intra-donor
APMAP	0.81882	0.000372769	T2D.UP	0.021828	Inter-donor
GPI	0.819323	0.00036576	T2D.UP	0.0330708	Inter-donor
PIGV	0.819426	0.000365546	T2D.UP	0.0453089	Inter-donor
ATP5I	-0.819571	0.000364619	T2D.DN	0.0931751	Inter-donor
ABCC9	0.820292	0.000354175	T2D.UP	0.00026101	Intra-donor
ARPC5	-0.820472	0.000352709	T2D.DN	0.00151519	Intra-donor
TMEM9	0.820482	0.000352709	T2D.UP	0.00298237	Intra-donor
TPM3	-0.820764	0.000350916	T2D.DN	4.43954e-05	Intra-donor
DTD1	0.8228	0.000320494	T2D.UP	0.153961	Inter-donor
FAM107B	-0.82294	0.000319742	T2D.DN	1.83232e-07	Intra-donor
PBLD	-0.823847	0.00030769	T2D.DN	2.27032e-07	Intra-donor
SLC4A4	0.823865	0.00030769	T2D.UP	0.129667	Inter-donor
HMOX1	0.823918	0.00030769	T2D.UP	0.208554	Inter-donor
EEF2	0.824264	0.000305607	T2D.UP	0.0281085	Inter-donor
PRG4	0.824276	0.000305607	T2D.UP	6.4263e-07	Intra-donor
COPA	0.825207	0.000294773	T2D.UP	0.0989296	Inter-donor
GLUL	-0.825577	0.0002909	T2D.DN	4.11272e-06	Intra-donor
KCNE4	0.826012	0.000286167	T2D.UP	0.00152107	Intra-donor
TSPAN13	0.826826	0.000276419	T2D.UP	1.10181e-05	Intra-donor
SUMF2	0.827183	0.000272917	T2D.UP	0.0808296	Inter-donor
TMSB10	0.827412	0.000271126	T2D.UP	0.00154744	Intra-donor
PRRG4	-0.827926	0.000266768	T2D.DN	3.32123e-09	Intra-donor
TAF7	0.82784	0.000266768	T2D.UP	0.142412	Inter-donor
ARRDC3	0.828083	0.000266031	T2D.UP	0.114021	Inter-donor
PPDPF	0.82811	0.000266031	T2D.UP	0.243774	Inter-donor
LOC283683	-0.828291	0.000265834	T2D.DN	0.000886231	Intra-donor
BIRC3	-0.828286	0.000265834	T2D.DN	5.58754e-07	Intra-donor
MYOM1	0.829042	0.000258597	T2D.UP	0.00152107	Intra-donor
ASAP1	0.829218	0.000257572	T2D.UP	0.0177507	Inter-donor
PRUNE2	0.829657	0.000253266	T2D.UP	0.00505028	Intra-donor
ZBTB20	0.829764	0.000253121	T2D.UP	0.00963662	Intra-donor
DYNC1H1	0.829768	0.000253121	T2D.UP	0.0496116	Inter-donor
PIGT	0.829944	0.000253121	T2D.UP	0.0780136	Inter-donor
BHLHE40	0.830148	0.000251938	T2D.UP	0.0390776	Inter-donor
LINC00493	-0.830422	0.000250327	T2D.DN	0.108585	Inter-donor
CSDE1	0.830375	0.000250327	T2D.UP	0.237632	Inter-donor
PFDN2	-0.83064	0.000249459	T2D.DN	0.00828153	Intra-donor
MAN2A1	0.830721	0.000249459	T2D.UP	0.0897957	Inter-donor
TBCC	0.831146	0.000245662	T2D.UP	0.0361502	Inter-donor
LAMP2	0.8315	0.000242574	T2D.UP	0.00994617	Intra-donor
TMOD1	0.831954	0.000238335	T2D.UP	0.0018763	Intra-donor
RGS4	0.832099	0.000237795	T2D.UP	0.0107574	Inter-donor
HEXB	0.83324	0.000225737	T2D.UP	0.0288734	Inter-donor
CERK	0.833399	0.000225063	T2D.UP	1.75411e-05	Intra-donor
RAD23A	0.833587	0.00022406	T2D.UP	0.226745	Inter-donor
KLC4	0.83362	0.00022406	T2D.UP	0.0672817	Inter-donor
CPNE4	0.833627	0.00022406	T2D.UP	4.26117e-06	Intra-donor
SLC6A6	0.83366	0.00022406	T2D.UP	0.0079093	Intra-donor
RACK1	0.83377	0.00022406	T2D.UP	0.0185979	Inter-donor
CDKN1A	0.833867	0.00022406	T2D.UP	4.21781e-09	Intra-donor
SPP1	0.834013	0.00022406	T2D.UP	2.18058e-10	Intra-donor
SLC39A6	0.834476	0.000222016	T2D.UP	0.0189252	Inter-donor
PTCHD4	0.834766	0.00021993	T2D.UP	0.00015138	Intra-donor
SERINC1	0.835097	0.000217402	T2D.UP	0.00741522	Intra-donor
VAT1	0.835691	0.000212048	T2D.UP	0.0450014	Inter-donor
PON3	0.835873	0.000211202	T2D.UP	1.81693e-07	Intra-donor
TNFRSF10C	0.837782	0.000192518	T2D.UP	0.00809575	Intra-donor
CRTAP	0.838686	0.000184701	T2D.UP	0.0574229	Inter-donor
MAP3K5	0.83924	0.000180422	T2D.UP	0.00645288	Intra-donor
TTC17	0.839421	0.000179691	T2D.UP	0.102277	Inter-donor
TRIB3	0.839475	0.000179691	T2D.UP	0.141101	Inter-donor
DKK3	0.839495	0.000179691	T2D.UP	0.000119126	Intra-donor
HSF4	0.839631	0.000179691	T2D.UP	0.122061	Inter-donor
RPL41	-0.840812	0.000170737	T2D.DN	0.199041	Inter-donor
RAB11A	0.840855	0.000170737	T2D.UP	0.231714	Inter-donor
FGF12	-0.842267	0.000159845	T2D.DN	0.00668607	Intra-donor
RAB3D	0.842447	0.000159217	T2D.UP	0.0442604	Inter-donor
ATP6AP2	0.843164	0.000154096	T2D.UP	0.0121671	Inter-donor
RGS16	0.843166	0.000154096	T2D.UP	1.77006e-15	Intra-donor
CSNK1A1	0.843568	0.000152517	T2D.UP	0.0387981	Inter-donor
MSN	0.843583	0.000152517	T2D.UP	3.61054e-07	Intra-donor
TSPAN1	0.843767	0.000152517	T2D.UP	1.7109e-07	Intra-donor
SRSF6	0.843807	0.000152517	T2D.UP	0.0365355	Inter-donor
ABHD2	0.843879	0.000152517	T2D.UP	0.0412546	Inter-donor
EIF4A2	0.84392	0.000152517	T2D.UP	0.204968	Inter-donor
HPRT1	-0.844401	0.000151004	T2D.DN	0.00106113	Intra-donor
TMEM106B	0.844774	0.000148873	T2D.UP	0.0502004	Inter-donor
RPL13A	0.846948	0.000133021	T2D.UP	0.0230644	Inter-donor
CALD1	-0.847271	0.000131462	T2D.DN	7.27044e-05	Intra-donor
GOLT1B	0.847485	0.000130707	T2D.UP	0.0787891	Inter-donor
ACAT2	-0.849057	0.000120523	T2D.DN	0.049237	Inter-donor
CTDNEP1	0.850187	0.000113828	T2D.UP	0.0513601	Inter-donor
CCAR2	0.850408	0.000113116	T2D.UP	0.06423	Inter-donor
GAA	0.850413	0.000113116	T2D.UP	0.00645288	Intra-donor
C12orf75	-0.850769	0.00011222	T2D.DN	1.16806e-06	Intra-donor
MEG3	0.850804	0.00011222	T2D.UP	3.54967e-12	Intra-donor
ANKRD23	-0.85112	0.000111405	T2D.DN	0.00486032	Intra-donor
UCHL3	-0.851284	0.000111373	T2D.DN	0.136647	Inter-donor
COPS9	-0.851237	0.000111373	T2D.DN	0.141404	Inter-donor
FAM105A	0.851626	0.000110348	T2D.UP	0.180954	Inter-donor
ATP5E	-0.852021	0.000108765	T2D.DN	0.0271948	Inter-donor
RPS5	0.851994	0.000108765	T2D.UP	0.0189252	Inter-donor
CFI	0.852787	0.000105313	T2D.UP	8.2313e-05	Intra-donor
SF3B1	0.853238	0.000103304	T2D.UP	0.0982547	Inter-donor
ANKRD36BP1	0.853241	0.000103304	T2D.UP	0.0121522	Inter-donor
SELK	-0.85367	0.000102376	T2D.DN	0.0487816	Inter-donor
MVP	0.853626	0.000102376	T2D.UP	0.0127066	Inter-donor
RSL24D1	0.853754	0.000102376	T2D.UP	0.0982547	Inter-donor
ETS2	0.853847	0.000102376	T2D.UP	0.034109	Inter-donor
DNM3	0.854244	0.000101511	T2D.UP	0.0256367	Inter-donor
SYT13	0.85438	0.000101413	T2D.UP	0.238563	Inter-donor
EPB41L4A	0.854973	9.86659e-05	T2D.UP	6.82825e-05	Intra-donor
SEC31A	0.854992	9.86659e-05	T2D.UP	0.0361894	Inter-donor
SMPDL3A	-0.855235	9.85489e-05	T2D.DN	0.0013357	Intra-donor
TMEM159	0.856496	9.21785e-05	T2D.UP	0.00298237	Intra-donor
XIST	-0.857311	8.84807e-05	T2D.DN	0.0866985	Inter-donor
DDX3Y	0.858211	8.44792e-05	T2D.UP	0.243774	Inter-donor
RPL4	0.858393	8.41761e-05	T2D.UP	0.12111	Inter-donor
ADM	0.858583	8.38344e-05	T2D.UP	0.176044	Inter-donor
SCG3	0.85906	8.20786e-05	T2D.UP	1.05555e-05	Intra-donor
FBXO17	-0.859577	8.01596e-05	T2D.DN	3.66047e-13	Intra-donor
PDLIM2	-0.859877	7.93116e-05	T2D.DN	0.000263024	Intra-donor
LAMTOR3	0.8601	7.88427e-05	T2D.UP	0.00905627	Intra-donor
RCAN2	-0.860381	7.81045e-05	T2D.DN	7.7379e-07	Intra-donor
DSTN	-0.861206	7.48525e-05	T2D.DN	0.00119272	Intra-donor
RHOBTB3	0.861522	7.39908e-05	T2D.UP	0.000583773	Intra-donor
CHD7	0.861536	7.39908e-05	T2D.UP	2.20859e-05	Intra-donor
P4HB	0.862734	6.97587e-05	T2D.UP	0.00258278	Intra-donor
THBD	0.863766	6.59572e-05	T2D.UP	1.88765e-06	Intra-donor
SREBF1	0.864177	6.4803e-05	T2D.UP	0.00217035	Intra-donor
ID3	0.864466	6.41541e-05	T2D.UP	2.55291e-12	Intra-donor
PTPRN	0.864483	6.41541e-05	T2D.UP	0.00288379	Intra-donor
RTN4	0.864522	6.41541e-05	T2D.UP	0.127649	Inter-donor
SULF1	0.865172	6.2896e-05	T2D.UP	0.00450319	Intra-donor
HNRNPA1	0.865475	6.22189e-05	T2D.UP	0.177827	Inter-donor
SIX3	0.866165	6.00618e-05	T2D.UP	3.53529e-06	Intra-donor
SLC43A2	0.866447	5.94985e-05	T2D.UP	0.0149655	Inter-donor
KLC1	0.866567	5.94985e-05	T2D.UP	0.00222905	Intra-donor
HDLBP	0.867383	5.70127e-05	T2D.UP	0.021828	Inter-donor
SEC61B	-0.867798	5.59981e-05	T2D.DN	0.124345	Inter-donor
COA3	-0.868764	5.32063e-05	T2D.DN	0.021828	Inter-donor
ELF3	-0.868726	5.32063e-05	T2D.DN	2.62158e-11	Intra-donor
C10orf10	0.868992	5.32063e-05	T2D.UP	5.57381e-09	Intra-donor
TMED9	0.869408	5.2279e-05	T2D.UP	0.0931751	Inter-donor
BMP5	0.869817	5.13634e-05	T2D.UP	0.000217836	Intra-donor
LRP10	0.870737	4.88001e-05	T2D.UP	0.0070547	Intra-donor
CCNG1	0.871046	4.82608e-05	T2D.UP	0.22531	Inter-donor
HIST1H4C	-0.871496	4.72828e-05	T2D.DN	0.00450905	Intra-donor
DLK1	0.871862	4.65842e-05	T2D.UP	9.14887e-13	Intra-donor
TMEM258	-0.872994	4.36045e-05	T2D.DN	0.196181	Inter-donor
USH1C	-0.873346	4.2995e-05	T2D.DN	1.32362e-06	Intra-donor
VGF	0.873923	4.1756e-05	T2D.UP	1.20221e-06	Intra-donor
NRP1	0.875181	3.87122e-05	T2D.UP	0.00247586	Intra-donor
LSAMP	0.8754	3.85135e-05	T2D.UP	5.21135e-20	Intra-donor
RTBDN	0.875803	3.78395e-05	T2D.UP	0.0387365	Inter-donor
CHGA	-0.876424	3.66208e-05	T2D.DN	0.00996947	Intra-donor
ZC3H7A	0.876678	3.63511e-05	T2D.UP	0.000874379	Intra-donor
RBP1	0.876696	3.63511e-05	T2D.UP	9.57063e-05	Intra-donor
PCP4	-0.877893	3.41018e-05	T2D.DN	0.0635567	Inter-donor
TXNIP	0.878039	3.41018e-05	T2D.UP	0.0104599	Inter-donor
UBAP2L	0.878913	3.24201e-05	T2D.UP	0.0725103	Inter-donor
RBCK1	0.879293	3.18999e-05	T2D.UP	0.0998938	Inter-donor
CDKN2A	0.879318	3.18999e-05	T2D.UP	7.36173e-12	Intra-donor
HEXA	0.879509	3.18999e-05	T2D.UP	0.0468479	Inter-donor
UTRN	0.879787	3.18289e-05	T2D.UP	0.000562902	Intra-donor
PTMA	-0.880273	3.10924e-05	T2D.DN	0.0982761	Inter-donor
MARCH6	0.880549	3.08312e-05	T2D.UP	0.0526788	Inter-donor
SYNE2	0.8806	3.08312e-05	T2D.UP	0.0479698	Inter-donor
SLC7A8	-0.88118	3.04189e-05	T2D.DN	0.00158366	Intra-donor
GRN	0.881057	3.04189e-05	T2D.UP	0.0875446	Inter-donor
ZBTB38	0.881741	2.96458e-05	T2D.UP	0.0886479	Inter-donor
ID1	0.882234	2.89483e-05	T2D.UP	5.10299e-18	Intra-donor
MIA2	-0.882492	2.87579e-05	T2D.DN	3.86882e-08	Intra-donor
GRAMD3	-0.882989	2.80756e-05	T2D.DN	2.084e-06	Intra-donor
GSTM3	-0.884525	2.53865e-05	T2D.DN	0.143922	Inter-donor
TMEM123	0.884734	2.5311e-05	T2D.UP	0.00102633	Intra-donor
SPRY1	-0.885115	2.49199e-05	T2D.DN	0.00321591	Intra-donor
TMEM37	-0.885405	2.47019e-05	T2D.DN	3.45227e-07	Intra-donor
CMTM7	0.88656	2.29475e-05	T2D.UP	0.0653269	Inter-donor
FFAR4	-0.886805	2.28258e-05	T2D.DN	2.93471e-11	Intra-donor
RPL3	-0.887771	2.16133e-05	T2D.DN	0.0157605	Inter-donor
NPY	0.887699	2.16133e-05	T2D.UP	1.27e-11	Intra-donor
HILPDA	-0.888248	2.13004e-05	T2D.DN	7.7379e-07	Intra-donor
WDFY2	0.888782	2.07292e-05	T2D.UP	0.000137686	Intra-donor
CD24	-0.889344	2.01322e-05	T2D.DN	6.60832e-13	Intra-donor
TSPAN5	0.889812	1.96944e-05	T2D.UP	0.0261882	Inter-donor
CYP51A1	-0.890567	1.88386e-05	T2D.DN	0.0246478	Inter-donor
FAM159B	0.890803	1.87673e-05	T2D.UP	0.00697782	Intra-donor
TESC	-0.892389	1.68022e-05	T2D.DN	0.0246478	Inter-donor
APP	0.892733	1.65969e-05	T2D.UP	0.173096	Inter-donor
SRP19	-0.893936	1.52989e-05	T2D.DN	0.00203491	Intra-donor
ALCAM	0.894786	1.45022e-05	T2D.UP	5.98832e-07	Intra-donor
TNFRSF12A	-0.896828	1.30117e-05	T2D.DN	3.09457e-05	Intra-donor
PPM1K	-0.896308	1.30117e-05	T2D.DN	0.0347409	Inter-donor
LGALS3BP	0.896296	1.30117e-05	T2D.UP	1.24042e-09	Intra-donor
SOX9	0.896556	1.30117e-05	T2D.UP	0.00119272	Intra-donor
WSB1	0.897097	1.30105e-05	T2D.UP	0.21555	Inter-donor
CAMK2N1	-0.899239	1.10928e-05	T2D.DN	1.1768e-06	Intra-donor
MTRNR2L1	-0.899188	1.10928e-05	T2D.DN	0.0145484	Inter-donor
ERP29	0.899764	1.09423e-05	T2D.UP	1.20589e-05	Intra-donor
LIMCH1	0.900932	1.00732e-05	T2D.UP	1.24042e-09	Intra-donor
LINC01014	-0.902152	9.28434e-06	T2D.DN	0.0086432	Intra-donor
TMED6	-0.902076	9.28434e-06	T2D.DN	1.52016e-07	Intra-donor
RAB11FIP1	-0.902619	9.1962e-06	T2D.DN	4.36799e-10	Intra-donor
PRR34-AS1	-0.903043	9.03335e-06	T2D.DN	0.0334386	Inter-donor
GPX3	0.904271	8.25599e-06	T2D.UP	6.4263e-07	Intra-donor
S100A6	0.904924	7.94439e-06	T2D.UP	1.48196e-09	Intra-donor
GLTSCR2	0.907297	6.52019e-06	T2D.UP	0.000198162	Intra-donor
INHBA	0.907832	6.33638e-06	T2D.UP	1.24042e-09	Intra-donor
RBP4	-0.908844	5.88663e-06	T2D.DN	1.85001e-24	Intra-donor
SRP14	-0.91035	5.2794e-06	T2D.DN	0.0104477	Inter-donor
RPS7	-0.91031	5.2794e-06	T2D.DN	0.153207	Inter-donor
PAM	0.910216	5.2794e-06	T2D.UP	1.57566e-08	Intra-donor
BZW1	-0.911765	4.87243e-06	T2D.DN	3.23551e-07	Intra-donor
ABCB1	-0.913166	4.44399e-06	T2D.DN	1.37786e-06	Intra-donor
S100A10	-0.912945	4.44399e-06	T2D.DN	1.59741e-28	Intra-donor
PDLIM4	0.913238	4.44399e-06	T2D.UP	0.05071	Inter-donor
LRPAP1	0.913611	4.44399e-06	T2D.UP	0.00160393	Intra-donor
CTSD	0.91393	4.44399e-06	T2D.UP	0.102805	Inter-donor
PKIB	-0.914833	4.19895e-06	T2D.DN	0.00486032	Intra-donor
PNISR	0.915703	3.95336e-06	T2D.UP	0.00222905	Intra-donor
SMIM24	-0.917158	3.88076e-06	T2D.DN	2.99076e-19	Intra-donor
ASCL2	-0.916597	3.88076e-06	T2D.DN	0.000523332	Intra-donor
EGFL7	-0.916346	3.88076e-06	T2D.DN	2.97284e-11	Intra-donor
CANX	0.916172	3.88076e-06	T2D.UP	0.0131424	Inter-donor
SAMD11	0.916652	3.88076e-06	T2D.UP	6.97123e-11	Intra-donor
FAM134B	0.919766	3.12476e-06	T2D.UP	0.0361894	Inter-donor
INS	-0.921783	2.59625e-06	T2D.DN	0.000124537	Intra-donor
C15orf48	-0.922922	2.39996e-06	T2D.DN	0.0018132	Intra-donor
CD55	0.922821	2.39996e-06	T2D.UP	8.13802e-05	Intra-donor
ANXA2	0.924461	2.15599e-06	T2D.UP	7.05237e-17	Intra-donor
LRRFIP1	-0.932997	7.89194e-07	T2D.DN	8.23347e-15	Intra-donor
APLP2	0.933746	7.47804e-07	T2D.UP	6.57793e-07	Intra-donor
B2M	0.934238	7.33838e-07	T2D.UP	2.48495e-08	Intra-donor
HMGN5	-0.937296	5.07707e-07	T2D.DN	0.0102293	Inter-donor
SIX3-AS1	0.937407	5.07707e-07	T2D.UP	8.33014e-13	Intra-donor
PCSK1	0.937603	5.07707e-07	T2D.UP	1.01929e-13	Intra-donor
DBI	-0.939382	4.43899e-07	T2D.DN	1.01929e-13	Intra-donor
MDK	0.939731	4.43899e-07	T2D.UP	0.017405	Inter-donor
PSAP	0.94035	4.36834e-07	T2D.UP	5.39696e-07	Intra-donor
TMEM27	-0.941056	4.21557e-07	T2D.DN	2.3853e-13	Intra-donor
NEAT1	0.942765	3.5057e-07	T2D.UP	5.14344e-09	Intra-donor
CD82	-0.947192	1.87037e-07	T2D.DN	1.47387e-10	Intra-donor
IGFBP7	-0.949794	1.31644e-07	T2D.DN	1.60645e-06	Intra-donor
CHGB	0.949755	1.31644e-07	T2D.UP	2.07078e-28	Intra-donor
SCGB2A1	-0.9531	9.46644e-08	T2D.DN	1.23184e-11	Intra-donor
A1CF	-0.952687	9.46644e-08	T2D.DN	4.86556e-18	Intra-donor
MIR7-3HG	-0.963757	1.32279e-08	T2D.DN	7.01313e-19	Intra-donor
FXYD2	-0.963185	1.32279e-08	T2D.DN	2.39568e-20	Intra-donor
CLU	-0.971046	2.19371e-09	T2D.DN	1.72468e-21	Intra-donor
CPE	0.973546	1.22779e-09	T2D.UP	2.03263e-17	Intra-donor
RPS4Y1	0.975534	8.16236e-10	T2D.UP	0.000528075	Intra-donor
TTR	-0.983446	3.74479e-11	T2D.DN	5.11413e-38	Intra-donor
PPP1R1A	-0.985367	2.48531e-11	T2D.DN	2.69016e-30	Intra-donor

## Sheet: T2D trajectory peaks
	slope	qvalue	GlobalTag	FishersMethod.qvalue	H.sources
chr17_gl000205_random_84631_87999	0.933144	1.98319e-06	T2D.UP	1.58803e-42	Intra-donor
chr1_159893018_159895678	-0.964471	8.02015e-08	T2D.DN	0.0963755	Inter-donor
chr7_gl000195_random_30660_33254	0.913789	5.81147e-06	T2D.UP	2.48649e-31	Intra-donor
chr11_65273997_65275887	0.828039	0.00020745	T2D.UP	4.88758e-22	Intra-donor
chr10_45471120_45474509	0.969676	2.82554e-08	T2D.UP	2.09223e-20	Intra-donor
chrUn_gl000220_6937_8282	0.844947	0.000122759	T2D.UP	5.4166e-20	Intra-donor
chr14_105939716_105942109	-0.957516	1.87331e-07	T2D.DN	0.020189	Inter-donor
chr11_17460647_17462105	0.896475	1.47529e-05	T2D.UP	2.5691e-13	Intra-donor
chr9_108456086_108457826	-0.94803	6.92701e-07	T2D.DN	0.0182719	Inter-donor
chr14_57959310_57961260	-0.921422	3.97668e-06	T2D.DN	9.83604e-13	Intra-donor
chr3_5019188_5022224	0.919182	4.4362e-06	T2D.UP	2.31612e-12	Intra-donor
chr12_121416127_121418380	-0.736537	0.0019771	T2D.DN	4.4607e-12	Intra-donor
chr11_65194657_65195881	0.911337	6.67339e-06	T2D.UP	5.37703e-12	Intra-donor
chr3_167452177_167453851	0.836127	0.000164119	T2D.UP	5.37703e-12	Intra-donor
chr3_97676309_97677261	0.902	1.15045e-05	T2D.UP	1.33378e-11	Intra-donor
chr1_15850615_15851906	-0.94121	9.13824e-07	T2D.DN	0.145059	Inter-donor
chr8_25315310_25316757	0.800658	0.000446632	T2D.UP	1.89702e-11	Intra-donor
chr10_92921997_92924395	-0.940153	9.33874e-07	T2D.DN	0.0606932	Inter-donor
chr10_52642092_52644342	-0.989088	9.20365e-12	T2D.DN	1.97705e-11	Intra-donor
chr11_17434734_17436293	0.869378	4.90093e-05	T2D.UP	1.97705e-11	Intra-donor
chr18_68043744_68044986	-0.87705	3.48639e-05	T2D.DN	2.45291e-11	Intra-donor
chr16_56642168_56644167	-0.934292	1.74196e-06	T2D.DN	0.0351912	Inter-donor
chr1_234040174_234041485	-0.930132	2.48383e-06	T2D.DN	0.0905813	Inter-donor
chr11_41425636_41426459	-0.891366	1.9137e-05	T2D.DN	4.28117e-11	Intra-donor
chr8_38644381_38646102	-0.927881	2.87685e-06	T2D.DN	0.092302	Inter-donor
chr7_137638018_137639160	-0.927814	2.87685e-06	T2D.DN	0.016468	Inter-donor
chr21_31596140_31596652	-0.927461	2.9546e-06	T2D.DN	0.0187359	Inter-donor
chr2_238600144_238602102	-0.926979	2.99911e-06	T2D.DN	0.0605435	Inter-donor
chr12_56367002_56368299	0.924123	3.55684e-06	T2D.UP	8.01161e-11	Intra-donor
chr13_80584195_80586603	-0.823072	0.0002403	T2D.DN	1.17028e-10	Intra-donor
chr4_57975718_57977295	-0.838912	0.000149088	T2D.DN	2.18401e-10	Intra-donor
chr14_100706289_100707080	-0.925308	3.20335e-06	T2D.DN	0.0264393	Inter-donor
chr11_117687004_117689279	-0.822312	0.000246543	T2D.DN	2.18401e-10	Intra-donor
chr8_121080104_121080954	-0.774323	0.000861359	T2D.DN	2.18401e-10	Intra-donor
chr3_156479339_156480323	-0.923414	3.61557e-06	T2D.DN	0.0536284	Inter-donor
chr11_9481553_9483147	0.786267	0.000643933	T2D.UP	2.18401e-10	Intra-donor
chr15_83974001_83975042	-0.922277	3.83343e-06	T2D.DN	0.0172681	Inter-donor
chr19_39339981_39341795	0.722382	0.00264499	T2D.UP	2.18401e-10	Intra-donor
chr7_73118435_73121951	0.712777	0.00316454	T2D.UP	2.18401e-10	Intra-donor
chr11_62606771_62609768	0.900973	1.20648e-05	T2D.UP	2.48159e-10	Intra-donor
chr5_125705820_125707507	-0.861035	6.73433e-05	T2D.DN	2.58936e-10	Intra-donor
chr11_3818202_3819396	0.875506	3.75409e-05	T2D.UP	2.58936e-10	Intra-donor
chr3_9437807_9439612	0.857425	7.90156e-05	T2D.UP	3.60287e-10	Intra-donor
chr12_53773079_53774564	0.879208	3.16571e-05	T2D.UP	3.84359e-10	Intra-donor
chr17_17396621_17400359	0.929757	2.55535e-06	T2D.UP	4.46705e-10	Intra-donor
chr1_156075811_156076921	-0.918654	4.5515e-06	T2D.DN	0.0828463	Inter-donor
chr18_45790470_45791153	-0.918309	4.63886e-06	T2D.DN	0.0138828	Inter-donor
chr11_82867366_82869190	0.884677	2.5325e-05	T2D.UP	4.46705e-10	Intra-donor
chr17_4870120_4871578	0.804824	0.000399957	T2D.UP	4.63317e-10	Intra-donor
chr14_70077585_70079701	-0.917338	4.88112e-06	T2D.DN	0.0764043	Inter-donor
chr14_31530447_31531007	-0.917258	4.88143e-06	T2D.DN	0.0369937	Inter-donor
chr13_110438538_110440165	-0.916809	5.07433e-06	T2D.DN	0.0779878	Inter-donor
chr1_184761014_184762155	-0.80081	0.000444425	T2D.DN	5.68503e-10	Intra-donor
chr16_1122494_1124222	0.839338	0.000147575	T2D.UP	6.23721e-10	Intra-donor
chr1_21044088_21044925	-0.9165	5.11375e-06	T2D.DN	0.0291799	Inter-donor
chr12_121904907_121906066	-0.916386	5.13317e-06	T2D.DN	0.032213	Inter-donor
chr3_38004324_38006800	-0.72268	0.00263117	T2D.DN	6.54906e-10	Intra-donor
chr2_239194416_239197836	-0.915533	5.39073e-06	T2D.DN	0.0412967	Inter-donor
chr2_219866215_219867970	0.94069	9.13824e-07	T2D.UP	6.54906e-10	Intra-donor
chr13_58203647_58209071	0.864711	5.85878e-05	T2D.UP	6.54906e-10	Intra-donor
chr3_155454346_155456212	-0.807461	0.000372769	T2D.DN	1.19328e-09	Intra-donor
chr1_144707914_144709750	-0.914166	5.74269e-06	T2D.DN	0.119675	Inter-donor
chr11_92949418_92950719	0.972153	1.98626e-08	T2D.UP	1.19328e-09	Intra-donor
chr14_24822797_24823798	-0.833075	0.000178977	T2D.DN	1.3682e-09	Intra-donor
chr12_54984823_54987947	-0.783783	0.000683616	T2D.DN	1.60008e-09	Intra-donor
chr3_114864997_114867046	0.795923	0.000503397	T2D.UP	1.60008e-09	Intra-donor
chr13_74670607_74673068	-0.88026	3.04502e-05	T2D.DN	1.61467e-09	Intra-donor
chr8_74219466_74220373	-0.658956	0.00798986	T2D.DN	1.61467e-09	Intra-donor
chr12_6960478_6962361	0.834111	0.00017353	T2D.UP	1.61467e-09	Intra-donor
chr2_178556855_178558019	-0.866841	5.42953e-05	T2D.DN	1.7331e-09	Intra-donor
chr16_69384646_69385921	-0.837467	0.00015666	T2D.DN	1.79843e-09	Intra-donor
chr2_64977320_64979059	0.846773	0.000114256	T2D.UP	1.96112e-09	Intra-donor
chr4_129306796_129308871	0.856966	8.00795e-05	T2D.UP	3.69918e-09	Intra-donor
chr7_21845482_21846997	-0.891567	1.90121e-05	T2D.DN	4.04876e-09	Intra-donor
chr17_80476918_80477671	-0.911135	6.71961e-06	T2D.DN	0.0159311	Inter-donor
chr18_68053975_68054678	-0.645098	0.00986703	T2D.DN	4.48476e-09	Intra-donor
chr11_10996598_10997475	-0.910417	7.08271e-06	T2D.DN	0.0304764	Inter-donor
chr11_43056243_43057116	-0.910392	7.08271e-06	T2D.DN	0.0182935	Inter-donor
chr6_150463664_150465937	-0.863767	6.05962e-05	T2D.DN	5.55748e-09	Intra-donor
chr10_26503571_26505959	0.902601	1.1193e-05	T2D.UP	8.90783e-09	Intra-donor
chr18_32072722_32074623	-0.909738	7.28703e-06	T2D.DN	0.0104141	Inter-donor
chr1_85512991_85515107	-0.769569	0.000964081	T2D.DN	1.15372e-08	Intra-donor
chrX_148576708_148577678	-0.908999	7.60458e-06	T2D.DN	0.0113622	Inter-donor
chr5_24510351_24511374	-0.800302	0.000449808	T2D.DN	1.20227e-08	Intra-donor
chr10_26510499_26511637	0.88039	3.02974e-05	T2D.UP	1.20227e-08	Intra-donor
chr5_151150565_151152496	0.869301	4.9155e-05	T2D.UP	1.20227e-08	Intra-donor
chr15_102067932_102069463	-0.775832	0.000828248	T2D.DN	1.27155e-08	Intra-donor
chr4_21537041_21538005	-0.90813	7.89083e-06	T2D.DN	0.0155639	Inter-donor
chr2_10223753_10224856	-0.952105	4.41997e-07	T2D.DN	1.32435e-08	Intra-donor
chr13_24579216_24580959	-0.846169	0.000117244	T2D.DN	1.66051e-08	Intra-donor
chr14_23713937_23715157	-0.924765	3.36732e-06	T2D.DN	1.83614e-08	Intra-donor
chr8_145514859_145516359	-0.905773	9.51432e-06	T2D.DN	0.0322722	Inter-donor
chr3_94367252_94368613	-0.752107	0.00143371	T2D.DN	1.83614e-08	Intra-donor
chr17_63051556_63053333	-0.905073	9.77208e-06	T2D.DN	0.0387005	Inter-donor
chr19_28283993_28285521	0.812233	0.000328082	T2D.UP	1.83614e-08	Intra-donor
chr10_62702585_62704707	-0.904931	9.77208e-06	T2D.DN	0.039	Inter-donor
chr16_57333558_57334893	0.931657	2.2117e-06	T2D.UP	2.05483e-08	Intra-donor
chr1_75018669_75019244	-0.904271	1.00976e-05	T2D.DN	0.0119189	Inter-donor
chr11_27477332_27478648	-0.816727	0.000290535	T2D.DN	2.1257e-08	Intra-donor
chr2_10219123_10220609	-0.940486	9.13824e-07	T2D.DN	2.30679e-08	Intra-donor
chr6_30709620_30712406	0.830502	0.000194072	T2D.UP	2.59345e-08	Intra-donor
chr10_23788180_23789849	-0.903288	1.05783e-05	T2D.DN	0.0416995	Inter-donor
chr2_29946202_29947295	-0.865539	5.67755e-05	T2D.DN	2.61909e-08	Intra-donor
chr2_223949406_223950129	0.780718	0.000736672	T2D.UP	3.5922e-08	Intra-donor
chr10_133794682_133795902	-0.901979	1.15045e-05	T2D.DN	0.0856881	Inter-donor
chr11_6255468_6256649	0.76927	0.00097032	T2D.UP	4.04792e-08	Intra-donor
chr15_83668734_83670632	-0.863777	6.05962e-05	T2D.DN	4.39985e-08	Intra-donor
chr1_212691879_212692339	-0.901211	1.19809e-05	T2D.DN	0.0105015	Inter-donor
chr18_39204135_39204942	-0.901094	1.2e-05	T2D.DN	0.0360406	Inter-donor
chr19_18392077_18393147	-0.90039	1.24925e-05	T2D.DN	0.167933	Inter-donor
chr1_227281828_227282732	-0.887595	2.26273e-05	T2D.DN	4.91638e-08	Intra-donor
chr22_32469430_32470735	-0.836189	0.00016387	T2D.DN	5.31896e-08	Intra-donor
chr15_60883193_60885417	-0.900024	1.26135e-05	T2D.DN	0.0488231	Inter-donor
chr12_54673388_54674980	0.776877	0.000812108	T2D.UP	5.5177e-08	Intra-donor
chr6_101013246_101014062	-0.88207	2.79929e-05	T2D.DN	5.6339e-08	Intra-donor
chr4_103475026_103476873	-0.89972	1.26689e-05	T2D.DN	0.0195674	Inter-donor
chr8_58449447_58450569	-0.799882	0.000454186	T2D.DN	5.6339e-08	Intra-donor
chr17_74448263_74449538	-0.899632	1.26689e-05	T2D.DN	0.0267343	Inter-donor
chr15_52471283_52472793	-0.898944	1.32826e-05	T2D.DN	0.109966	Inter-donor
chr18_48322909_48324044	-0.746673	0.00159854	T2D.DN	5.6339e-08	Intra-donor
chr2_24298905_24300321	0.775528	0.000834691	T2D.UP	6.34627e-08	Intra-donor
chr3_126193854_126195395	-0.898562	1.34516e-05	T2D.DN	0.0412967	Inter-donor
chr11_61370294_61371391	0.740229	0.00183027	T2D.UP	6.77524e-08	Intra-donor
chr14_20929152_20930178	0.818257	0.000277701	T2D.UP	8.80913e-08	Intra-donor
chr2_208174707_208176623	0.725379	0.0024883	T2D.UP	8.89276e-08	Intra-donor
chr6_150498186_150499694	-0.860156	6.97334e-05	T2D.DN	9.45157e-08	Intra-donor
chr17_43224900_43227425	0.853309	9.14961e-05	T2D.UP	9.45157e-08	Intra-donor
chr7_855935_857134	-0.897856	1.3771e-05	T2D.DN	0.135756	Inter-donor
chr12_50504551_50506454	0.741415	0.00178805	T2D.UP	9.65913e-08	Intra-donor
chr5_77822015_77823310	-0.897784	1.3771e-05	T2D.DN	0.0314695	Inter-donor
chr12_43309702_43310469	-0.804361	0.000404926	T2D.DN	1.06155e-07	Intra-donor
chr11_65381358_65383326	0.687633	0.00496092	T2D.UP	1.08184e-07	Intra-donor
chr11_8253571_8254091	0.849078	0.000106018	T2D.UP	1.1679e-07	Intra-donor
chr5_124317241_124318001	-0.84621	0.000117094	T2D.DN	1.21448e-07	Intra-donor
chr1_193324156_193325079	-0.830015	0.000197061	T2D.DN	1.2666e-07	Intra-donor
chr16_28202729_28203451	-0.896234	1.49438e-05	T2D.DN	0.0101039	Inter-donor
chr6_26122999_26125053	0.661838	0.00761762	T2D.UP	1.2892e-07	Intra-donor
chr8_143695552_143697044	-0.896099	1.49908e-05	T2D.DN	0.0100423	Inter-donor
chr3_165353695_165354391	-0.871334	4.48593e-05	T2D.DN	1.34076e-07	Intra-donor
chr14_81901735_81903332	-0.877026	3.48639e-05	T2D.DN	1.37109e-07	Intra-donor
chr12_7046103_7047710	0.913365	5.95833e-06	T2D.UP	1.37109e-07	Intra-donor
chr12_32519769_32521074	-0.925384	3.20335e-06	T2D.DN	1.54513e-07	Intra-donor
chr4_108783537_108785456	-0.895154	1.55428e-05	T2D.DN	0.0862867	Inter-donor
chr21_44056417_44057086	-0.895147	1.55428e-05	T2D.DN	0.0226644	Inter-donor
chr4_57960812_57961289	-0.894458	1.62589e-05	T2D.DN	0.0141849	Inter-donor
chr1_9352644_9355257	-0.894445	1.62589e-05	T2D.DN	0.0150736	Inter-donor
chr5_113482252_113484553	-0.893122	1.73917e-05	T2D.DN	1.56311e-07	Intra-donor
chr7_100182979_100184473	0.813529	0.000316963	T2D.UP	1.81744e-07	Intra-donor
chr14_60146155_60147066	-0.893644	1.7007e-05	T2D.DN	0.01052	Inter-donor
chr20_32398870_32400922	-0.893567	1.70569e-05	T2D.DN	0.0864589	Inter-donor
chr1_159869658_159870435	-0.893457	1.71518e-05	T2D.DN	0.0481818	Inter-donor
chr17_8056931_8057227	-0.893338	1.72602e-05	T2D.DN	0.0170943	Inter-donor
chr5_77842165_77843045	-0.893234	1.73487e-05	T2D.DN	0.0300469	Inter-donor
chr2_163430969_163431937	-0.89399	1.66471e-05	T2D.DN	1.96058e-07	Intra-donor
chr2_70141275_70142663	0.738007	0.00191748	T2D.UP	2.23629e-07	Intra-donor
chr15_34501728_34502522	-0.892505	1.79822e-05	T2D.DN	0.0716856	Inter-donor
chr14_77786609_77788342	0.82656	0.000217797	T2D.UP	2.27954e-07	Intra-donor
chr19_6424785_6425613	0.706239	0.0035687	T2D.UP	2.27954e-07	Intra-donor
chr15_82554238_82555999	-0.89175	1.88569e-05	T2D.DN	0.0198147	Inter-donor
chr2_85529066_85530063	-0.891648	1.89498e-05	T2D.DN	0.035805	Inter-donor
chr4_129521850_129523455	0.837211	0.000158226	T2D.UP	2.29579e-07	Intra-donor
chr10_119119532_119120969	-0.899759	1.26689e-05	T2D.DN	2.48307e-07	Intra-donor
chr19_54683104_54684313	-0.891456	1.90598e-05	T2D.DN	0.0328436	Inter-donor
chr2_134178518_134179772	-0.652464	0.00883416	T2D.DN	2.76679e-07	Intra-donor
chr10_45470222_45470845	0.944411	7.92761e-07	T2D.UP	2.76679e-07	Intra-donor
chr10_45477499_45477840	0.930475	2.42397e-06	T2D.UP	2.76679e-07	Intra-donor
chr4_67972181_67973482	0.926749	3.02527e-06	T2D.UP	2.76679e-07	Intra-donor
chr1_147993817_147995045	-0.89004	2.04837e-05	T2D.DN	0.160718	Inter-donor
chr1_217833546_217834260	-0.88997	2.04837e-05	T2D.DN	0.0244427	Inter-donor
chr10_45476832_45477134	0.821507	0.0002519	T2D.UP	2.76679e-07	Intra-donor
chr20_62947703_62948646	-0.889755	2.06874e-05	T2D.DN	0.0853112	Inter-donor
chr5_131831489_131832997	0.918969	4.44051e-06	T2D.UP	2.79922e-07	Intra-donor
chrX_48659675_48661010	0.652897	0.00877556	T2D.UP	2.99837e-07	Intra-donor
chr9_135995005_135997420	-0.889125	2.10384e-05	T2D.DN	0.010504	Inter-donor
chr19_45256416_45257907	0.926948	2.99911e-06	T2D.UP	3.00548e-07	Intra-donor
chr8_29087615_29089129	-0.88902	2.10384e-05	T2D.DN	0.0117738	Inter-donor
chr21_29619478_29620879	-0.739496	0.00185778	T2D.DN	3.08929e-07	Intra-donor
chr10_134900949_134902545	-0.943127	7.92761e-07	T2D.DN	3.08991e-07	Intra-donor
chr1_78503713_78504671	-0.811111	0.000338953	T2D.DN	3.08991e-07	Intra-donor
chr16_2185547_2186391	-0.888759	2.11728e-05	T2D.DN	0.172286	Inter-donor
chrX_49047333_49048143	0.862925	6.23837e-05	T2D.UP	3.10207e-07	Intra-donor
chr11_31832212_31834278	0.943804	7.92761e-07	T2D.UP	3.45982e-07	Intra-donor
chr1_1821364_1823403	-0.888264	2.17966e-05	T2D.DN	0.104005	Inter-donor
chrUn_gl000219_41714_42753	-0.888168	2.18366e-05	T2D.DN	0.177796	Inter-donor
chr11_59382713_59384198	0.879417	3.14537e-05	T2D.UP	3.45982e-07	Intra-donor
chr1_66257958_66259620	0.919134	4.4362e-06	T2D.UP	3.62327e-07	Intra-donor
chr4_69961153_69962283	-0.854512	8.73436e-05	T2D.DN	3.64488e-07	Intra-donor
chr21_34575942_34576726	-0.69716	0.00420039	T2D.DN	3.88473e-07	Intra-donor
chr1_181148750_181149784	-0.886609	2.36743e-05	T2D.DN	0.0209201	Inter-donor
chrX_73070880_73071778	-0.886561	2.36968e-05	T2D.DN	0.179407	Inter-donor
chr4_1075877_1076788	0.734799	0.00205712	T2D.UP	4.12815e-07	Intra-donor
chr11_41399067_41399949	-0.904919	9.77208e-06	T2D.DN	4.41904e-07	Intra-donor
chr18_24814627_24816792	-0.692485	0.0045443	T2D.DN	4.67275e-07	Intra-donor
chr10_85877097_85878661	-0.832571	0.000181594	T2D.DN	4.79956e-07	Intra-donor
chr9_178539_179330	-0.886037	2.41385e-05	T2D.DN	0.0474796	Inter-donor
chr6_37137097_37139323	-0.885968	2.42009e-05	T2D.DN	0.150508	Inter-donor
chr2_241757968_241760743	-0.88591	2.42448e-05	T2D.DN	0.0372823	Inter-donor
chr2_153573592_153575607	0.645327	0.00983027	T2D.UP	4.79956e-07	Intra-donor
chr16_56659011_56660640	-0.885603	2.46807e-05	T2D.DN	0.115813	Inter-donor
chr6_56614134_56615030	-0.885521	2.47696e-05	T2D.DN	0.0238566	Inter-donor
chr2_182544999_182546375	0.917395	4.88112e-06	T2D.UP	4.93047e-07	Intra-donor
chr4_186562132_186562890	-0.885258	2.48926e-05	T2D.DN	0.0207128	Inter-donor
chr6_162478885_162479866	-0.813003	0.000321671	T2D.DN	5.11915e-07	Intra-donor
chr11_46368590_46369851	-0.885093	2.48926e-05	T2D.DN	0.0484536	Inter-donor
chr6_14560158_14560731	-0.885029	2.48926e-05	T2D.DN	0.0364635	Inter-donor
chr20_60716933_60718946	-0.884819	2.51342e-05	T2D.DN	0.0428151	Inter-donor
chr21_29586906_29587675	-0.764811	0.00108089	T2D.DN	5.11915e-07	Intra-donor
chr3_177194195_177194787	-0.884396	2.55253e-05	T2D.DN	0.0233377	Inter-donor
chr1_211751180_211753381	-0.884317	2.55825e-05	T2D.DN	0.0214681	Inter-donor
chr18_48723704_48724766	0.808715	0.000360869	T2D.UP	5.13498e-07	Intra-donor
chr13_113343645_113345396	-0.884136	2.57684e-05	T2D.DN	0.0787851	Inter-donor
chr18_5628372_5630810	-0.884122	2.57684e-05	T2D.DN	0.0407706	Inter-donor
chr15_47729442_47730358	-0.884065	2.58149e-05	T2D.DN	0.0156681	Inter-donor
chr2_46768928_46771439	-0.883915	2.60396e-05	T2D.DN	0.12174	Inter-donor
chr13_47100501_47101613	-0.883841	2.60704e-05	T2D.DN	0.0103939	Inter-donor
chr12_21926242_21928642	0.756296	0.00129953	T2D.UP	5.27896e-07	Intra-donor
chr7_47524650_47525689	-0.883758	2.60704e-05	T2D.DN	0.0262258	Inter-donor
chr1_28974615_28975803	0.766759	0.00102892	T2D.UP	5.39478e-07	Intra-donor
chr2_169757011_169760536	0.946447	7.65154e-07	T2D.UP	5.46777e-07	Intra-donor
chr15_41850613_41851974	-0.822281	0.000246543	T2D.DN	5.48129e-07	Intra-donor
chr9_28882610_28883114	-0.88333	2.64966e-05	T2D.DN	0.0318274	Inter-donor
chr6_86351470_86353973	0.695608	0.00431822	T2D.UP	5.4971e-07	Intra-donor
chr19_56151569_56155057	0.889476	2.10311e-05	T2D.UP	5.91071e-07	Intra-donor
chr6_159271025_159271895	-0.883058	2.67048e-05	T2D.DN	0.0284119	Inter-donor
chr20_62959030_62960636	-0.883029	2.67048e-05	T2D.DN	0.0579308	Inter-donor
chr11_57479144_57480413	0.771648	0.000920367	T2D.UP	6.51745e-07	Intra-donor
chr12_21780611_21781598	-0.882815	2.68014e-05	T2D.DN	0.0118956	Inter-donor
chr4_145294938_145296045	-0.882537	2.72416e-05	T2D.DN	0.0101379	Inter-donor
chr7_124700667_124702553	-0.777281	0.000804095	T2D.DN	6.67821e-07	Intra-donor
chr13_70965573_70966700	-0.754175	0.00136535	T2D.DN	6.67821e-07	Intra-donor
chr3_119812739_119814698	0.807971	0.000367235	T2D.UP	6.67821e-07	Intra-donor
chr2_209407047_209407732	-0.64632	0.00967312	T2D.DN	6.78458e-07	Intra-donor
chr13_103279346_103279846	-0.789751	0.000586683	T2D.DN	6.78512e-07	Intra-donor
chr16_1139236_1140384	0.79962	0.000456559	T2D.UP	7.01876e-07	Intra-donor
chr14_96857454_96859084	-0.881468	2.85156e-05	T2D.DN	0.118986	Inter-donor
chr1_185535948_185536772	-0.881261	2.88355e-05	T2D.DN	0.0309106	Inter-donor
chr9_139742194_139744334	0.682353	0.00542823	T2D.UP	7.21086e-07	Intra-donor
chr6_107897841_107898688	-0.88059	3.00625e-05	T2D.DN	0.128433	Inter-donor
chr10_78483273_78484278	-0.813053	0.00032129	T2D.DN	7.22493e-07	Intra-donor
chr6_73581603_73582408	0.830346	0.000194861	T2D.UP	7.58705e-07	Intra-donor
chr5_102904873_102905634	-0.705007	0.00364836	T2D.DN	7.85487e-07	Intra-donor
chr1_7325842_7326399	-0.880193	3.04638e-05	T2D.DN	0.064724	Inter-donor
chr17_1619418_1621046	0.649714	0.00922415	T2D.UP	7.85487e-07	Intra-donor
chr5_16492346_16493457	-0.879942	3.07247e-05	T2D.DN	0.105124	Inter-donor
chrX_31367846_31368954	-0.879937	3.07247e-05	T2D.DN	0.0178713	Inter-donor
chr16_56718413_56718731	-0.879924	3.07247e-05	T2D.DN	0.0688585	Inter-donor
chr1_192883223_192884259	-0.738212	0.00190758	T2D.DN	8.22119e-07	Intra-donor
chr3_69554652_69555366	-0.87946	3.14222e-05	T2D.DN	0.0137491	Inter-donor
chr20_5717671_5718331	-0.736476	0.00197913	T2D.DN	8.22119e-07	Intra-donor
chr16_30381737_30382598	0.788298	0.000609725	T2D.UP	8.22119e-07	Intra-donor
chr9_136226283_136227868	0.790047	0.000583226	T2D.UP	8.29316e-07	Intra-donor
chr8_125266762_125267388	-0.878876	3.21865e-05	T2D.DN	0.0138012	Inter-donor
chr7_105580466_105581378	-0.878856	3.21865e-05	T2D.DN	0.0186921	Inter-donor
chr20_30195974_30196613	0.873026	4.18206e-05	T2D.UP	8.8191e-07	Intra-donor
chr7_gl000195_random_85911_87162	-0.865139	5.75378e-05	T2D.DN	9.28226e-07	Intra-donor
chr10_52634288_52635335	-0.889958	2.04837e-05	T2D.DN	9.32674e-07	Intra-donor
chr5_158896667_158897356	-0.878204	3.33126e-05	T2D.DN	0.0277645	Inter-donor
chr2_10225659_10225942	-0.877199	3.47252e-05	T2D.DN	9.41879e-07	Intra-donor
chr3_37033881_37035495	0.704762	0.00366285	T2D.UP	9.4325e-07	Intra-donor
chr12_95563092_95563637	-0.878052	3.33513e-05	T2D.DN	0.0179971	Inter-donor
chr13_44874965_44875779	0.939067	1.06479e-06	T2D.UP	9.98297e-07	Intra-donor
chr15_61912436_61913529	-0.878032	3.33513e-05	T2D.DN	0.0322607	Inter-donor
chr21_29628628_29629941	-0.733744	0.00210435	T2D.DN	1.0294e-06	Intra-donor
chr18_48320112_48320531	-0.733306	0.00212256	T2D.DN	1.0294e-06	Intra-donor
chr8_58467744_58468939	-0.655025	0.00849362	T2D.DN	1.0294e-06	Intra-donor
chr1_879526_880622	0.871996	4.37576e-05	T2D.UP	1.06188e-06	Intra-donor
chr18_74841102_74841407	-0.877239	3.47252e-05	T2D.DN	0.0252454	Inter-donor
chr19_12904251_12904935	0.685063	0.0051916	T2D.UP	1.06188e-06	Intra-donor
chr1_192458311_192459463	-0.877197	3.47252e-05	T2D.DN	0.0285131	Inter-donor
chr12_26559401_26560000	-0.896683	1.47138e-05	T2D.DN	1.06931e-06	Intra-donor
chr2_208029797_208031728	0.780115	0.000747359	T2D.UP	1.0783e-06	Intra-donor
chr15_84748137_84749705	-0.87705	3.48639e-05	T2D.DN	0.163632	Inter-donor
chr10_49402600_49403456	-0.838703	0.000149437	T2D.DN	1.08636e-06	Intra-donor
chr18_77153450_77154480	-0.876957	3.49396e-05	T2D.DN	0.0889541	Inter-donor
chr6_33962575_33963914	0.897794	1.3771e-05	T2D.UP	1.12647e-06	Intra-donor
chr6_34191418_34192417	-0.876853	3.50799e-05	T2D.DN	0.0338327	Inter-donor
chr11_20021764_20022699	0.868162	5.15678e-05	T2D.UP	1.1624e-06	Intra-donor
chr13_42031133_42032865	-0.876411	3.59574e-05	T2D.DN	0.0419642	Inter-donor
chr18_24337103_24337854	-0.874865	3.84901e-05	T2D.DN	1.18517e-06	Intra-donor
chr16_67429805_67430576	-0.876007	3.68315e-05	T2D.DN	0.0178479	Inter-donor
chr6_109114549_109115310	-0.767921	0.00100044	T2D.DN	1.24055e-06	Intra-donor
chr8_142425994_142428300	0.789991	0.000583967	T2D.UP	1.25826e-06	Intra-donor
chr19_16435156_16436014	-0.875859	3.69935e-05	T2D.DN	0.0929703	Inter-donor
chr11_8280025_8281118	0.659511	0.00792192	T2D.UP	1.36972e-06	Intra-donor
chr12_52412343_52413178	-0.910617	7.02322e-06	T2D.DN	1.39156e-06	Intra-donor
chr4_124570345_124572473	-0.842712	0.000132054	T2D.DN	1.42352e-06	Intra-donor
chr1_6672815_6674672	-0.875465	3.75744e-05	T2D.DN	0.0176565	Inter-donor
chr3_155461569_155463899	-0.67465	0.00619135	T2D.DN	1.44035e-06	Intra-donor
chr12_67662193_67664052	0.687636	0.00496092	T2D.UP	1.46499e-06	Intra-donor
chr3_49756580_49757469	0.81928	0.000270597	T2D.UP	1.51654e-06	Intra-donor
chr9_124737961_124739362	-0.899775	1.26689e-05	T2D.DN	1.54021e-06	Intra-donor
chr2_11613602_11614167	-0.874351	3.96383e-05	T2D.DN	0.036235	Inter-donor
chr7_11415940_11416590	-0.908788	7.62177e-06	T2D.DN	1.54237e-06	Intra-donor
chr12_95162373_95164924	-0.692722	0.00452598	T2D.DN	1.54237e-06	Intra-donor
chr9_97826786_97827214	-0.87374	4.07324e-05	T2D.DN	0.0452918	Inter-donor
chr1_241376078_241376960	-0.873627	4.09444e-05	T2D.DN	0.0238468	Inter-donor
chr6_136646043_136648056	-0.873481	4.12134e-05	T2D.DN	0.0354747	Inter-donor
chr17_70610300_70611709	-0.872699	4.23975e-05	T2D.DN	1.67554e-06	Intra-donor
chr13_85568275_85569192	-0.794128	0.000523673	T2D.DN	1.68355e-06	Intra-donor
chr6_121364296_121365474	-0.717934	0.00287117	T2D.DN	1.72558e-06	Intra-donor
chr12_31374182_31374866	-0.830979	0.000191075	T2D.DN	1.7987e-06	Intra-donor
chr8_80782979_80783607	-0.873088	4.17725e-05	T2D.DN	0.0314349	Inter-donor
chr19_54663006_54664518	0.701044	0.00391424	T2D.UP	1.86307e-06	Intra-donor
chr20_30191942_30194072	0.853955	8.93683e-05	T2D.UP	1.86859e-06	Intra-donor
chr1_65885454_65886927	0.711918	0.00321048	T2D.UP	1.9599e-06	Intra-donor
chr6_52859007_52861602	0.94604	7.72531e-07	T2D.UP	1.97646e-06	Intra-donor
chr12_75283477_75284443	-0.648086	0.00944795	T2D.DN	2.08098e-06	Intra-donor
chr2_139002333_139003678	-0.75007	0.00149379	T2D.DN	2.11337e-06	Intra-donor
chr1_210110591_210112115	-0.871999	4.37576e-05	T2D.DN	0.0361776	Inter-donor
chr4_46390861_46392659	-0.847562	0.000111356	T2D.DN	2.11824e-06	Intra-donor
chrX_122905053_122905854	-0.863359	6.14978e-05	T2D.DN	2.35849e-06	Intra-donor
chr14_58034340_58034912	-0.871353	4.48593e-05	T2D.DN	0.0128647	Inter-donor
chr14_105486847_105488259	-0.871336	4.48593e-05	T2D.DN	0.0527277	Inter-donor
chr1_39623932_39625151	-0.883325	2.64966e-05	T2D.DN	2.38036e-06	Intra-donor
chr9_100615023_100616606	-0.869831	4.83753e-05	T2D.DN	2.41347e-06	Intra-donor
chr11_108092912_108094487	0.79641	0.000497402	T2D.UP	2.41347e-06	Intra-donor
chr6_74229890_74231912	0.84371	0.000128138	T2D.UP	2.42412e-06	Intra-donor
chr7_63767118_63768545	0.833541	0.000176536	T2D.UP	2.42412e-06	Intra-donor
chr9_90214133_90215335	-0.865828	5.61646e-05	T2D.DN	2.44199e-06	Intra-donor
chr6_125871860_125873044	-0.880226	3.0458e-05	T2D.DN	2.6022e-06	Intra-donor
chr12_54752109_54753574	0.71863	0.002834	T2D.UP	2.64391e-06	Intra-donor
chr3_123432006_123432856	-0.869873	4.83753e-05	T2D.DN	0.101635	Inter-donor
chr1_29198103_29199074	-0.758734	0.00123262	T2D.DN	2.68044e-06	Intra-donor
chr15_99328869_99330662	-0.657536	0.0081581	T2D.DN	2.68044e-06	Intra-donor
chr4_103747812_103749666	0.71452	0.00306703	T2D.UP	2.68285e-06	Intra-donor
chr6_138482197_138484218	-0.869563	4.8885e-05	T2D.DN	0.0339893	Inter-donor
chrX_130880569_130881357	-0.869492	4.90093e-05	T2D.DN	0.171834	Inter-donor
chr11_73881667_73883097	0.753965	0.00137207	T2D.UP	2.76865e-06	Intra-donor
chr5_136481727_136482773	-0.86944	4.90093e-05	T2D.DN	0.0350773	Inter-donor
chr5_71305035_71305718	-0.869372	4.90093e-05	T2D.DN	0.0351912	Inter-donor
chr10_128532921_128533468	-0.869122	4.95171e-05	T2D.DN	0.0683572	Inter-donor
chr14_34197098_34197906	-0.84554	0.000120014	T2D.DN	2.88485e-06	Intra-donor
chr2_232571129_232573633	0.832194	0.000183541	T2D.UP	2.88485e-06	Intra-donor
chr7_115371749_115372582	-0.683541	0.00532477	T2D.DN	3.04368e-06	Intra-donor
chr1_17906714_17907283	-0.883615	2.62443e-05	T2D.DN	3.24795e-06	Intra-donor
chr13_110787146_110787837	-0.867895	5.19594e-05	T2D.DN	0.105657	Inter-donor
chr14_58026973_58027974	-0.863202	6.1668e-05	T2D.DN	3.4489e-06	Intra-donor
chrX_130875135_130876020	-0.867497	5.29404e-05	T2D.DN	0.172682	Inter-donor
chr16_30959224_30961750	0.76371	0.00110657	T2D.UP	3.48342e-06	Intra-donor
chr17_72510195_72511075	-0.867388	5.30978e-05	T2D.DN	0.063222	Inter-donor
chr4_82528147_82529398	-0.867363	5.30978e-05	T2D.DN	0.0344156	Inter-donor
chr11_118798718_118801229	0.659722	0.00789475	T2D.UP	3.48342e-06	Intra-donor
chr14_104313068_104314935	-0.867011	5.41668e-05	T2D.DN	0.082709	Inter-donor
chr6_89550257_89551200	-0.875548	3.75056e-05	T2D.DN	3.49115e-06	Intra-donor
chr5_142609285_142610606	-0.866937	5.42166e-05	T2D.DN	0.0269788	Inter-donor
chr2_37858587_37859703	0.942881	7.92761e-07	T2D.UP	3.49115e-06	Intra-donor
chr11_13689473_13690968	0.644276	0.00998548	T2D.UP	3.49115e-06	Intra-donor
chr1_9599188_9600312	-0.866691	5.46501e-05	T2D.DN	0.0147858	Inter-donor
chr1_203481849_203483733	-0.866639	5.47328e-05	T2D.DN	0.0111271	Inter-donor
chr5_107716239_107718792	0.787771	0.000618624	T2D.UP	3.55327e-06	Intra-donor
chr1_242632058_242632505	-0.654185	0.00858916	T2D.DN	3.58111e-06	Intra-donor
chr7_915675_916830	-0.866533	5.47774e-05	T2D.DN	0.112627	Inter-donor
chr4_96468573_96471216	0.867529	5.29404e-05	T2D.UP	3.61237e-06	Intra-donor
chr1_16393402_16395368	-0.86643	5.49718e-05	T2D.DN	0.0612482	Inter-donor
chr18_67931380_67932752	-0.849935	0.000103135	T2D.DN	3.62907e-06	Intra-donor
chr15_38843983_38844723	-0.794303	0.000522292	T2D.DN	3.65192e-06	Intra-donor
chr3_88107268_88109170	0.710694	0.00328441	T2D.UP	3.65192e-06	Intra-donor
chr1_85665860_85667655	-0.729205	0.00230427	T2D.DN	3.73808e-06	Intra-donor
chr14_58037594_58037873	-0.824078	0.000233732	T2D.DN	3.81281e-06	Intra-donor
chr10_12447137_12448160	-0.865578	5.67216e-05	T2D.DN	0.0459973	Inter-donor
chr5_111753732_111756435	0.932757	2.04136e-06	T2D.UP	3.81281e-06	Intra-donor
chr8_84440146_84441260	-0.771187	0.000929441	T2D.DN	3.85087e-06	Intra-donor
chr11_115906732_115907324	0.767059	0.00102188	T2D.UP	3.87568e-06	Intra-donor
chr2_135440962_135441854	0.783092	0.000695683	T2D.UP	3.93596e-06	Intra-donor
chr20_49179767_49180050	-0.865104	5.75806e-05	T2D.DN	0.023188	Inter-donor
chr12_92531058_92531351	-0.864963	5.79054e-05	T2D.DN	0.0645155	Inter-donor
chr17_17409975_17411260	0.795949	0.000503161	T2D.UP	3.94565e-06	Intra-donor
chr8_134522938_134524329	-0.864921	5.79054e-05	T2D.DN	0.0111637	Inter-donor
chr15_45878727_45880641	-0.864395	5.94125e-05	T2D.DN	0.0136	Inter-donor
chr14_69404561_69406145	-0.728423	0.00234098	T2D.DN	4.00427e-06	Intra-donor
chr15_74044018_74045691	-0.86424	5.97304e-05	T2D.DN	0.0130136	Inter-donor
chr1_145032195_145032821	-0.89563	1.53249e-05	T2D.DN	4.00985e-06	Intra-donor
chrX_135228869_135230866	-0.86415	5.98068e-05	T2D.DN	0.0875626	Inter-donor
chrX_85388858_85389771	-0.805091	0.000398056	T2D.DN	4.06071e-06	Intra-donor
chr4_125861661_125862730	-0.688327	0.00490042	T2D.DN	4.48356e-06	Intra-donor
chr3_152048957_152050415	-0.647807	0.00948131	T2D.DN	4.66498e-06	Intra-donor
chr2_149401246_149403898	0.743064	0.001726	T2D.UP	4.71576e-06	Intra-donor
chr4_6479728_6480656	-0.863672	6.06593e-05	T2D.DN	0.101635	Inter-donor
chr9_140499546_140501926	-0.863671	6.06593e-05	T2D.DN	0.0519757	Inter-donor
chr2_101923457_101925579	-0.86361	6.07372e-05	T2D.DN	0.120852	Inter-donor
chr21_44846935_44847350	-0.863605	6.07372e-05	T2D.DN	0.0940748	Inter-donor
chr5_74632186_74633781	0.701895	0.00385807	T2D.UP	4.88287e-06	Intra-donor
chr2_44471331_44472973	-0.7917	0.000561669	T2D.DN	4.89973e-06	Intra-donor
chr16_69165510_69167081	-0.863272	6.16484e-05	T2D.DN	0.0717482	Inter-donor
chr8_121821820_121823627	-0.719689	0.00277871	T2D.DN	4.89973e-06	Intra-donor
chr18_11857069_11858156	-0.863139	6.18222e-05	T2D.DN	0.0176399	Inter-donor
chr11_65624604_65628239	0.866888	5.42953e-05	T2D.UP	4.89973e-06	Intra-donor
chr3_17199049_17199817	-0.86264	6.31285e-05	T2D.DN	0.0156008	Inter-donor
chr4_73934278_73936011	0.865837	5.61646e-05	T2D.UP	4.89973e-06	Intra-donor
chr19_11070859_11072116	-0.862449	6.35387e-05	T2D.DN	0.0313781	Inter-donor
chr11_82996460_82997780	0.742976	0.00172809	T2D.UP	5.26541e-06	Intra-donor
chr8_40068227_40068792	-0.808469	0.000362586	T2D.DN	5.28225e-06	Intra-donor
chr7_47323111_47323623	-0.862183	6.42326e-05	T2D.DN	0.0113639	Inter-donor
chr18_66484832_66485804	-0.862076	6.45703e-05	T2D.DN	0.0122332	Inter-donor
chr20_57291339_57292674	0.847496	0.000111537	T2D.UP	5.62917e-06	Intra-donor
chr4_57953041_57953886	-0.883748	2.60704e-05	T2D.DN	5.7931e-06	Intra-donor
chrX_10165354_10166509	-0.861725	6.53271e-05	T2D.DN	0.0201063	Inter-donor
chr22_29278809_29279988	-0.861721	6.53271e-05	T2D.DN	0.0132588	Inter-donor
chrX_130862723_130863628	-0.861707	6.53271e-05	T2D.DN	0.178862	Inter-donor
chr17_65820917_65822484	-0.861686	6.53271e-05	T2D.DN	0.0310542	Inter-donor
chr10_104261757_104263965	0.72072	0.0027244	T2D.UP	5.85567e-06	Intra-donor
chr14_65409176_65410093	0.842957	0.000130902	T2D.UP	6.00285e-06	Intra-donor
chr2_162213533_162214307	-0.861343	6.62971e-05	T2D.DN	0.0116235	Inter-donor
chr2_220263246_220264574	0.742817	0.00173368	T2D.UP	6.00285e-06	Intra-donor
chr4_7811899_7812841	-0.675618	0.00608905	T2D.DN	6.06596e-06	Intra-donor
chr12_7055244_7055981	0.926521	3.03402e-06	T2D.UP	6.06596e-06	Intra-donor
chr9_75142038_75142665	-0.860862	6.78124e-05	T2D.DN	0.0116563	Inter-donor
chr12_58898030_58898698	-0.860825	6.78124e-05	T2D.DN	0.010728	Inter-donor
chr2_88926348_88927868	0.749935	0.00149839	T2D.UP	6.12363e-06	Intra-donor
chr10_12554506_12556425	-0.860475	6.87584e-05	T2D.DN	0.0231777	Inter-donor
chr6_138145027_138146069	-0.82512	0.000227001	T2D.DN	6.23121e-06	Intra-donor
chr10_12390821_12391747	-0.860159	6.97334e-05	T2D.DN	0.0380088	Inter-donor
chr15_57768867_57770811	-0.83616	0.000163976	T2D.DN	6.23316e-06	Intra-donor
chr12_42385682_42386773	-0.824142	0.000233469	T2D.DN	6.29345e-06	Intra-donor
chr12_124456317_124458630	-0.859958	7.02934e-05	T2D.DN	0.0352711	Inter-donor
chr2_209409870_209411030	-0.751293	0.00145449	T2D.DN	6.29345e-06	Intra-donor
chr4_165304160_165305531	-0.859648	7.1437e-05	T2D.DN	0.10248	Inter-donor
chr2_217180547_217181206	-0.859529	7.18578e-05	T2D.DN	0.167895	Inter-donor
chr7_113139829_113140710	-0.744866	0.0016612	T2D.DN	6.41963e-06	Intra-donor
chr1_148241028_148242098	0.802008	0.000429104	T2D.UP	6.4262e-06	Intra-donor
chr3_172681979_172682445	-0.683477	0.00533032	T2D.DN	6.53919e-06	Intra-donor
chr15_30113508_30115251	-0.858573	7.53797e-05	T2D.DN	0.029136	Inter-donor
chr6_123056783_123058019	-0.824012	0.000233974	T2D.DN	6.5472e-06	Intra-donor
chr15_38855959_38857503	-0.775862	0.000827739	T2D.DN	6.57107e-06	Intra-donor
chr19_33864201_33865517	-0.858164	7.66827e-05	T2D.DN	0.0439622	Inter-donor
chr8_38384761_38386085	-0.857902	7.76244e-05	T2D.DN	0.0704982	Inter-donor
chr6_48078678_48079634	0.868274	5.14401e-05	T2D.UP	6.62056e-06	Intra-donor
chr14_71373951_71375567	-0.857823	7.78586e-05	T2D.DN	0.0108903	Inter-donor
chr14_21731638_21732801	-0.857498	7.88387e-05	T2D.DN	0.0371537	Inter-donor
chr15_35029388_35030509	-0.751013	0.00146382	T2D.DN	6.65495e-06	Intra-donor
chr14_20810686_20812200	0.869072	4.95657e-05	T2D.UP	6.75715e-06	Intra-donor
chr12_96883168_96883803	-0.857032	7.99477e-05	T2D.DN	0.0667723	Inter-donor
chr1_20102744_20103013	-0.857024	7.99477e-05	T2D.DN	0.168669	Inter-donor
chr14_100259082_100260207	-0.857022	7.99477e-05	T2D.DN	0.0570311	Inter-donor
chr17_73641433_73642922	-0.963125	8.02015e-08	T2D.DN	6.90537e-06	Intra-donor
chrX_48748007_48749389	0.785137	0.000664445	T2D.UP	7.06797e-06	Intra-donor
chr5_163896986_163897637	-0.870569	4.6622e-05	T2D.DN	7.18305e-06	Intra-donor
chr1_31867402_31868037	-0.856703	8.07006e-05	T2D.DN	0.147514	Inter-donor
chr18_48166022_48166519	-0.728121	0.00235729	T2D.DN	7.25374e-06	Intra-donor
chr20_21494634_21495955	0.892869	1.7692e-05	T2D.UP	7.35075e-06	Intra-donor
chr4_129505091_129506038	0.822004	0.000248413	T2D.UP	7.35075e-06	Intra-donor
chr20_34741866_34742997	-0.856279	8.21635e-05	T2D.DN	0.0313921	Inter-donor
chr9_135511808_135513500	0.854269	8.81679e-05	T2D.UP	7.82554e-06	Intra-donor
chr2_209130139_209131612	0.819511	0.00026902	T2D.UP	7.82554e-06	Intra-donor
chr9_121850393_121851050	-0.856029	8.27706e-05	T2D.DN	0.0339893	Inter-donor
chr2_209419502_209420244	-0.856233	8.22462e-05	T2D.DN	7.85956e-06	Intra-donor
chr7_112075041_112075756	-0.855885	8.30633e-05	T2D.DN	0.0263498	Inter-donor
chr15_52311228_52313615	-0.942865	7.92761e-07	T2D.DN	7.93996e-06	Intra-donor
chr7_3340194_3341109	-0.855698	8.36754e-05	T2D.DN	0.0312523	Inter-donor
chr11_78789860_78790570	0.921427	3.97668e-06	T2D.UP	8.02588e-06	Intra-donor
chr4_57133528_57134373	-0.781221	0.000728007	T2D.DN	8.05845e-06	Intra-donor
chr6_41680458_41681579	0.838172	0.00015217	T2D.UP	8.06163e-06	Intra-donor
chr14_57953631_57954764	-0.898205	1.35455e-05	T2D.DN	8.10581e-06	Intra-donor
chr2_29970739_29971586	0.868121	5.15832e-05	T2D.UP	8.17488e-06	Intra-donor
chr12_46383567_46385957	0.74584	0.00162883	T2D.UP	8.54462e-06	Intra-donor
chr8_140799140_140799768	-0.855316	8.45457e-05	T2D.DN	0.034194	Inter-donor
chr9_139735077_139737424	0.873476	4.12134e-05	T2D.UP	8.57803e-06	Intra-donor
chr2_160313276_160313990	-0.747716	0.00156832	T2D.DN	8.62273e-06	Intra-donor
chr1_94849472_94851147	-0.902037	1.15045e-05	T2D.DN	8.68453e-06	Intra-donor
chr9_94186104_94187316	-0.854796	8.63198e-05	T2D.DN	0.110928	Inter-donor
chr7_2353607_2354496	-0.854656	8.6922e-05	T2D.DN	0.120377	Inter-donor
chr3_105587102_105588805	0.77463	0.000854299	T2D.UP	8.9771e-06	Intra-donor
chr10_118642264_118642963	-0.91494	5.56593e-06	T2D.DN	9.25819e-06	Intra-donor
chr7_28218314_28220817	-0.76824	0.000992747	T2D.DN	9.44526e-06	Intra-donor
chr17_48643203_48643710	-0.854424	8.76867e-05	T2D.DN	0.080819	Inter-donor
chr3_135969049_135970460	0.856199	8.22462e-05	T2D.UP	9.50512e-06	Intra-donor
chr22_45641944_45643055	-0.840292	0.000142619	T2D.DN	9.54637e-06	Intra-donor
chr2_206670421_206671518	-0.745848	0.00162875	T2D.DN	9.61897e-06	Intra-donor
chr9_3514867_3515167	-0.791297	0.000566927	T2D.DN	9.64527e-06	Intra-donor
chr5_149699637_149700130	-0.853622	9.0397e-05	T2D.DN	0.0185377	Inter-donor
chr4_153526040_153528576	0.730603	0.00224472	T2D.UP	9.76231e-06	Intra-donor
chr10_13491906_13492676	-0.853361	9.14961e-05	T2D.DN	0.033264	Inter-donor
chr6_42392619_42393249	-0.853282	9.15154e-05	T2D.DN	0.0402408	Inter-donor
chr2_198317588_198318851	0.720665	0.00272764	T2D.UP	9.76595e-06	Intra-donor
chr15_26983878_26985446	-0.835678	0.000166561	T2D.DN	9.87657e-06	Intra-donor
chr8_139581867_139582314	-0.852922	9.27886e-05	T2D.DN	0.161539	Inter-donor
chr1_184160190_184160926	-0.852851	9.30592e-05	T2D.DN	0.02157	Inter-donor
chr21_43188105_43189036	-0.687899	0.00494017	T2D.DN	9.87657e-06	Intra-donor
chr12_105724046_105725911	-0.8527	9.34109e-05	T2D.DN	0.0281525	Inter-donor
chr12_57913754_57914840	0.699671	0.00401493	T2D.UP	9.87657e-06	Intra-donor
chr6_117261135_117262816	-0.840708	0.000140875	T2D.DN	9.96174e-06	Intra-donor
chr12_38517588_38518990	-0.788713	0.000602346	T2D.DN	9.99107e-06	Intra-donor
chr6_152447950_152448863	-0.817744	0.000282568	T2D.DN	9.99778e-06	Intra-donor
chr1_225839682_225841810	-0.852357	9.40893e-05	T2D.DN	0.0274125	Inter-donor
chr11_2182080_2182654	0.850949	9.93999e-05	T2D.UP	9.99778e-06	Intra-donor
chr5_148205444_148206627	0.717885	0.00287423	T2D.UP	1.03727e-05	Intra-donor
chr17_882679_884487	-0.852343	9.40893e-05	T2D.DN	0.109914	Inter-donor
chr10_45998013_45998282	-0.852255	9.44609e-05	T2D.DN	0.051747	Inter-donor
chr10_92949912_92951509	-0.85212	9.48268e-05	T2D.DN	0.0103925	Inter-donor
chr15_80173473_80174958	-0.852109	9.48268e-05	T2D.DN	0.0125082	Inter-donor
chr1_236365277_236366697	0.887644	2.26043e-05	T2D.UP	1.03985e-05	Intra-donor
chr10_50727127_50728399	-0.851793	9.63313e-05	T2D.DN	0.0725861	Inter-donor
chr17_62206692_62207908	-0.851731	9.6565e-05	T2D.DN	0.0456398	Inter-donor
chr13_21994602_21995304	-0.679861	0.00565754	T2D.DN	1.08e-05	Intra-donor
chr9_5455291_5455670	-0.851545	9.73772e-05	T2D.DN	0.042021	Inter-donor
chr16_1729940_1730421	-0.851494	9.75522e-05	T2D.DN	0.0584025	Inter-donor
chr1_110336241_110337101	-0.851315	9.83303e-05	T2D.DN	0.0619277	Inter-donor
chr14_21149531_21152593	0.866356	5.51117e-05	T2D.UP	1.08404e-05	Intra-donor
chr1_237025692_237026288	-0.919496	4.36794e-06	T2D.DN	1.1324e-05	Intra-donor
chr6_11362859_11363161	-0.85111	9.87521e-05	T2D.DN	0.0106973	Inter-donor
chr2_11482899_11485410	-0.850922	9.9448e-05	T2D.DN	0.0491992	Inter-donor
chr13_37492460_37494783	-0.772911	0.000892568	T2D.DN	1.13417e-05	Intra-donor
chr1_209700910_209701871	-0.774628	0.000854299	T2D.DN	1.15148e-05	Intra-donor
chr17_4146977_4147277	-0.850627	0.000100362	T2D.DN	0.118069	Inter-donor
chr7_153654594_153656473	-0.850572	0.000100555	T2D.DN	0.0194715	Inter-donor
chr11_35736576_35736878	-0.850532	0.000100672	T2D.DN	0.0604774	Inter-donor
chr7_47375608_47376446	-0.850486	0.000100803	T2D.DN	0.057395	Inter-donor
chr2_100590717_100591773	-0.850397	0.000101112	T2D.DN	0.0136894	Inter-donor
chr10_128810803_128811722	-0.850356	0.000101124	T2D.DN	0.0120009	Inter-donor
chr17_61043014_61044423	-0.850338	0.000101124	T2D.DN	0.0380088	Inter-donor
chr5_90661923_90664344	0.811634	0.000333584	T2D.UP	1.15148e-05	Intra-donor
chr9_76976469_76977131	-0.849929	0.000103135	T2D.DN	0.0181892	Inter-donor
chr5_125718768_125719779	-0.811648	0.000333584	T2D.DN	1.17625e-05	Intra-donor
chr17_41043480_41043993	-0.849868	0.000103275	T2D.DN	0.0325237	Inter-donor
chr6_158243743_158245717	-0.849804	0.000103472	T2D.DN	0.0113756	Inter-donor
chr17_64986890_64987491	-0.849785	0.000103472	T2D.DN	0.0464867	Inter-donor
chr9_131790087_131790936	-0.849777	0.000103472	T2D.DN	0.0762032	Inter-donor
chr6_128921581_128922819	-0.822136	0.000247197	T2D.DN	1.18098e-05	Intra-donor
chr6_39307088_39308523	0.7999	0.000454131	T2D.UP	1.18098e-05	Intra-donor
chr8_41839775_41840423	-0.849582	0.000104277	T2D.DN	0.043821	Inter-donor
chr22_34275841_34276155	-0.849527	0.000104488	T2D.DN	0.16473	Inter-donor
chr17_8533079_8534938	-0.849386	0.000105092	T2D.DN	0.114901	Inter-donor
chr9_40754192_40754612	-0.849319	0.000105245	T2D.DN	0.151586	Inter-donor
chr6_116355349_116358300	-0.751536	0.00144859	T2D.DN	1.18779e-05	Intra-donor
chr11_9875078_9876096	-0.704864	0.00365719	T2D.DN	1.18779e-05	Intra-donor
chrX_153362040_153363703	-0.849195	0.000105659	T2D.DN	0.0252796	Inter-donor
chr6_82726646_82727633	-0.849112	0.000106018	T2D.DN	0.153429	Inter-donor
chr1_150980569_150981556	-0.849084	0.000106018	T2D.DN	0.0421869	Inter-donor
chr4_38162202_38163360	-0.848968	0.00010645	T2D.DN	0.055049	Inter-donor
chr19_33667305_33669213	0.868447	5.09508e-05	T2D.UP	1.18779e-05	Intra-donor
chrX_130838334_130839234	-0.848796	0.000107246	T2D.DN	0.149856	Inter-donor
chr1_67410332_67411285	-0.848762	0.000107339	T2D.DN	0.0781207	Inter-donor
chr5_90609663_90610659	0.645507	0.00980059	T2D.UP	1.18785e-05	Intra-donor
chr1_217178176_217178648	-0.760189	0.00119143	T2D.DN	1.20576e-05	Intra-donor
chr20_61687993_61688427	-0.848556	0.000108123	T2D.DN	0.0564462	Inter-donor
chr6_16258288_16259022	-0.848362	0.000109182	T2D.DN	0.142932	Inter-donor
chr4_53058840_53059191	-0.848202	0.000109929	T2D.DN	0.0726893	Inter-donor
chr3_152025076_152028005	-0.700514	0.00394619	T2D.DN	1.20576e-05	Intra-donor
chr7_99601097_99602383	0.876419	3.59574e-05	T2D.UP	1.22983e-05	Intra-donor
chr3_75483934_75485354	0.7946	0.000520029	T2D.UP	1.24683e-05	Intra-donor
chr10_112219629_112220656	0.786591	0.000637606	T2D.UP	1.24885e-05	Intra-donor
chr4_125681634_125682750	-0.799123	0.000463181	T2D.DN	1.26138e-05	Intra-donor
chr12_49393218_49394384	-0.800433	0.000448777	T2D.DN	1.28475e-05	Intra-donor
chr15_33305941_33307025	-0.847792	0.000111073	T2D.DN	0.0531604	Inter-donor
chr3_16959046_16959544	-0.713256	0.00313478	T2D.DN	1.28475e-05	Intra-donor
chr12_52400315_52401589	-0.919765	4.36616e-06	T2D.DN	1.29122e-05	Intra-donor
chr7_77427222_77429061	0.829204	0.000201679	T2D.UP	1.29753e-05	Intra-donor
chr22_17414357_17414888	-0.847582	0.000111346	T2D.DN	0.019939	Inter-donor
chr4_15002973_15006782	0.810282	0.000346795	T2D.UP	1.30929e-05	Intra-donor
chr2_73338787_73340834	-0.847533	0.000111422	T2D.DN	0.0155129	Inter-donor
chr16_84733179_84734616	-0.847209	0.00011297	T2D.DN	0.0304463	Inter-donor
chr19_18390329_18391283	-0.847191	0.00011297	T2D.DN	0.0171692	Inter-donor
chr3_37185693_37186807	-0.732533	0.00215871	T2D.DN	1.31866e-05	Intra-donor
chr6_132654737_132655821	-0.715134	0.00302884	T2D.DN	1.32429e-05	Intra-donor
chr13_20436813_20439098	0.746862	0.0015953	T2D.UP	1.32429e-05	Intra-donor
chr2_162681952_162682858	-0.846972	0.00011377	T2D.DN	0.0104548	Inter-donor
chr3_149160459_149161597	-0.789975	0.00058411	T2D.DN	1.33709e-05	Intra-donor	TM4SF4
chr20_51953682_51954693	-0.846916	0.000113865	T2D.DN	0.0163174	Inter-donor
chr6_26156263_26159152	0.73459	0.00206629	T2D.UP	1.36251e-05	Intra-donor
chr20_57486849_57488933	0.882942	2.67518e-05	T2D.UP	1.36622e-05	Intra-donor
chr6_6678299_6679263	-0.846767	0.000114256	T2D.DN	0.0708034	Inter-donor
chr16_57505020_57506583	-0.800271	0.000449808	T2D.DN	1.37586e-05	Intra-donor
chr2_26624521_26625074	-0.846335	0.00011641	T2D.DN	0.0120469	Inter-donor
chr21_33628945_33630910	-0.886073	2.41365e-05	T2D.DN	1.37722e-05	Intra-donor
chr9_93203912_93204751	-0.764813	0.00108089	T2D.DN	1.37722e-05	Intra-donor
chr21_44154226_44155292	-0.755131	0.00133667	T2D.DN	1.37722e-05	Intra-donor
chr12_133136354_133138178	-0.845675	0.000119384	T2D.DN	0.0646713	Inter-donor
chr12_44358502_44359733	0.896588	1.47218e-05	T2D.UP	1.37722e-05	Intra-donor
chr1_38618167_38618920	-0.845481	0.000120181	T2D.DN	0.0486892	Inter-donor
chr4_2757567_2758407	-0.84536	0.000120858	T2D.DN	0.0282524	Inter-donor
chr5_170003952_170004714	-0.845317	0.000121023	T2D.DN	0.0145101	Inter-donor
chr7_104585133_104586065	-0.845221	0.000121539	T2D.DN	0.143236	Inter-donor
chr5_96270085_96272631	0.827455	0.000211509	T2D.UP	1.37722e-05	Intra-donor
chr8_27452469_27453878	-0.961448	9.57581e-08	T2D.DN	1.42003e-05	Intra-donor
chr10_52644998_52645467	-0.832866	0.000180044	T2D.DN	1.42003e-05	Intra-donor
chr3_53303899_53304757	0.903725	1.02982e-05	T2D.UP	1.42051e-05	Intra-donor
chr7_104652549_104655583	0.713625	0.00311769	T2D.UP	1.42051e-05	Intra-donor
chr20_25290473_25291644	0.886987	2.33153e-05	T2D.UP	1.49958e-05	Intra-donor
chr11_105947209_105949059	0.813876	0.000314632	T2D.UP	1.49958e-05	Intra-donor
chr7_44580449_44581486	-0.914509	5.74269e-06	T2D.DN	1.51261e-05	Intra-donor
chr14_36294803_36296283	0.834219	0.000173334	T2D.UP	1.51261e-05	Intra-donor
chr3_184242858_184244094	0.914316	5.74269e-06	T2D.UP	1.51376e-05	Intra-donor
chr9_111032573_111034981	-0.844183	0.000126108	T2D.DN	0.120697	Inter-donor
chr2_234883099_234883914	0.781495	0.000724057	T2D.UP	1.51376e-05	Intra-donor
chr17_80375895_80376860	-0.844105	0.000126397	T2D.DN	0.139565	Inter-donor
chr3_127800717_127801652	-0.765785	0.00105576	T2D.DN	1.51939e-05	Intra-donor
chr1_154300835_154301365	-0.843988	0.000126835	T2D.DN	0.0627583	Inter-donor
chr3_32198865_32199688	0.922533	3.79534e-06	T2D.UP	1.51939e-05	Intra-donor
chrX_110645435_110646472	-0.854567	8.71696e-05	T2D.DN	1.53569e-05	Intra-donor
chr22_50945630_50947188	-0.843671	0.000128289	T2D.DN	0.0589318	Inter-donor
chr17_49197166_49199489	-0.843563	0.000128913	T2D.DN	0.165577	Inter-donor
chr8_102772029_102773761	-0.843259	0.000130483	T2D.DN	0.0231275	Inter-donor
chr9_27377230_27378451	-0.719129	0.00280836	T2D.DN	1.53743e-05	Intra-donor
chr5_89704709_89706354	0.746904	0.0015953	T2D.UP	1.53743e-05	Intra-donor
chr5_145561749_145562836	0.892355	1.8084e-05	T2D.UP	1.53792e-05	Intra-donor
chr8_60543111_60544171	-0.748797	0.00153311	T2D.DN	1.60296e-05	Intra-donor
chr21_43181642_43182081	-0.843102	0.000130658	T2D.DN	0.0175117	Inter-donor
chr13_43962247_43963366	-0.912709	6.19352e-06	T2D.DN	1.65586e-05	Intra-donor
chr7_87228784_87230437	-0.888983	2.10384e-05	T2D.DN	1.67381e-05	Intra-donor
chr14_74485147_74486492	-0.842803	0.000131658	T2D.DN	0.115349	Inter-donor
chr4_114594322_114596138	-0.702622	0.00381007	T2D.DN	1.70142e-05	Intra-donor
chr7_107735375_107736699	-0.803768	0.000411118	T2D.DN	1.7161e-05	Intra-donor
chr4_125824690_125826092	-0.723601	0.00258242	T2D.DN	1.75195e-05	Intra-donor
chr1_22739213_22741337	0.871927	4.38809e-05	T2D.UP	1.75899e-05	Intra-donor
chr5_163085831_163086996	0.948293	6.92701e-07	T2D.UP	1.75942e-05	Intra-donor
chr8_67025058_67026995	0.884574	2.54088e-05	T2D.UP	1.76302e-05	Intra-donor
chr1_233749273_233751468	-0.842361	0.000133422	T2D.DN	0.0330498	Inter-donor
chr1_192920677_192921620	-0.725088	0.00250367	T2D.DN	1.76899e-05	Intra-donor
chr14_105947064_105948810	-0.842347	0.000133422	T2D.DN	0.0772996	Inter-donor
chr3_140291515_140292341	-0.842196	0.000134104	T2D.DN	0.0185901	Inter-donor
chr15_51825918_51826710	-0.735691	0.00201648	T2D.DN	1.78677e-05	Intra-donor
chr3_140826855_140827644	-0.842014	0.00013494	T2D.DN	0.0199151	Inter-donor
chr22_21212488_21213636	-0.84173	0.000136495	T2D.DN	0.126222	Inter-donor
chr1_117493250_117494012	-0.841692	0.000136642	T2D.DN	0.0687566	Inter-donor
chr1_245408203_245409680	0.812238	0.000328082	T2D.UP	1.79386e-05	Intra-donor
chr3_22532303_22533394	-0.782517	0.000704973	T2D.DN	1.79765e-05	Intra-donor
chrX_130886604_130887434	-0.841418	0.000138109	T2D.DN	0.0308561	Inter-donor
chr8_133511354_133511969	-0.87329	4.14136e-05	T2D.DN	1.8424e-05	Intra-donor
chr15_74833073_74834408	-0.841208	0.000139218	T2D.DN	0.0863566	Inter-donor
chr6_169368193_169368776	-0.84119	0.000139218	T2D.DN	0.0253683	Inter-donor
chr17_42082867_42084784	0.658922	0.00799339	T2D.UP	1.86142e-05	Intra-donor
chr8_30112086_30112853	-0.761962	0.00114577	T2D.DN	1.89839e-05	Intra-donor
chr8_145690382_145691718	-0.840796	0.000140493	T2D.DN	0.143061	Inter-donor
chr10_88515428_88517411	-0.840796	0.000140493	T2D.DN	0.0243616	Inter-donor
chr3_11333041_11333982	0.875347	3.77649e-05	T2D.UP	1.89839e-05	Intra-donor
chr19_45946702_45948010	-0.840686	0.000140916	T2D.DN	0.0449443	Inter-donor
chr2_219262608_219263459	0.901322	1.19706e-05	T2D.UP	1.90337e-05	Intra-donor
chr16_14033816_14034741	-0.878543	3.27384e-05	T2D.DN	1.92274e-05	Intra-donor
chr11_117102409_117104205	-0.840475	0.000141868	T2D.DN	0.0746047	Inter-donor
chr10_126604862_126607091	-0.840314	0.000142619	T2D.DN	0.0403895	Inter-donor
chr11_61938706_61940330	-0.840312	0.000142619	T2D.DN	0.0574436	Inter-donor
chr2_202937524_202938111	-0.840307	0.000142619	T2D.DN	0.0110735	Inter-donor
chr1_204062338_204062947	-0.732124	0.00217651	T2D.DN	1.9402e-05	Intra-donor
chr17_29814581_29815937	-0.840289	0.000142619	T2D.DN	0.134241	Inter-donor
chr17_25648507_25648949	-0.84024	0.000142619	T2D.DN	0.0217202	Inter-donor
chr15_72301253_72301874	-0.752399	0.0014243	T2D.DN	1.94046e-05	Intra-donor
chr7_6388031_6388960	-0.840117	0.000143292	T2D.DN	0.050352	Inter-donor
chr5_139016724_139018348	0.651486	0.00895814	T2D.UP	1.95141e-05	Intra-donor
chr2_98583062_98583864	-0.840013	0.000143707	T2D.DN	0.0103747	Inter-donor
chr6_136838026_136838698	-0.801032	0.00044249	T2D.DN	1.95494e-05	Intra-donor
chr11_66885853_66887762	-0.839473	0.000147043	T2D.DN	0.168911	Inter-donor
chr10_72575546_72576639	-0.839416	0.000147357	T2D.DN	0.0171981	Inter-donor
chr4_75949040_75950084	-0.848005	0.000110565	T2D.DN	1.9627e-05	Intra-donor
chr11_62042956_62043660	-0.839378	0.000147393	T2D.DN	0.0486426	Inter-donor
chr1_110880453_110882470	0.80292	0.000418474	T2D.UP	1.9627e-05	Intra-donor
chr3_119889061_119890313	-0.839288	0.000147585	T2D.DN	0.0361776	Inter-donor
chr1_46268476_46269992	-0.839262	0.000147585	T2D.DN	0.0812597	Inter-donor
chr11_131759148_131759422	-0.839257	0.000147585	T2D.DN	0.020615	Inter-donor
chr17_62656799_62658831	-0.83924	0.000147585	T2D.DN	0.0282953	Inter-donor
chr12_22741513_22742496	-0.961139	9.57581e-08	T2D.DN	1.97238e-05	Intra-donor
chr10_65280524_65282491	-0.839067	0.000148395	T2D.DN	0.0611108	Inter-donor
chr19_45970842_45971562	-0.839045	0.00014844	T2D.DN	0.169292	Inter-donor
chr11_125949666_125950719	-0.839	0.000148548	T2D.DN	0.0570599	Inter-donor
chr2_176032028_176033518	0.791094	0.000569515	T2D.UP	1.99412e-05	Intra-donor
chr11_2289037_2291753	-0.96373	8.02015e-08	T2D.DN	1.99922e-05	Intra-donor
chr3_165121980_165122747	-0.838844	0.000149361	T2D.DN	0.0101034	Inter-donor
chr7_157902187_157902845	-0.838709	0.000149437	T2D.DN	0.176763	Inter-donor
chr2_196521406_196523201	0.803594	0.000412761	T2D.UP	2.00334e-05	Intra-donor
chr13_45890412_45891341	-0.650145	0.00916151	T2D.DN	2.03007e-05	Intra-donor
chr3_178495233_178496245	-0.838685	0.000149453	T2D.DN	0.0194086	Inter-donor
chr13_24194893_24196032	-0.838278	0.000151746	T2D.DN	0.0195875	Inter-donor
chr6_155502689_155503075	-0.837923	0.000153782	T2D.DN	0.0103941	Inter-donor
chr11_13029646_13031669	-0.912611	6.19352e-06	T2D.DN	2.0309e-05	Intra-donor
chr4_153918910_153919663	-0.837506	0.0001566	T2D.DN	0.0197181	Inter-donor
chr9_112259932_112261214	-0.902278	1.14116e-05	T2D.DN	2.04067e-05	Intra-donor
chr13_21588403_21589278	-0.809527	0.000354748	T2D.DN	2.04965e-05	Intra-donor
chr12_50936014_50936781	-0.837177	0.000158226	T2D.DN	0.16473	Inter-donor
chr12_123522407_123522937	-0.876116	3.66261e-05	T2D.DN	2.0617e-05	Intra-donor
chr7_94633703_94634533	-0.837135	0.000158305	T2D.DN	0.0108508	Inter-donor
chr8_95271293_95271649	-0.836936	0.000159677	T2D.DN	0.0257082	Inter-donor
chr12_108152992_108155498	-0.836647	0.000161383	T2D.DN	0.0583565	Inter-donor
chrX_3732676_3734629	0.886373	2.3912e-05	T2D.UP	2.10605e-05	Intra-donor
chr2_61765038_61766445	0.679566	0.00568482	T2D.UP	2.17288e-05	Intra-donor
chr7_129936933_129937765	-0.836189	0.00016387	T2D.DN	0.0247464	Inter-donor
chr15_57668432_57669267	-0.852425	9.40893e-05	T2D.DN	2.21683e-05	Intra-donor
chr3_165387245_165388281	-0.854636	8.69235e-05	T2D.DN	2.22027e-05	Intra-donor
chr1_45670843_45672701	-0.836058	0.000164428	T2D.DN	0.0119309	Inter-donor
chr5_159545623_159547131	0.844351	0.000125688	T2D.UP	2.22027e-05	Intra-donor
chr3_127255022_127256103	-0.835908	0.00016542	T2D.DN	0.0478788	Inter-donor
chr13_91786605_91788631	-0.68989	0.00476903	T2D.DN	2.23409e-05	Intra-donor
chr16_84681284_84683034	-0.835704	0.000166561	T2D.DN	0.0583565	Inter-donor
chr3_152076661_152078223	-0.89011	2.04837e-05	T2D.DN	2.25601e-05	Intra-donor
chr7_556747_557018	-0.835579	0.000167	T2D.DN	0.0694372	Inter-donor
chr6_19837118_19839459	-0.835451	0.000167607	T2D.DN	0.139204	Inter-donor
chr8_58476357_58477296	-0.877055	3.48639e-05	T2D.DN	2.25601e-05	Intra-donor
chr15_34330348_34331852	-0.835284	0.000168441	T2D.DN	0.0392333	Inter-donor
chr20_48599006_48599675	-0.835186	0.000168793	T2D.DN	0.014134	Inter-donor
chr10_26673529_26674099	-0.802836	0.000419569	T2D.DN	2.25601e-05	Intra-donor
chr11_121200592_121200911	-0.793961	0.0005253	T2D.DN	2.25601e-05	Intra-donor
chr2_122529606_122530380	0.730789	0.00223719	T2D.UP	2.26362e-05	Intra-donor
chr5_58858669_58859320	-0.835078	0.000168882	T2D.DN	0.066222	Inter-donor
chr5_176252794_176253091	-0.835075	0.000168882	T2D.DN	0.0902034	Inter-donor
chr10_79769331_79770630	-0.883795	2.60704e-05	T2D.DN	2.28399e-05	Intra-donor
chr10_12028160_12028955	-0.847119	0.000113219	T2D.DN	2.28841e-05	Intra-donor
chr21_45789866_45790544	-0.889248	2.10311e-05	T2D.DN	2.30559e-05	Intra-donor
chr7_127322201_127322704	-0.684478	0.00524351	T2D.DN	2.30559e-05	Intra-donor
chr6_44893002_44894854	-0.834904	0.000169666	T2D.DN	0.0170023	Inter-donor
chr9_90096257_90097261	-0.834875	0.000169666	T2D.DN	0.0131436	Inter-donor
chr12_53447208_53448511	0.780333	0.000742869	T2D.UP	2.35953e-05	Intra-donor
chr14_103522979_103524647	-0.83466	0.000170849	T2D.DN	0.0185181	Inter-donor
chr3_170315797_170316792	-0.755711	0.00131669	T2D.DN	2.37058e-05	Intra-donor
chr20_30195121_30195436	0.897715	1.37988e-05	T2D.UP	2.39238e-05	Intra-donor
chr2_190399285_190400369	-0.878918	3.21797e-05	T2D.DN	2.44614e-05	Intra-donor
chr5_179718374_179720884	-0.834521	0.000171515	T2D.DN	0.102699	Inter-donor
chr11_67271878_67272503	-0.83449	0.000171651	T2D.DN	0.0661588	Inter-donor
chr19_44075573_44076602	-0.834381	0.000172463	T2D.DN	0.0944637	Inter-donor
chr2_56587056_56587736	-0.748317	0.00154782	T2D.DN	2.45334e-05	Intra-donor
chr16_57807519_57808223	-0.834164	0.00017353	T2D.DN	0.0480273	Inter-donor
chr10_52081687_52083435	-0.771589	0.000921183	T2D.DN	2.48755e-05	Intra-donor
chr2_175292668_175293507	-0.648748	0.00934797	T2D.DN	2.48755e-05	Intra-donor
chr2_60707588_60708176	-0.79112	0.000569515	T2D.DN	2.50207e-05	Intra-donor
chr1_59522927_59523362	-0.833884	0.000174784	T2D.DN	0.149669	Inter-donor
chr5_100236025_100237112	-0.660696	0.00776823	T2D.DN	2.50207e-05	Intra-donor
chr5_671757_673384	-0.833831	0.000174843	T2D.DN	0.109779	Inter-donor
chr11_130495785_130496224	-0.833801	0.000174975	T2D.DN	0.0297859	Inter-donor
chr18_33513869_33514720	0.744672	0.00166912	T2D.UP	2.50207e-05	Intra-donor
chr3_151487190_151489077	-0.823706	0.000235619	T2D.DN	2.61367e-05	Intra-donor
chr1_113975982_113977430	-0.797241	0.000486401	T2D.DN	2.63511e-05	Intra-donor
chr10_101768650_101770182	-0.83351	0.000176596	T2D.DN	0.0161685	Inter-donor
chr5_127156585_127157218	-0.880033	3.06819e-05	T2D.DN	2.65152e-05	Intra-donor
chr5_14828030_14828348	-0.833456	0.000176622	T2D.DN	0.0947933	Inter-donor
chr21_38639207_38640585	0.644886	0.00989943	T2D.UP	2.71281e-05	Intra-donor
chr3_72467130_72468417	-0.72281	0.00262385	T2D.DN	2.71414e-05	Intra-donor
chr12_92537939_92540258	0.853042	9.24165e-05	T2D.UP	2.71414e-05	Intra-donor
chr22_47133508_47135331	-0.83301	0.000179224	T2D.DN	0.0928414	Inter-donor
chr13_22055140_22056452	-0.890188	2.04315e-05	T2D.DN	2.71516e-05	Intra-donor
chr11_35394773_35395641	-0.832918	0.000179817	T2D.DN	0.0185198	Inter-donor
chr16_30933138_30934840	0.727305	0.00239512	T2D.UP	2.71516e-05	Intra-donor
chr12_57039035_57040261	0.855788	8.33356e-05	T2D.UP	2.72439e-05	Intra-donor
chr17_30813235_30815153	-0.832801	0.000180359	T2D.DN	0.0854608	Inter-donor
chr8_60976634_60976927	-0.832747	0.000180706	T2D.DN	0.0165253	Inter-donor
chrX_100306306_100307227	0.822785	0.000242349	T2D.UP	2.76186e-05	Intra-donor
chr3_170867155_170868379	-0.832656	0.000181255	T2D.DN	0.0306162	Inter-donor
chr12_63062443_63063075	0.866577	5.47774e-05	T2D.UP	2.77637e-05	Intra-donor
chr6_31170610_31171928	-0.832519	0.000181784	T2D.DN	0.0198808	Inter-donor
chr4_149363097_149364486	0.71656	0.00295047	T2D.UP	2.78009e-05	Intra-donor
chr20_10414330_10416244	0.762744	0.00112911	T2D.UP	2.81372e-05	Intra-donor
chr14_89071800_89072456	-0.832387	0.000182333	T2D.DN	0.0234835	Inter-donor
chr12_69418042_69419058	-0.742349	0.00175104	T2D.DN	2.84015e-05	Intra-donor
chr15_94773782_94775867	-0.831975	0.000185408	T2D.DN	0.0352453	Inter-donor
chr12_8012488_8013527	-0.831862	0.00018605	T2D.DN	0.0297225	Inter-donor
chr7_140339782_140341427	-0.831861	0.00018605	T2D.DN	0.0110592	Inter-donor
chr7_127657649_127658833	0.838544	0.0001503	T2D.UP	2.84542e-05	Intra-donor
chr4_6783961_6785892	-0.83159	0.000187732	T2D.DN	0.0686721	Inter-donor
chr14_100070475_100071877	-0.831467	0.000188155	T2D.DN	0.0547967	Inter-donor
chr13_96867163_96867953	-0.831449	0.000188155	T2D.DN	0.147084	Inter-donor
chr18_32751007_32752197	-0.81788	0.000281146	T2D.DN	2.85421e-05	Intra-donor
chr17_29885808_29886768	-0.831216	0.000190109	T2D.DN	0.061362	Inter-donor
chr7_97793133_97793823	-0.831138	0.000190312	T2D.DN	0.0234697	Inter-donor
chr9_101136768_101137620	-0.831118	0.000190312	T2D.DN	0.0116235	Inter-donor
chr20_34730619_34731318	-0.831114	0.000190312	T2D.DN	0.0875599	Inter-donor
chr5_58508219_58508700	-0.831039	0.000190797	T2D.DN	0.0383696	Inter-donor
chr10_52381661_52385373	0.663195	0.00745163	T2D.UP	2.85421e-05	Intra-donor
chr1_205537952_205538920	-0.83089	0.000191647	T2D.DN	0.104382	Inter-donor
chr22_25201944_25203810	-0.877386	3.44757e-05	T2D.DN	2.87211e-05	Intra-donor
chr20_45924205_45925328	-0.830689	0.00019299	T2D.DN	0.104382	Inter-donor
chr6_167120657_167121145	-0.830624	0.000193263	T2D.DN	0.064491	Inter-donor
chr9_35172626_35173553	-0.710683	0.00328451	T2D.DN	2.88315e-05	Intra-donor
chr7_45406414_45406980	-0.83047	0.000194098	T2D.DN	0.0962363	Inter-donor
chr1_155231517_155232506	0.738358	0.0019015	T2D.UP	2.91477e-05	Intra-donor
chr2_98962686_98965488	-0.830305	0.000195113	T2D.DN	0.0870558	Inter-donor
chr8_21544628_21545509	-0.830238	0.000195473	T2D.DN	0.0530492	Inter-donor
chr4_9074254_9074797	-0.830162	0.000195928	T2D.DN	0.0261289	Inter-donor
chr17_55333135_55334373	-0.8301	0.000196381	T2D.DN	0.135045	Inter-donor
chr5_139780277_139782023	0.684882	0.0052068	T2D.UP	2.91477e-05	Intra-donor
chrX_130926446_130927544	-0.829904	0.000197996	T2D.DN	0.0385179	Inter-donor
chr12_2277886_2278856	-0.829793	0.000198894	T2D.DN	0.0484045	Inter-donor
chr17_2338104_2340160	-0.829782	0.000198894	T2D.DN	0.0158258	Inter-donor
chr12_38537968_38538642	-0.829764	0.000198932	T2D.DN	0.0495546	Inter-donor
chr11_77705180_77706364	0.865377	5.71033e-05	T2D.UP	2.92695e-05	Intra-donor
chr7_191599_193254	-0.829709	0.000199182	T2D.DN	0.0297649	Inter-donor
chr15_62266873_62267330	-0.829581	0.000200007	T2D.DN	0.0481893	Inter-donor
chr19_45953558_45954786	-0.829448	0.00020045	T2D.DN	0.0173065	Inter-donor
chr4_9605338_9606340	-0.829386	0.00020077	T2D.DN	0.024281	Inter-donor
chr3_195945858_195946676	-0.82923	0.000201679	T2D.DN	0.024281	Inter-donor
chr6_38522506_38523434	-0.829204	0.000201679	T2D.DN	0.0383708	Inter-donor
chr5_112437428_112438427	-0.8292	0.000201679	T2D.DN	0.0161128	Inter-donor
chr4_103655853_103657001	-0.829195	0.000201679	T2D.DN	0.0268838	Inter-donor
chr1_52455243_52456695	-0.829167	0.000201679	T2D.DN	0.0156681	Inter-donor
chr1_69441090_69441754	-0.829108	0.000201959	T2D.DN	0.0501038	Inter-donor
chr1_28743120_28744630	-0.829084	0.000201959	T2D.DN	0.0106347	Inter-donor
chr4_140454043_140454492	-0.829053	0.000202038	T2D.DN	0.023313	Inter-donor
chr17_40124591_40125672	0.701173	0.00390654	T2D.UP	2.92695e-05	Intra-donor
chr2_127758554_127758839	-0.829019	0.000202038	T2D.DN	0.0227768	Inter-donor
chr4_31147916_31148689	-0.680932	0.00555887	T2D.DN	2.94656e-05	Intra-donor
chr18_46501458_46503003	-0.828945	0.000202053	T2D.DN	0.109685	Inter-donor
chr2_180818303_180819072	-0.828937	0.000202053	T2D.DN	0.0626676	Inter-donor
chr22_19104378_19104766	-0.828828	0.000202709	T2D.DN	0.0436574	Inter-donor
chr10_81863932_81864940	-0.828749	0.000203071	T2D.DN	0.0136783	Inter-donor
chr11_45920780_45922071	-0.828724	0.000203178	T2D.DN	0.132761	Inter-donor
chr7_47509739_47510884	-0.81247	0.000325994	T2D.DN	2.95933e-05	Intra-donor
chr8_144505415_144507117	0.71496	0.00303875	T2D.UP	2.95933e-05	Intra-donor
chr6_137814410_137815048	0.788893	0.000599137	T2D.UP	3.02683e-05	Intra-donor
chr8_90995574_90997031	0.695225	0.0043455	T2D.UP	3.04085e-05	Intra-donor
chr9_12631718_12632322	-0.719725	0.00277673	T2D.DN	3.0751e-05	Intra-donor
chr12_6403774_6404909	-0.828117	0.000207238	T2D.DN	0.0581318	Inter-donor
chr14_103517478_103518501	-0.828102	0.000207248	T2D.DN	0.0103403	Inter-donor
chr9_123455478_123456492	-0.660148	0.00784211	T2D.DN	3.10014e-05	Intra-donor
chr7_6522550_6524123	-0.828048	0.00020745	T2D.DN	0.160718	Inter-donor
chr8_74883934_74885112	0.895629	1.53249e-05	T2D.UP	3.10014e-05	Intra-donor
chr10_75789156_75789923	-0.82783	0.000208905	T2D.DN	0.0237406	Inter-donor
chr6_130773864_130775155	-0.827824	0.000208905	T2D.DN	0.0571692	Inter-donor
chr6_112986457_112987315	-0.827772	0.000209285	T2D.DN	0.0179939	Inter-donor
chr16_53737534_53738570	0.702672	0.00380794	T2D.UP	3.10014e-05	Intra-donor
chr10_85938862_85939502	-0.827563	0.000210755	T2D.DN	0.0389468	Inter-donor
chr10_133275842_133276901	-0.887726	2.25265e-05	T2D.DN	3.12474e-05	Intra-donor
chr16_72206099_72206499	-0.82747	0.000211496	T2D.DN	0.127601	Inter-donor
chr6_44188955_44189657	-0.827344	0.000212352	T2D.DN	0.0849952	Inter-donor
chr15_80696036_80697820	-0.827307	0.000212542	T2D.DN	0.035881	Inter-donor
chr12_6579440_6580445	0.853818	8.997e-05	T2D.UP	3.12474e-05	Intra-donor
chr9_112078539_112078941	0.775142	0.00084431	T2D.UP	3.15596e-05	Intra-donor
chrX_153235646_153238379	-0.827051	0.000213776	T2D.DN	0.163364	Inter-donor
chr1_227557628_227559009	-0.827019	0.00021381	T2D.DN	0.0480396	Inter-donor
chr5_172192177_172193704	-0.826999	0.000213872	T2D.DN	0.0982727	Inter-donor
chr1_181673556_181674440	-0.826946	0.000214273	T2D.DN	0.0473983	Inter-donor
chr16_67412430_67412947	-0.82667	0.000216847	T2D.DN	0.0224121	Inter-donor
chr7_44582949_44583918	-0.656977	0.00823415	T2D.DN	3.1817e-05	Intra-donor
chr18_46520082_46520889	-0.826329	0.000219836	T2D.DN	0.0133575	Inter-donor
chr2_193058961_193060748	0.766428	0.00103803	T2D.UP	3.21555e-05	Intra-donor
chr11_13161702_13162524	-0.834604	0.00017093	T2D.DN	3.22451e-05	Intra-donor
chr17_47269269_47270711	0.882901	2.67613e-05	T2D.UP	3.22451e-05	Intra-donor
chr17_15901929_15903762	-0.826113	0.000221082	T2D.DN	0.175151	Inter-donor
chr15_50358215_50358711	-0.825997	0.000222019	T2D.DN	0.0339871	Inter-donor
chr3_129180410_129181399	-0.825882	0.000222949	T2D.DN	0.0746047	Inter-donor
chr4_106815831_106817803	0.701054	0.00391424	T2D.UP	3.22451e-05	Intra-donor
chr7_73129733_73130840	0.672712	0.00638665	T2D.UP	3.26197e-05	Intra-donor
chr1_166944127_166945449	-0.825743	0.0002233	T2D.DN	0.0330856	Inter-donor
chr10_180362_182645	-0.825739	0.0002233	T2D.DN	0.0257919	Inter-donor
chr3_78545590_78547318	0.849445	0.000104854	T2D.UP	3.36827e-05	Intra-donor
chr11_28421800_28423086	-0.763558	0.00110954	T2D.DN	3.38944e-05	Intra-donor
chr3_50288725_50289147	-0.825531	0.000224329	T2D.DN	0.032452	Inter-donor
chr22_39095925_39097500	-0.82553	0.000224329	T2D.DN	0.0113302	Inter-donor
chr1_15671416_15671856	-0.825475	0.000224773	T2D.DN	0.154568	Inter-donor
chr8_54447838_54448108	-0.825447	0.000224898	T2D.DN	0.155571	Inter-donor
chr22_46545533_46547559	-0.825396	0.000225174	T2D.DN	0.0326315	Inter-donor
chr8_6322499_6323492	-0.726623	0.00243152	T2D.DN	3.38944e-05	Intra-donor
chr11_9590522_9591040	-0.825262	0.000226168	T2D.DN	0.0110069	Inter-donor
chr8_139231052_139232427	-0.825249	0.000226168	T2D.DN	0.152741	Inter-donor
chr18_21631167_21632855	0.898805	1.33337e-05	T2D.UP	3.38944e-05	Intra-donor
chr1_11003953_11004989	0.675555	0.00609588	T2D.UP	3.38944e-05	Intra-donor
chr10_103253477_103254034	-0.712188	0.00319528	T2D.DN	3.41543e-05	Intra-donor
chr5_70719035_70719526	-0.824595	0.000231488	T2D.DN	0.0327272	Inter-donor
chr16_48384573_48384973	-0.82447	0.000232009	T2D.DN	0.0263745	Inter-donor
chr10_84038049_84039216	-0.663199	0.00745163	T2D.DN	3.4741e-05	Intra-donor
chrX_20074677_20075421	0.739449	0.00185847	T2D.UP	3.50448e-05	Intra-donor
chr7_134330868_134332141	0.771636	0.00092049	T2D.UP	3.52853e-05	Intra-donor
chr9_110250767_110253007	-0.903767	1.02982e-05	T2D.DN	3.55045e-05	Intra-donor
chr12_131355532_131357251	-0.824401	0.000232009	T2D.DN	0.151609	Inter-donor
chr2_42074784_42075626	-0.824392	0.000232009	T2D.DN	0.0604265	Inter-donor
chr1_9882991_9884684	-0.82434	0.000232316	T2D.DN	0.0181123	Inter-donor
chr4_156881348_156882149	-0.824307	0.000232316	T2D.DN	0.0145867	Inter-donor
chr7_25295359_25296613	0.88875	2.11728e-05	T2D.UP	3.55045e-05	Intra-donor
chr22_18506310_18507845	-0.824301	0.000232316	T2D.DN	0.0582342	Inter-donor
chr5_16542231_16542799	-0.824215	0.000233111	T2D.DN	0.112205	Inter-donor
chr2_206696439_206696723	-0.824173	0.000233275	T2D.DN	0.10712	Inter-donor
chr19_41008590_41009683	-0.871838	4.40646e-05	T2D.DN	3.55177e-05	Intra-donor
chr8_141645678_141646657	-0.824078	0.000233732	T2D.DN	0.0130687	Inter-donor
chr2_219270755_219272171	0.872066	4.37567e-05	T2D.UP	3.55177e-05	Intra-donor
chr10_86087846_86089225	-0.824031	0.00023395	T2D.DN	0.158181	Inter-donor
chr3_15642606_15643841	0.725942	0.00246057	T2D.UP	3.56127e-05	Intra-donor
chr1_224920763_224921622	-0.824002	0.000233974	T2D.DN	0.0492644	Inter-donor
chr20_49415330_49416118	-0.823917	0.000234613	T2D.DN	0.0176858	Inter-donor
chr7_98399758_98400229	-0.823843	0.00023504	T2D.DN	0.0123362	Inter-donor
chr4_159592514_159594195	0.777287	0.000804095	T2D.UP	3.57368e-05	Intra-donor
chr8_10617642_10618877	-0.823819	0.00023504	T2D.DN	0.0443578	Inter-donor
chr2_232530792_232531945	0.779131	0.000766495	T2D.UP	3.67576e-05	Intra-donor
chr15_83733754_83734334	-0.823778	0.000235251	T2D.DN	0.0466673	Inter-donor
chr10_68855215_68855546	-0.730497	0.00224947	T2D.DN	3.68262e-05	Intra-donor
chrX_11359358_11360380	-0.928994	2.70969e-06	T2D.DN	3.68603e-05	Intra-donor
chr5_110884235_110885430	-0.762632	0.00113111	T2D.DN	3.7637e-05	Intra-donor
chr7_87198119_87199175	-0.849303	0.000105245	T2D.DN	3.80971e-05	Intra-donor
chr3_49044060_49045685	0.706805	0.00353311	T2D.UP	3.80971e-05	Intra-donor
chrX_85177826_85178236	-0.82347	0.000237483	T2D.DN	0.0257896	Inter-donor
chr2_242575837_242577505	-0.823412	0.00023799	T2D.DN	0.0634509	Inter-donor
chr2_238596221_238596568	-0.823303	0.000239021	T2D.DN	0.0343002	Inter-donor
chr14_89171827_89172191	-0.823274	0.000239021	T2D.DN	0.0684368	Inter-donor
chr2_131099290_131100815	0.73564	0.0020176	T2D.UP	3.85274e-05	Intra-donor
chrX_130896690_130897072	-0.823137	0.000240027	T2D.DN	0.172678	Inter-donor
chr3_48699261_48701720	0.709195	0.00338515	T2D.UP	3.86605e-05	Intra-donor
chr20_39686768_39687408	-0.82309	0.000240251	T2D.DN	0.052427	Inter-donor
chr7_24859666_24860912	-0.673498	0.00631214	T2D.DN	3.8723e-05	Intra-donor
chr21_29514789_29515432	-0.823021	0.000240498	T2D.DN	0.0277821	Inter-donor
chr5_100107692_100108961	-0.679771	0.00566332	T2D.DN	3.94506e-05	Intra-donor
chr13_41469346_41470340	0.851267	9.83915e-05	T2D.UP	3.97061e-05	Intra-donor
chr11_65149309_65150430	0.755696	0.00131696	T2D.UP	3.97061e-05	Intra-donor
chr7_72970962_72972329	-0.822492	0.000245234	T2D.DN	0.0215396	Inter-donor
chr6_49474159_49475040	-0.699155	0.00405163	T2D.DN	4.00197e-05	Intra-donor
chr11_64610554_64612546	-0.822406	0.000245918	T2D.DN	0.0266579	Inter-donor
chr15_26880319_26881098	-0.822382	0.00024604	T2D.DN	0.017379	Inter-donor
chr2_74684483_74685854	0.887501	2.2686e-05	T2D.UP	4.00197e-05	Intra-donor
chr22_32641003_32642224	-0.718083	0.00286225	T2D.DN	4.05153e-05	Intra-donor
chr3_53840324_53841360	-0.866536	5.47774e-05	T2D.DN	4.05485e-05	Intra-donor
chr3_64209526_64211428	0.893146	1.73917e-05	T2D.UP	4.10567e-05	Intra-donor
chr7_132483138_132483778	-0.822117	0.00024726	T2D.DN	0.0249229	Inter-donor
chr1_212844808_212845357	-0.821967	0.000248533	T2D.DN	0.0164608	Inter-donor
chr1_17091339_17092499	-0.821916	0.000248976	T2D.DN	0.014134	Inter-donor
chr6_39280685_39282906	0.729149	0.00230676	T2D.UP	4.13095e-05	Intra-donor
chr5_36982316_36982634	-0.821876	0.000249131	T2D.DN	0.132688	Inter-donor
chrX_149437214_149438559	-0.796416	0.000497402	T2D.DN	4.14169e-05	Intra-donor
chr4_140808241_140810966	-0.821716	0.000250538	T2D.DN	0.0500168	Inter-donor
chr1_2159008_2159503	-0.821653	0.000250807	T2D.DN	0.169194	Inter-donor
chr3_177394202_177395246	-0.746711	0.00159838	T2D.DN	4.15146e-05	Intra-donor
chr14_102591828_102592560	-0.750323	0.00148612	T2D.DN	4.16845e-05	Intra-donor
chr13_76044831_76045622	-0.67695	0.00594615	T2D.DN	4.16845e-05	Intra-donor
chr21_31599734_31600525	-0.821193	0.000254891	T2D.DN	0.0526832	Inter-donor
chr11_8255286_8256301	0.896918	1.44804e-05	T2D.UP	4.28739e-05	Intra-donor
chr9_29031989_29032912	-0.803213	0.000415976	T2D.DN	4.29391e-05	Intra-donor
chr3_149331515_149332195	-0.820984	0.000256375	T2D.DN	0.064932	Inter-donor
chr2_148209605_148210078	-0.891946	1.86232e-05	T2D.DN	4.30955e-05	Intra-donor
chr12_38495739_38496553	-0.764737	0.00108275	T2D.DN	4.30955e-05	Intra-donor
chr11_110756960_110757569	-0.82042	0.000261727	T2D.DN	0.0178272	Inter-donor
chr17_37719606_37720970	-0.820401	0.000261797	T2D.DN	0.0434693	Inter-donor
chr21_41805541_41806554	-0.820353	0.00026206	T2D.DN	0.121757	Inter-donor
chr8_132637510_132638217	-0.820335	0.000262126	T2D.DN	0.0176588	Inter-donor
chr14_51559956_51562925	0.821808	0.000249692	T2D.UP	4.3945e-05	Intra-donor
chr6_26020549_26022555	0.772548	0.000898871	T2D.UP	4.43841e-05	Intra-donor
chr8_122050703_122051728	0.889325	2.10311e-05	T2D.UP	4.44116e-05	Intra-donor
chr11_114520254_114520618	-0.819814	0.000266725	T2D.DN	0.0587232	Inter-donor
chr2_61886150_61887254	-0.819737	0.000267254	T2D.DN	0.0247464	Inter-donor
chr18_28981226_28982325	-0.702281	0.00383095	T2D.DN	4.48833e-05	Intra-donor
chr1_198144166_198145243	-0.819666	0.000267734	T2D.DN	0.0221011	Inter-donor
chr3_105105840_105107158	-0.819654	0.000267734	T2D.DN	0.0106915	Inter-donor
chr5_123859449_123860080	-0.819459	0.000269343	T2D.DN	0.0440464	Inter-donor
chr2_19811618_19812168	-0.830728	0.000192764	T2D.DN	4.51574e-05	Intra-donor
chr15_31620253_31620795	-0.819304	0.000270597	T2D.DN	0.0114691	Inter-donor
chr1_192669806_192670453	-0.646928	0.00959856	T2D.DN	4.51574e-05	Intra-donor
chr5_154572540_154573088	-0.819238	0.000270798	T2D.DN	0.148184	Inter-donor
chr22_18538861_18540784	-0.819217	0.000270908	T2D.DN	0.0725104	Inter-donor
chr5_51786864_51788357	0.879626	3.11858e-05	T2D.UP	4.56764e-05	Intra-donor
chr5_179245898_179248900	0.730671	0.00224183	T2D.UP	4.62565e-05	Intra-donor
chr8_104510824_104514155	0.759394	0.00121323	T2D.UP	4.64018e-05	Intra-donor
chrX_135250691_135252446	-0.789847	0.00058605	T2D.DN	4.67265e-05	Intra-donor
chr15_31617926_31619584	-0.818958	0.000272849	T2D.DN	0.113989	Inter-donor
chr1_184977695_184978414	-0.818898	0.000273283	T2D.DN	0.0296616	Inter-donor
chr4_108764572_108764847	-0.818787	0.000274107	T2D.DN	0.0130077	Inter-donor
chr5_76528194_76529289	-0.818686	0.000274637	T2D.DN	0.0120166	Inter-donor
chr3_171051611_171053099	-0.776006	0.000825845	T2D.DN	4.71569e-05	Intra-donor
chr8_18523271_18523618	-0.818681	0.000274637	T2D.DN	0.016353	Inter-donor
chr18_13416499_13417370	-0.818672	0.000274637	T2D.DN	0.0398062	Inter-donor
chr2_46542143_46542996	0.769375	0.000968514	T2D.UP	4.71628e-05	Intra-donor
chr3_152878300_152881031	0.683896	0.00529546	T2D.UP	4.77909e-05	Intra-donor
chr3_72732214_72732733	-0.818567	0.000275497	T2D.DN	0.0588208	Inter-donor
chr5_178913169_178914286	-0.818544	0.000275616	T2D.DN	0.0697089	Inter-donor
chr12_14955845_14957448	0.730262	0.00226116	T2D.UP	4.79144e-05	Intra-donor
chr3_46627354_46628252	-0.730139	0.00226673	T2D.DN	4.81332e-05	Intra-donor
chr1_155247013_155248793	-0.81835	0.000277118	T2D.DN	0.0359317	Inter-donor
chr3_46994841_46995345	-0.818298	0.000277447	T2D.DN	0.0222755	Inter-donor
chr11_118065434_118066309	-0.818233	0.000277785	T2D.DN	0.0168814	Inter-donor
chr15_64539018_64540658	-0.818154	0.000278469	T2D.DN	0.0480396	Inter-donor
chr22_32416181_32416487	-0.817897	0.000281098	T2D.DN	0.162514	Inter-donor
chr13_49105841_49107564	0.795029	0.000513439	T2D.UP	4.82371e-05	Intra-donor
chr9_112551532_112552504	-0.847654	0.000111346	T2D.DN	4.84184e-05	Intra-donor
chr7_139378644_139379244	-0.817681	0.000283222	T2D.DN	0.0107985	Inter-donor
chr15_61209019_61210370	-0.697395	0.00418514	T2D.DN	4.84184e-05	Intra-donor
chr16_7794492_7795686	0.864687	5.85929e-05	T2D.UP	4.84547e-05	Intra-donor
chr2_122287552_122289217	0.773201	0.000885659	T2D.UP	4.88327e-05	Intra-donor
chr5_68826774_68827276	-0.817491	0.000284346	T2D.DN	0.120472	Inter-donor
chr10_81370539_81371770	0.710113	0.00332153	T2D.UP	4.93902e-05	Intra-donor
chr1_207224153_207225069	-0.817465	0.000284369	T2D.DN	0.116822	Inter-donor
chr5_71105252_71105737	0.880524	3.01388e-05	T2D.UP	4.94257e-05	Intra-donor
chr1_86603146_86603646	-0.817242	0.000286598	T2D.DN	0.0127251	Inter-donor
chr15_77712140_77713673	-0.817187	0.000286761	T2D.DN	0.0196223	Inter-donor
chr2_113997693_113999176	0.72939	0.00229618	T2D.UP	4.95633e-05	Intra-donor
chr15_70862027_70862410	-0.81718	0.000286761	T2D.DN	0.0796355	Inter-donor
chr8_17178399_17179647	0.889963	2.04837e-05	T2D.UP	4.96184e-05	Intra-donor
chr8_120981693_120982639	-0.833965	0.000174344	T2D.DN	4.97908e-05	Intra-donor
chr12_117318231_117319423	-0.816989	0.000288747	T2D.DN	0.0421021	Inter-donor
chr9_75075499_75076339	-0.793299	0.000534695	T2D.DN	4.97908e-05	Intra-donor
chr10_75633878_75634845	-0.816896	0.000289469	T2D.DN	0.0318284	Inter-donor
chr12_124906492_124908079	0.762397	0.00113589	T2D.UP	4.97908e-05	Intra-donor
chr13_112867568_112868348	-0.816794	0.000290486	T2D.DN	0.0256854	Inter-donor
chr5_64907330_64907925	-0.794043	0.00052478	T2D.DN	4.98338e-05	Intra-donor
chr1_86931853_86932909	-0.833837	0.000174843	T2D.DN	4.98585e-05	Intra-donor
chr19_11202399_11203237	-0.816601	0.000291543	T2D.DN	0.0208781	Inter-donor
chr2_239148150_239149760	-0.816519	0.000292141	T2D.DN	0.0255319	Inter-donor
chr15_99366133_99367149	-0.816508	0.000292141	T2D.DN	0.0383845	Inter-donor
chr2_54013406_54014978	-0.816505	0.000292141	T2D.DN	0.0220287	Inter-donor
chr5_77943713_77945289	-0.816453	0.000292663	T2D.DN	0.0368695	Inter-donor
chr3_97516076_97516519	-0.816411	0.000292885	T2D.DN	0.0360914	Inter-donor
chr5_163799840_163800348	-0.737668	0.00193041	T2D.DN	5.00783e-05	Intra-donor
chr20_12010519_12011824	-0.81629	0.000293996	T2D.DN	0.014753	Inter-donor
chr1_234080880_234081686	-0.816248	0.000294215	T2D.DN	0.0651418	Inter-donor
chr20_32319534_32320629	-0.816228	0.000294215	T2D.DN	0.116951	Inter-donor
chr9_130742569_130743806	-0.816224	0.000294215	T2D.DN	0.0148165	Inter-donor
chr4_58736371_58736755	-0.816203	0.000294215	T2D.DN	0.0410574	Inter-donor
chr18_1292204_1293013	-0.816199	0.000294215	T2D.DN	0.0104248	Inter-donor
chr7_gl000195_random_74067_75120	-0.912879	6.19352e-06	T2D.DN	5.06318e-05	Intra-donor
chr5_176236800_176238389	-0.81609	0.000295165	T2D.DN	0.0836864	Inter-donor
chr13_111366979_111368296	0.701688	0.00387093	T2D.UP	5.08284e-05	Intra-donor
chr4_15553537_15554871	-0.916655	5.11375e-06	T2D.DN	5.101e-05	Intra-donor
chr6_3227215_3228889	-0.741332	0.00179188	T2D.DN	5.101e-05	Intra-donor
chr1_21112555_21114530	-0.815879	0.000296892	T2D.DN	0.01669	Inter-donor
chr14_28936622_28937767	-0.815873	0.000296892	T2D.DN	0.0273194	Inter-donor
chr18_56074532_56075087	-0.815778	0.000297672	T2D.DN	0.0205327	Inter-donor
chr6_39150472_39151059	-0.815735	0.000297921	T2D.DN	0.0504545	Inter-donor
chr3_196895081_196896228	-0.921622	3.97483e-06	T2D.DN	5.11247e-05	Intra-donor
chr13_27832963_27833584	-0.815469	0.000300723	T2D.DN	0.12744	Inter-donor
chr18_59560001_59562031	-0.815406	0.000301079	T2D.DN	0.0101645	Inter-donor
chr17_6734814_6735540	-0.815378	0.000301079	T2D.DN	0.085875	Inter-donor
chr9_140771997_140773439	-0.815376	0.000301079	T2D.DN	0.0183256	Inter-donor
chr19_13957366_13958795	-0.815367	0.000301079	T2D.DN	0.0728297	Inter-donor
chr2_169767880_169769884	0.923783	3.56174e-06	T2D.UP	5.1194e-05	Intra-donor
chr9_2014815_2018216	0.770662	0.000938747	T2D.UP	5.1194e-05	Intra-donor
chr3_10266496_10267002	0.726977	0.00241125	T2D.UP	5.16829e-05	Intra-donor
chr4_87223094_87223951	-0.815202	0.000302603	T2D.DN	0.0346706	Inter-donor
chr12_47351932_47353628	-0.843877	0.000127355	T2D.DN	5.22631e-05	Intra-donor
chr15_38848152_38848518	-0.888409	2.16245e-05	T2D.DN	5.26251e-05	Intra-donor
chrX_132090529_132092485	-0.864179	5.98068e-05	T2D.DN	5.27921e-05	Intra-donor
chr10_35730659_35731653	-0.814914	0.000305182	T2D.DN	0.0817314	Inter-donor
chr7_152133336_152134082	-0.814824	0.000306155	T2D.DN	0.0114821	Inter-donor
chr11_65215756_65216806	0.918467	4.60176e-06	T2D.UP	5.27921e-05	Intra-donor
chr22_40783740_40784144	-0.814759	0.000306519	T2D.DN	0.0121289	Inter-donor
chr10_406378_407875	0.850471	0.000100803	T2D.UP	5.27921e-05	Intra-donor
chr3_13373214_13374716	0.795772	0.000505224	T2D.UP	5.32665e-05	Intra-donor
chr7_102311966_102312942	-0.81458	0.000308085	T2D.DN	0.16609	Inter-donor
chr5_124223675_124224952	-0.715085	0.00303041	T2D.DN	5.37133e-05	Intra-donor
chr2_30369133_30370824	-0.814534	0.000308229	T2D.DN	0.145404	Inter-donor
chr4_28094085_28095208	-0.895463	1.53737e-05	T2D.DN	5.45834e-05	Intra-donor
chr7_158380354_158380861	-0.81423	0.000311545	T2D.DN	0.0137233	Inter-donor
chr20_46420458_46421370	0.788964	0.000597703	T2D.UP	5.55319e-05	Intra-donor
chr5_159154731_159155470	-0.764196	0.00109423	T2D.DN	5.62355e-05	Intra-donor
chr9_72695129_72696398	-0.814145	0.000312077	T2D.DN	0.0252843	Inter-donor
chr15_28473350_28474412	-0.672355	0.0064279	T2D.DN	5.67559e-05	Intra-donor
chr11_35325773_35326280	-0.814056	0.000312807	T2D.DN	0.0441077	Inter-donor
chr10_25160532_25161608	-0.814014	0.000313217	T2D.DN	0.0337096	Inter-donor
chr4_93681654_93682268	-0.91268	6.19352e-06	T2D.DN	5.68276e-05	Intra-donor
chr14_100149200_100150928	-0.813921	0.000314175	T2D.DN	0.0914365	Inter-donor
chr4_38766833_38767644	-0.813779	0.000315476	T2D.DN	0.0215465	Inter-donor
chr1_239424140_239424589	-0.810621	0.000343837	T2D.DN	5.81523e-05	Intra-donor
chr20_12056901_12057357	-0.813536	0.000316963	T2D.DN	0.0152937	Inter-donor
chr4_114419853_114421121	-0.813521	0.000316963	T2D.DN	0.0144082	Inter-donor
chr1_33895837_33896959	-0.813516	0.000316963	T2D.DN	0.0997106	Inter-donor
chr11_31838984_31842278	0.927244	2.98537e-06	T2D.UP	5.81523e-05	Intra-donor
chr11_73087135_73088395	-0.813382	0.000318479	T2D.DN	0.0139532	Inter-donor
chr2_219860865_219862135	0.919466	4.36794e-06	T2D.UP	5.81523e-05	Intra-donor
chrX_41192045_41194416	-0.813261	0.000319775	T2D.DN	0.0887044	Inter-donor
chrX_56790275_56791457	-0.813244	0.000319776	T2D.DN	0.0714026	Inter-donor
chr12_174862_176630	-0.813189	0.000320215	T2D.DN	0.0685533	Inter-donor
chr3_143824374_143824895	-0.813074	0.00032129	T2D.DN	0.0405908	Inter-donor
chr9_126030541_126031466	-0.813065	0.00032129	T2D.DN	0.176657	Inter-donor
chr6_36354321_36356043	0.721459	0.00269277	T2D.UP	5.89618e-05	Intra-donor
chr5_157175635_157176724	-0.813039	0.000321323	T2D.DN	0.0119771	Inter-donor
chr3_66999169_66999615	-0.718918	0.00281904	T2D.DN	5.92034e-05	Intra-donor
chr3_132832312_132833152	-0.771428	0.000925354	T2D.DN	5.93751e-05	Intra-donor
chr2_66696785_66698086	-0.70279	0.00380194	T2D.DN	5.93751e-05	Intra-donor
chr10_61751000_61751937	-0.812705	0.000324385	T2D.DN	0.0238566	Inter-donor
chr4_139831286_139834096	0.851104	9.87521e-05	T2D.UP	5.93751e-05	Intra-donor
chr9_86880541_86881518	-0.812687	0.000324461	T2D.DN	0.0104994	Inter-donor
chr6_161694267_161695760	-0.812604	0.000324974	T2D.DN	0.0306199	Inter-donor
chr17_942166_943509	0.679829	0.00565901	T2D.UP	5.93751e-05	Intra-donor
chr5_74312738_74313529	-0.812486	0.000325994	T2D.DN	0.0134292	Inter-donor
chr14_103242476_103244289	-0.742367	0.00175076	T2D.DN	5.94156e-05	Intra-donor
chr6_70441860_70442638	-0.735599	0.0020193	T2D.DN	5.97113e-05	Intra-donor
chr15_100243307_100244841	-0.812461	0.000325994	T2D.DN	0.054977	Inter-donor
chr12_13253715_13255319	-0.812373	0.000326911	T2D.DN	0.0934963	Inter-donor
chr15_32161991_32163538	-0.812351	0.000327053	T2D.DN	0.0185181	Inter-donor
chr2_129066889_129067507	0.862893	6.24215e-05	T2D.UP	6.22426e-05	Intra-donor
chr18_894164_894544	-0.812263	0.000327982	T2D.DN	0.0597532	Inter-donor
chr19_45958964_45959474	-0.812209	0.000328252	T2D.DN	0.0833126	Inter-donor
chr2_226663495_226664315	-0.812146	0.000328778	T2D.DN	0.0549237	Inter-donor
chr22_39239168_39240446	-0.812142	0.000328778	T2D.DN	0.100661	Inter-donor
chr14_65419754_65421302	0.797554	0.000482064	T2D.UP	6.27633e-05	Intra-donor
chr10_98591589_98593681	-0.812105	0.00032906	T2D.DN	0.0765236	Inter-donor
chr1_44172388_44173694	-0.811962	0.000330798	T2D.DN	0.140045	Inter-donor
chr12_122500687_122501556	0.912621	6.19352e-06	T2D.UP	6.27939e-05	Intra-donor
chr15_101790707_101792731	-0.870657	4.64316e-05	T2D.DN	6.36772e-05	Intra-donor
chr1_228352968_228354455	-0.811737	0.000333207	T2D.DN	0.155109	Inter-donor
chr2_62796606_62798637	-0.672386	0.00642482	T2D.DN	6.36772e-05	Intra-donor
chr14_96366995_96367816	0.72014	0.00275755	T2D.UP	6.36772e-05	Intra-donor
chr18_32289573_32291392	-0.776888	0.000812093	T2D.DN	6.40374e-05	Intra-donor
chr13_24749690_24750800	-0.699223	0.00404866	T2D.DN	6.4946e-05	Intra-donor
chr1_10346360_10346935	-0.81158	0.000333783	T2D.DN	0.0171886	Inter-donor
chr4_113172120_113172918	-0.797963	0.000477373	T2D.DN	6.501e-05	Intra-donor
chr10_14596307_14598661	-0.776021	0.000825845	T2D.DN	6.83487e-05	Intra-donor
chr5_28249576_28250832	-0.708846	0.00340773	T2D.DN	6.83487e-05	Intra-donor
chr1_15735721_15736864	-0.811012	0.0003399	T2D.DN	0.0899512	Inter-donor
chr1_67593326_67594106	-0.870993	4.57035e-05	T2D.DN	6.84346e-05	Intra-donor
chr14_75760452_75762979	-0.810758	0.000342635	T2D.DN	0.0862264	Inter-donor
chr20_48727977_48730184	-0.810667	0.000343642	T2D.DN	0.0237939	Inter-donor
chr17_74136987_74137734	-0.886078	2.41365e-05	T2D.DN	6.87367e-05	Intra-donor
chr3_8348813_8349658	-0.81062	0.000343837	T2D.DN	0.021489	Inter-donor
chr17_64297959_64300065	-0.810619	0.000343837	T2D.DN	0.0306395	Inter-donor
chr6_70834539_70835368	-0.721147	0.00270683	T2D.DN	6.87367e-05	Intra-donor
chr5_115609142_115609989	-0.81059	0.000343917	T2D.DN	0.0219717	Inter-donor
chr4_22759546_22759953	-0.810548	0.000344368	T2D.DN	0.0109779	Inter-donor
chr12_123728140_123728943	-0.810409	0.000346083	T2D.DN	0.0963755	Inter-donor
chr14_55538451_55539469	-0.810397	0.000346083	T2D.DN	0.0359873	Inter-donor
chr3_133721086_133721655	-0.810342	0.000346234	T2D.DN	0.122079	Inter-donor
chr19_639379_640078	-0.810255	0.000347022	T2D.DN	0.0164608	Inter-donor
chr3_134878603_134879117	-0.810149	0.000348445	T2D.DN	0.0288386	Inter-donor
chr17_79008482_79011096	-0.898343	1.34934e-05	T2D.DN	6.88424e-05	Intra-donor
chr10_4561721_4562487	-0.809967	0.000350676	T2D.DN	0.0746047	Inter-donor
chr4_5902293_5902954	-0.809927	0.000350757	T2D.DN	0.0243266	Inter-donor
chr5_176330074_176330891	-0.809864	0.00035155	T2D.DN	0.0178997	Inter-donor
chrX_56809909_56810224	-0.809771	0.00035202	T2D.DN	0.179379	Inter-donor
chr9_34430908_34431488	-0.809763	0.00035202	T2D.DN	0.0258505	Inter-donor
chr8_37915519_37916295	-0.766632	0.00103306	T2D.DN	6.94041e-05	Intra-donor
chr3_141244755_141245990	-0.809492	0.000354952	T2D.DN	0.0111186	Inter-donor
chr1_184005128_184006852	0.858932	7.41906e-05	T2D.UP	6.94041e-05	Intra-donor
chr2_239111218_239112656	-0.809467	0.000354952	T2D.DN	0.166886	Inter-donor
chr6_36256980_36257646	-0.809384	0.000356057	T2D.DN	0.126678	Inter-donor
chr15_85573549_85574086	-0.811474	0.000334642	T2D.DN	7.02905e-05	Intra-donor
chr11_2799562_2800837	0.845752	0.000119002	T2D.UP	7.05231e-05	Intra-donor
chr16_6886513_6887418	-0.80932	0.000356514	T2D.DN	0.0384569	Inter-donor
chr3_34624576_34625399	-0.80924	0.000357386	T2D.DN	0.0348209	Inter-donor
chr5_176279820_176280644	-0.809202	0.000357496	T2D.DN	0.0802097	Inter-donor
chr2_38501582_38502038	-0.809187	0.000357496	T2D.DN	0.0163174	Inter-donor
chr16_72275146_72276211	0.763076	0.00112174	T2D.UP	7.08855e-05	Intra-donor
chr22_35767709_35768351	-0.80895	0.000360085	T2D.DN	0.0228374	Inter-donor
chr4_159688724_159690955	-0.808872	0.000360743	T2D.DN	0.112061	Inter-donor
chr11_133684685_133685879	-0.92607	3.13854e-06	T2D.DN	7.12986e-05	Intra-donor
chr3_39447838_39448775	0.7095	0.00336283	T2D.UP	7.12986e-05	Intra-donor
chr2_142943177_142944268	-0.808834	0.000360743	T2D.DN	0.0314853	Inter-donor
chr11_70116098_70117671	-0.808831	0.000360743	T2D.DN	0.0191142	Inter-donor
chr17_73178158_73179498	-0.808773	0.000360807	T2D.DN	0.139668	Inter-donor
chr17_30185124_30186603	-0.808766	0.000360807	T2D.DN	0.109029	Inter-donor
chr6_35368775_35369070	-0.808705	0.000360869	T2D.DN	0.0283534	Inter-donor
chr18_74694995_74695664	-0.808662	0.000361178	T2D.DN	0.082775	Inter-donor
chr3_42066121_42068002	-0.808644	0.000361285	T2D.DN	0.0448274	Inter-donor
chr14_75743640_75745906	-0.808627	0.000361367	T2D.DN	0.155268	Inter-donor
chr19_17941381_17942210	-0.808605	0.000361486	T2D.DN	0.0199379	Inter-donor
chrX_10812000_10813083	-0.808544	0.000361941	T2D.DN	0.136649	Inter-donor
chr8_70448826_70449682	0.881584	2.84199e-05	T2D.UP	7.20939e-05	Intra-donor
chr13_95293628_95294431	-0.808416	0.000363233	T2D.DN	0.0156562	Inter-donor
chr17_73007104_73009193	-0.808357	0.000363799	T2D.DN	0.0520349	Inter-donor
chr1_204797580_204800250	-0.808332	0.000364018	T2D.DN	0.0612467	Inter-donor
chr8_53625700_53627701	-0.8083	0.000364336	T2D.DN	0.0658941	Inter-donor
chr13_47369558_47369864	-0.808189	0.000365721	T2D.DN	0.0238868	Inter-donor
chr3_49710923_49712174	0.726124	0.00245351	T2D.UP	7.38478e-05	Intra-donor
chr11_12875110_12876952	-0.808078	0.000366758	T2D.DN	0.0348727	Inter-donor
chr6_138038361_138038988	-0.807995	0.000367235	T2D.DN	0.0764822	Inter-donor
chr4_189950648_189951641	-0.833602	0.000176324	T2D.DN	7.40771e-05	Intra-donor
chr1_244525260_244526018	-0.814755	0.000306519	T2D.DN	7.40771e-05	Intra-donor
chr2_31298202_31298950	-0.807968	0.000367235	T2D.DN	0.0137486	Inter-donor
chr2_227408323_227408606	-0.807933	0.000367431	T2D.DN	0.0619277	Inter-donor
chr11_79741940_79742719	-0.804198	0.000406133	T2D.DN	7.40771e-05	Intra-donor
chr20_25222766_25223468	-0.807818	0.00036889	T2D.DN	0.0385537	Inter-donor
chr1_110936334_110937046	-0.794988	0.000513879	T2D.DN	7.40771e-05	Intra-donor
chr12_50931171_50931625	-0.807754	0.000369363	T2D.DN	0.0739709	Inter-donor
chr2_131850071_131851600	-0.807667	0.00037038	T2D.DN	0.0502187	Inter-donor
chr15_40530888_40532609	-0.80755	0.000371886	T2D.DN	0.0117628	Inter-donor
chr1_6655193_6655698	-0.807487	0.000372528	T2D.DN	0.0887775	Inter-donor
chr6_30584616_30585870	0.664444	0.00730579	T2D.UP	7.41939e-05	Intra-donor
chr1_113977941_113978321	-0.807437	0.000372789	T2D.DN	0.0186891	Inter-donor
chr10_52652100_52653647	-0.726007	0.00245861	T2D.DN	7.49067e-05	Intra-donor
chr15_80444527_80445807	-0.80733	0.000374138	T2D.DN	0.120104	Inter-donor
chr14_93371497_93371810	-0.807315	0.000374194	T2D.DN	0.0482307	Inter-donor
chr7_107650404_107651652	-0.668132	0.00687909	T2D.DN	7.49845e-05	Intra-donor
chr1_5357226_5357977	0.758297	0.00124403	T2D.UP	7.58112e-05	Intra-donor
chr10_118999230_119001507	-0.807006	0.000378265	T2D.DN	0.0478201	Inter-donor
chr14_25285408_25287299	-0.779885	0.000751089	T2D.DN	7.5903e-05	Intra-donor
chr15_22891967_22894017	-0.803686	0.000411723	T2D.DN	7.59458e-05	Intra-donor
chr3_160514098_160515235	-0.806818	0.000380212	T2D.DN	0.120824	Inter-donor
chr4_42308626_42309031	-0.806766	0.000380693	T2D.DN	0.066415	Inter-donor
chr22_25215685_25216890	-0.762018	0.00114419	T2D.DN	7.59458e-05	Intra-donor
chr1_7641289_7642518	-0.80673	0.000380693	T2D.DN	0.104206	Inter-donor
chr15_85290701_85292607	-0.806725	0.000380693	T2D.DN	0.0768517	Inter-donor
chr1_9648528_9649116	-0.80672	0.000380693	T2D.DN	0.0629686	Inter-donor
chr14_105766479_105768119	-0.80671	0.000380693	T2D.DN	0.0118956	Inter-donor
chr17_55993829_55994821	-0.806524	0.000383169	T2D.DN	0.1234	Inter-donor
chr12_26265960_26268014	-0.80651	0.000383215	T2D.DN	0.0352546	Inter-donor
chr1_149223023_149225004	0.885016	2.48926e-05	T2D.UP	7.59706e-05	Intra-donor
chr6_89577845_89578647	-0.872863	4.21791e-05	T2D.DN	7.61168e-05	Intra-donor
chr16_30913174_30914048	-0.80637	0.000383954	T2D.DN	0.129854	Inter-donor
chr14_24609834_24611300	0.825014	0.00022781	T2D.UP	7.65812e-05	Intra-donor
chr11_17259944_17260247	-0.806244	0.000385179	T2D.DN	0.0843967	Inter-donor
chr17_35848371_35850508	-0.806206	0.000385179	T2D.DN	0.102922	Inter-donor
chr1_27868511_27869718	0.653818	0.00863894	T2D.UP	7.65812e-05	Intra-donor
chr5_125709225_125709903	-0.779525	0.000758164	T2D.DN	7.68423e-05	Intra-donor
chr5_96050186_96051002	-0.883403	2.64966e-05	T2D.DN	7.69483e-05	Intra-donor
chr18_31753683_31754409	-0.806126	0.000385839	T2D.DN	0.0430692	Inter-donor
chr7_100660218_100660999	-0.806097	0.000386142	T2D.DN	0.0243343	Inter-donor
chr1_68662533_68665016	-0.806062	0.00038635	T2D.DN	0.0221116	Inter-donor
chr2_239228499_239229589	-0.805927	0.000387829	T2D.DN	0.0816241	Inter-donor
chr15_90547938_90548655	-0.852686	9.34109e-05	T2D.DN	7.69483e-05	Intra-donor
chr10_60094581_60095805	-0.805791	0.000389067	T2D.DN	0.139437	Inter-donor
chr6_43773818_43774489	-0.76985	0.000956552	T2D.DN	7.69483e-05	Intra-donor
chr16_54238657_54239879	-0.805614	0.000391207	T2D.DN	0.0219328	Inter-donor
chr16_56458300_56459812	-0.805612	0.000391207	T2D.DN	0.0981577	Inter-donor
chr2_204225516_204227291	-0.666186	0.007101	T2D.DN	7.69483e-05	Intra-donor
chr5_126282871_126283843	-0.805528	0.000392243	T2D.DN	0.0222633	Inter-donor
chr19_29576996_29577724	-0.805492	0.00039265	T2D.DN	0.0194336	Inter-donor
chr17_26711206_26712597	0.77884	0.000771165	T2D.UP	7.69483e-05	Intra-donor
chr5_9505321_9505985	-0.805342	0.000394783	T2D.DN	0.0143841	Inter-donor
chr13_101941319_101942744	-0.80532	0.000394957	T2D.DN	0.0131436	Inter-donor
chr12_117362843_117363221	-0.80515	0.000397264	T2D.DN	0.0698754	Inter-donor
chr3_197193535_197194758	0.74785	0.00156344	T2D.UP	7.69483e-05	Intra-donor
chr6_33955409_33956858	0.804313	0.00040547	T2D.UP	7.7249e-05	Intra-donor
chr1_40366757_40368173	-0.804977	0.00039924	T2D.DN	0.0136	Inter-donor
chr7_130929113_130929413	0.879237	3.16571e-05	T2D.UP	7.74963e-05	Intra-donor
chr5_76561958_76562962	-0.804874	0.000399957	T2D.DN	0.077146	Inter-donor
chr5_177357083_177358010	0.873096	4.17725e-05	T2D.UP	7.80556e-05	Intra-donor
chr11_30605949_30608385	0.698664	0.00408831	T2D.UP	7.80556e-05	Intra-donor
chr2_87456455_87456794	-0.804846	0.000399957	T2D.DN	0.0286358	Inter-donor
chrX_9465419_9466636	-0.804826	0.000399957	T2D.DN	0.0404071	Inter-donor
chr16_4364674_4366057	-0.945645	7.80333e-07	T2D.DN	7.81616e-05	Intra-donor
chr4_124897353_124899148	-0.818974	0.00027281	T2D.DN	7.81616e-05	Intra-donor
chr6_33566929_33567771	0.827135	0.000213192	T2D.UP	7.81616e-05	Intra-donor
chr5_757772_758440	-0.804434	0.000403995	T2D.DN	0.0371107	Inter-donor
chr12_7052596_7053984	0.778644	0.000775208	T2D.UP	7.81616e-05	Intra-donor
chr20_6103201_6104169	0.767772	0.00100416	T2D.UP	7.81616e-05	Intra-donor
chr3_170762203_170763505	-0.804285	0.000405551	T2D.DN	0.0157254	Inter-donor
chr11_105892416_105893531	0.817614	0.000283799	T2D.UP	7.9202e-05	Intra-donor
chr12_120051158_120051426	-0.804268	0.000405551	T2D.DN	0.0358674	Inter-donor
chr2_241832878_241833732	-0.804264	0.000405551	T2D.DN	0.149727	Inter-donor
chr12_58158538_58160654	0.883366	2.64966e-05	T2D.UP	7.94524e-05	Intra-donor
chr19_50372408_50373389	0.771717	0.000918652	T2D.UP	7.94524e-05	Intra-donor
chr3_73590092_73590788	-0.804142	0.000406887	T2D.DN	0.0116235	Inter-donor
chr1_16173739_16176804	-0.804031	0.000408425	T2D.DN	0.135365	Inter-donor
chr6_111997709_111999179	-0.756267	0.00129982	T2D.DN	8.06153e-05	Intra-donor
chr16_22308133_22310051	0.810326	0.000346309	T2D.UP	8.16758e-05	Intra-donor
chr1_156130649_156131786	-0.803952	0.000409017	T2D.DN	0.0347436	Inter-donor
chr4_83481919_83483501	-0.690511	0.00471369	T2D.DN	8.1951e-05	Intra-donor
chr4_1713337_1714814	-0.803843	0.000410153	T2D.DN	0.132897	Inter-donor
chr9_17785555_17785928	-0.757067	0.00127831	T2D.DN	8.20338e-05	Intra-donor
chr4_18481678_18483203	-0.702658	0.00380879	T2D.DN	8.24923e-05	Intra-donor
chr7_24648459_24649444	-0.803718	0.000411565	T2D.DN	0.0737598	Inter-donor
chr1_68174198_68174588	0.875309	3.77649e-05	T2D.UP	8.41149e-05	Intra-donor
chr10_98345833_98347998	-0.80347	0.000413912	T2D.DN	0.0268735	Inter-donor
chr2_238571051_238571838	-0.803454	0.000413912	T2D.DN	0.0136433	Inter-donor
chr17_18134207_18134845	-0.803452	0.000413912	T2D.DN	0.035881	Inter-donor
chr7_47553384_47553857	-0.803412	0.00041401	T2D.DN	0.0274973	Inter-donor
chr1_162566425_162566965	-0.69817	0.00412379	T2D.DN	8.45889e-05	Intra-donor
chr20_11916266_11917365	-0.803407	0.00041401	T2D.DN	0.0714058	Inter-donor
chr10_85953974_85955146	-0.803268	0.000415785	T2D.DN	0.0194036	Inter-donor
chr2_39873183_39873879	-0.803256	0.000415808	T2D.DN	0.0565252	Inter-donor
chr8_29335814_29336723	0.733835	0.00210166	T2D.UP	8.49896e-05	Intra-donor
chr22_50219292_50221057	-0.803212	0.000415976	T2D.DN	0.0415582	Inter-donor
chr3_46607474_46608166	-0.797852	0.000478382	T2D.DN	8.50197e-05	Intra-donor
chr21_43429531_43431408	-0.80317	0.000416211	T2D.DN	0.0245208	Inter-donor
chr9_95004571_95005009	-0.803168	0.000416211	T2D.DN	0.0297859	Inter-donor
chr6_25670205_25671575	0.721159	0.00270683	T2D.UP	8.50197e-05	Intra-donor
chr9_91002347_91004202	-0.80314	0.000416211	T2D.DN	0.014352	Inter-donor
chr10_76585272_76586758	0.693991	0.00443001	T2D.UP	8.52404e-05	Intra-donor
chr15_60666573_60667472	0.720329	0.0027468	T2D.UP	8.60344e-05	Intra-donor
chr7_90350341_90350841	-0.833478	0.000176622	T2D.DN	8.6151e-05	Intra-donor
chr3_196483983_196485408	-0.802897	0.00041869	T2D.DN	0.0200472	Inter-donor
chr3_13119433_13120752	0.706069	0.00357943	T2D.UP	8.67372e-05	Intra-donor
chr10_670295_671763	0.73384	0.00210166	T2D.UP	8.7204e-05	Intra-donor
chr22_19399100_19399383	-0.802782	0.000419733	T2D.DN	0.0681233	Inter-donor
chr9_21974024_21975811	0.776951	0.000810744	T2D.UP	8.88315e-05	Intra-donor
chr11_15814570_15815295	-0.74938	0.00151596	T2D.DN	8.98459e-05	Intra-donor
chr15_75870423_75872183	-0.802683	0.000420936	T2D.DN	0.0389459	Inter-donor
chr10_28622288_28624282	-0.802645	0.000421424	T2D.DN	0.0163174	Inter-donor
chr3_3151037_3152842	-0.899638	1.26689e-05	T2D.DN	8.98859e-05	Intra-donor
chr21_29021017_29022312	-0.802448	0.000424129	T2D.DN	0.0137412	Inter-donor
chr3_141195970_141196685	0.818253	0.000277701	T2D.UP	8.98859e-05	Intra-donor
chr5_160077966_160079189	-0.802376	0.000425026	T2D.DN	0.0927864	Inter-donor
chr20_5590566_5591908	-0.802332	0.000425426	T2D.DN	0.0237424	Inter-donor
chr6_154773994_154774499	-0.802246	0.000426416	T2D.DN	0.0747446	Inter-donor
chr6_56662815_56663457	-0.802235	0.000426416	T2D.DN	0.0210833	Inter-donor
chr5_52188180_52189423	-0.728715	0.00232579	T2D.DN	8.997e-05	Intra-donor
chr10_116852350_116854554	-0.802185	0.000427084	T2D.DN	0.0319689	Inter-donor
chr1_2343503_2344748	-0.802165	0.000427087	T2D.DN	0.0676947	Inter-donor
chr7_95138283_95139330	-0.802022	0.000429041	T2D.DN	0.0122776	Inter-donor
chr3_129382913_129384147	-0.801985	0.000429296	T2D.DN	0.0391739	Inter-donor
chr22_42624153_42625749	-0.801976	0.000429296	T2D.DN	0.0160519	Inter-donor
chr17_18161224_18162142	-0.801895	0.000430161	T2D.DN	0.0236818	Inter-donor
chr19_17377798_17378529	0.720213	0.00275313	T2D.UP	9.09066e-05	Intra-donor
chr4_85419176_85420965	0.83362	0.000176302	T2D.UP	9.09707e-05	Intra-donor
chr3_51820369_51820684	-0.801664	0.000432897	T2D.DN	0.133893	Inter-donor
chr5_16529439_16530026	-0.801578	0.000433935	T2D.DN	0.0945076	Inter-donor
chr20_56122176_56122862	0.741703	0.00177681	T2D.UP	9.09707e-05	Intra-donor
chr9_86889604_86890061	-0.847883	0.000110995	T2D.DN	9.21358e-05	Intra-donor
chr10_115718188_115719552	-0.801188	0.000439833	T2D.DN	0.0176416	Inter-donor
chr2_45199730_45201421	0.803491	0.000413804	T2D.UP	9.25093e-05	Intra-donor
chr3_109298061_109299144	-0.788519	0.000605878	T2D.DN	9.26318e-05	Intra-donor
chr19_662816_663689	-0.720478	0.00273916	T2D.DN	9.28401e-05	Intra-donor
chr7_19939130_19940028	-0.75285	0.00140835	T2D.DN	9.37263e-05	Intra-donor
chr11_86454120_86455122	0.709438	0.00336632	T2D.UP	9.37263e-05	Intra-donor
chr1_29138468_29139989	-0.869608	4.88232e-05	T2D.DN	9.44824e-05	Intra-donor
chr7_157561543_157562432	-0.800626	0.000447027	T2D.DN	0.0341265	Inter-donor
chr21_46707462_46708649	-0.800589	0.00044732	T2D.DN	0.0582275	Inter-donor
chr5_8773142_8773786	-0.800514	0.00044851	T2D.DN	0.0416727	Inter-donor
chr8_122272998_122273707	-0.800472	0.000448777	T2D.DN	0.0333559	Inter-donor
chr14_58548833_58549698	-0.680034	0.00564556	T2D.DN	9.48276e-05	Intra-donor
chr14_50988000_50989000	-0.800433	0.000448777	T2D.DN	0.0109801	Inter-donor
chr4_40379792_40380351	-0.800426	0.000448777	T2D.DN	0.0192659	Inter-donor
chr5_137004257_137005028	-0.820002	0.000264739	T2D.DN	9.51313e-05	Intra-donor
chr16_49315167_49317241	-0.800371	0.000449405	T2D.DN	0.0594848	Inter-donor
chr8_109862315_109863091	-0.800318	0.000449801	T2D.DN	0.0157254	Inter-donor
chr8_38266499_38269204	-0.772556	0.000898871	T2D.DN	9.53195e-05	Intra-donor
chr8_71262784_71263589	-0.729376	0.00229618	T2D.DN	9.56897e-05	Intra-donor
chr2_129076362_129076825	-0.800267	0.000449808	T2D.DN	0.0641976	Inter-donor
chr2_39528673_39529034	-0.800265	0.000449808	T2D.DN	0.0531004	Inter-donor
chr11_112435051_112435910	-0.800241	0.000449908	T2D.DN	0.0193775	Inter-donor
chr6_11164220_11164675	-0.800073	0.000452204	T2D.DN	0.0242193	Inter-donor
chr10_112831254_112831819	-0.758423	0.00124073	T2D.DN	9.57739e-05	Intra-donor
chr11_2177626_2178158	0.858537	7.53797e-05	T2D.UP	9.57739e-05	Intra-donor
chr1_236584256_236584992	-0.799997	0.000453029	T2D.DN	0.11621	Inter-donor
chr4_57537312_57538475	-0.776619	0.000815474	T2D.DN	9.60196e-05	Intra-donor
chr9_101558144_101559304	-0.747177	0.00158797	T2D.DN	9.72671e-05	Intra-donor
chr8_103547735_103548683	-0.799896	0.000454131	T2D.DN	0.10708	Inter-donor
chr18_29175936_29176486	-0.879244	3.16571e-05	T2D.DN	9.84201e-05	Intra-donor	TTR
chr11_30207114_30207658	-0.79986	0.000454186	T2D.DN	0.07756	Inter-donor
chr3_39328838_39330231	-0.799847	0.000454186	T2D.DN	0.0700339	Inter-donor
chr7_143625546_143625827	-0.799836	0.000454186	T2D.DN	0.0784634	Inter-donor
chr18_74779435_74780824	-0.799831	0.000454186	T2D.DN	0.0768378	Inter-donor
chr7_92397985_92398752	-0.799709	0.000456062	T2D.DN	0.127609	Inter-donor
chr4_125857646_125858361	-0.814973	0.00030456	T2D.DN	9.84201e-05	Intra-donor
chr3_97654544_97655243	-0.79967	0.000456203	T2D.DN	0.0171767	Inter-donor
chr2_39606187_39608207	-0.660582	0.00778286	T2D.DN	9.84201e-05	Intra-donor
chr9_131450936_131451942	-0.79962	0.000456559	T2D.DN	0.106578	Inter-donor
chr17_45795443_45795811	-0.799517	0.000458092	T2D.DN	0.144844	Inter-donor
chr17_36412188_36413646	-0.799423	0.000459593	T2D.DN	0.16332	Inter-donor
chr2_113032665_113033935	0.705563	0.00361616	T2D.UP	9.84201e-05	Intra-donor
chr9_15149460_15149907	-0.799382	0.000459888	T2D.DN	0.0356761	Inter-donor
chr18_7022215_7023694	-0.799374	0.000459888	T2D.DN	0.0685533	Inter-donor
chr7_6143890_6144757	-0.799253	0.000461877	T2D.DN	0.0643109	Inter-donor
chr15_90544964_90545971	-0.751806	0.00144152	T2D.DN	9.90592e-05	Intra-donor
chr2_102772080_102772653	-0.799233	0.000461877	T2D.DN	0.0143736	Inter-donor
chr5_171810228_171810765	-0.799161	0.000462851	T2D.DN	0.0405908	Inter-donor
chr21_44044103_44044913	-0.799129	0.000463181	T2D.DN	0.0221962	Inter-donor
chr3_120400672_120401450	-0.774867	0.000849923	T2D.DN	0.000100092	Intra-donor
chr8_53758413_53759014	-0.799069	0.000463805	T2D.DN	0.154427	Inter-donor
chrX_104446054_104446590	-0.799034	0.000463808	T2D.DN	0.0308257	Inter-donor
chr15_31631117_31632162	-0.799014	0.000463808	T2D.DN	0.0425518	Inter-donor
chr9_2720170_2720672	-0.799009	0.000463808	T2D.DN	0.0151788	Inter-donor
chr11_16946018_16947786	-0.799007	0.000463808	T2D.DN	0.0400971	Inter-donor
chr14_101337597_101339548	-0.798997	0.000463808	T2D.DN	0.028237	Inter-donor
chr6_422660_423327	-0.798853	0.000465744	T2D.DN	0.0330979	Inter-donor
chr4_186124325_186125670	-0.798802	0.000466315	T2D.DN	0.0684784	Inter-donor
chr22_22534432_22536541	-0.749367	0.00151596	T2D.DN	0.000100268	Intra-donor
chr8_6506220_6507102	-0.732831	0.00214449	T2D.DN	0.000101092	Intra-donor
chr8_18436759_18438975	-0.64675	0.00962402	T2D.DN	0.000105493	Intra-donor
chr2_220416029_220417860	0.833446	0.000176622	T2D.UP	0.000107046	Intra-donor
chr1_84158019_84160131	0.828799	0.000202856	T2D.UP	0.000107046	Intra-donor
chr1_119456947_119457704	-0.798327	0.000472846	T2D.DN	0.0441231	Inter-donor
chr6_37077613_37078397	-0.798313	0.000472926	T2D.DN	0.0679117	Inter-donor
chr11_66897468_66897915	-0.798275	0.000473053	T2D.DN	0.134294	Inter-donor
chr1_41826636_41827804	-0.798152	0.000474828	T2D.DN	0.0333099	Inter-donor
chr3_42054473_42056923	-0.798111	0.000475432	T2D.DN	0.0515083	Inter-donor
chr8_28479358_28480976	-0.79802	0.000476584	T2D.DN	0.149446	Inter-donor
chr15_41224439_41225202	-0.854089	8.88821e-05	T2D.DN	0.000107222	Intra-donor
chr7_48151212_48151491	-0.827688	0.000209976	T2D.DN	0.000107264	Intra-donor
chr3_163650762_163651388	0.868591	5.06867e-05	T2D.UP	0.000107716	Intra-donor
chr8_37739191_37741277	-0.797849	0.000478382	T2D.DN	0.021338	Inter-donor
chr8_125283554_125284771	-0.797846	0.000478382	T2D.DN	0.0184183	Inter-donor
chr5_118344849_118345346	-0.656172	0.00834154	T2D.DN	0.000108223	Intra-donor
chr11_47787521_47790056	0.701406	0.00389308	T2D.UP	0.000108223	Intra-donor
chr16_67203972_67205112	0.886661	2.36426e-05	T2D.UP	0.000109313	Intra-donor
chr22_19961989_19963403	-0.79757	0.000482064	T2D.DN	0.177097	Inter-donor
chr6_158441186_158441514	-0.797426	0.000483972	T2D.DN	0.151586	Inter-donor
chr1_154405406_154406058	-0.797337	0.000485222	T2D.DN	0.15124	Inter-donor
chr21_40225245_40225749	0.778834	0.000771165	T2D.UP	0.000109313	Intra-donor
chr3_156884023_156884831	-0.853722	9.01598e-05	T2D.DN	0.000109453	Intra-donor
chr20_40467589_40468228	-0.797092	0.000488933	T2D.DN	0.0973526	Inter-donor
chr8_30494400_30496582	-0.661144	0.00770887	T2D.DN	0.000109778	Intra-donor
chr5_162416702_162417360	0.763334	0.00111394	T2D.UP	0.000110317	Intra-donor
chr15_56756609_56757651	-0.796769	0.00049374	T2D.DN	0.0281428	Inter-donor
chr3_170745607_170746553	-0.796769	0.00049374	T2D.DN	0.0749899	Inter-donor
chr3_143455051_143456377	-0.67722	0.0059178	T2D.DN	0.000111685	Intra-donor
chr6_131171966_131172683	-0.796722	0.000494258	T2D.DN	0.0648338	Inter-donor
chr17_1693100_1693767	-0.718911	0.00281913	T2D.DN	0.000113307	Intra-donor
chr1_221290896_221291781	-0.807986	0.000367235	T2D.DN	0.000114445	Intra-donor
chr14_58299854_58300561	-0.796644	0.00049501	T2D.DN	0.0828463	Inter-donor
chr14_74252236_74254663	-0.79661	0.000495484	T2D.DN	0.03762	Inter-donor
chr21_45208913_45210040	-0.796587	0.000495743	T2D.DN	0.126958	Inter-donor
chr21_36391436_36392156	-0.672158	0.0064481	T2D.DN	0.000114912	Intra-donor
chr14_92198953_92199565	-0.79651	0.000496462	T2D.DN	0.0639338	Inter-donor
chr6_11779779_11780372	-0.796451	0.000497402	T2D.DN	0.0399852	Inter-donor
chr1_72133437_72134322	0.747704	0.00156855	T2D.UP	0.000115167	Intra-donor
chr6_123118973_123119981	-0.82359	0.000236448	T2D.DN	0.00011591	Intra-donor
chr11_90952751_90953922	-0.926478	3.03402e-06	T2D.DN	0.00011754	Intra-donor
chr19_18385646_18385963	-0.796059	0.000502069	T2D.DN	0.117073	Inter-donor
chr12_20708608_20709630	-0.8442	0.000126108	T2D.DN	0.000117727	Intra-donor
chr4_39614564_39615134	-0.709041	0.00339595	T2D.DN	0.000117727	Intra-donor
chr11_47561400_47562838	-0.795784	0.000505224	T2D.DN	0.0503464	Inter-donor
chr8_141265182_141265732	-0.795738	0.000505347	T2D.DN	0.0131182	Inter-donor
chr1_156073620_156074246	-0.795737	0.000505347	T2D.DN	0.0210082	Inter-donor
chr3_32362096_32363146	-0.795635	0.000506832	T2D.DN	0.0652701	Inter-donor
chr11_18928801_18929671	-0.79561	0.000506881	T2D.DN	0.0225064	Inter-donor
chr15_101816853_101818054	-0.795562	0.000507653	T2D.DN	0.0187544	Inter-donor
chr1_2457288_2458190	-0.795524	0.000508023	T2D.DN	0.145094	Inter-donor
chr1_27481146_27482135	-0.795498	0.000508277	T2D.DN	0.0966677	Inter-donor
chr14_71107669_71109453	-0.795456	0.000508591	T2D.DN	0.0491771	Inter-donor
chr2_51182132_51183082	-0.700994	0.00391751	T2D.DN	0.000117727	Intra-donor
chr1_27152469_27154149	-0.795255	0.000511464	T2D.DN	0.0967316	Inter-donor
chr19_8590568_8591570	0.824663	0.000231046	T2D.UP	0.000117727	Intra-donor
chr9_100280548_100282062	0.761242	0.00116413	T2D.UP	0.000117727	Intra-donor
chr6_31868852_31870535	0.771846	0.000915901	T2D.UP	0.00011821	Intra-donor
chr4_74313397_74313939	-0.735267	0.00203578	T2D.DN	0.000119538	Intra-donor
chr1_204695293_204695931	-0.795075	0.000513118	T2D.DN	0.0574493	Inter-donor
chr1_6661147_6663800	-0.795005	0.000513721	T2D.DN	0.0661825	Inter-donor
chr10_18467562_18469505	-0.689482	0.00480157	T2D.DN	0.000119649	Intra-donor
chr1_185125222_185127086	0.736197	0.00199174	T2D.UP	0.00012039	Intra-donor
chr5_108716449_108716996	-0.794845	0.000515684	T2D.DN	0.0208954	Inter-donor
chr20_61903486_61904646	-0.794732	0.000517708	T2D.DN	0.0348266	Inter-donor
chr16_57846510_57846855	-0.794578	0.000520276	T2D.DN	0.0185117	Inter-donor
chr5_71419659_71420280	-0.794559	0.000520478	T2D.DN	0.0169258	Inter-donor
chr6_74932622_74933014	-0.79453	0.000520764	T2D.DN	0.0137251	Inter-donor
chr18_9952538_9953272	-0.794525	0.000520764	T2D.DN	0.0125245	Inter-donor
chr14_102275761_102277435	-0.794495	0.000521175	T2D.DN	0.0149079	Inter-donor
chr11_101054765_101055244	-0.894346	1.6335e-05	T2D.DN	0.000120419	Intra-donor
chr11_68305442_68305804	-0.794418	0.000522053	T2D.DN	0.0469382	Inter-donor
chr16_18573135_18573612	-0.794385	0.000522223	T2D.DN	0.0986446	Inter-donor
chr10_12621855_12622545	-0.851127	9.87521e-05	T2D.DN	0.000120755	Intra-donor
chr12_120728967_120731245	0.801456	0.000435567	T2D.UP	0.000120755	Intra-donor
chr17_30333753_30335287	-0.794307	0.000522292	T2D.DN	0.0119897	Inter-donor
chr6_119654486_119655444	-0.783427	0.00068943	T2D.DN	0.000120903	Intra-donor
chr5_14816553_14817623	-0.794268	0.000522601	T2D.DN	0.0796369	Inter-donor
chr22_17639454_17640934	-0.794179	0.000523643	T2D.DN	0.0291407	Inter-donor
chr10_88843673_88844650	-0.887256	2.29679e-05	T2D.DN	0.00012207	Intra-donor
chr9_133615879_133616173	-0.794117	0.000523699	T2D.DN	0.121654	Inter-donor
chr4_112325801_112326381	-0.878528	3.27384e-05	T2D.DN	0.000122103	Intra-donor
chr13_45914399_45916118	0.823011	0.000240498	T2D.UP	0.000122316	Intra-donor
chr16_9057621_9058136	-0.793984	0.000525205	T2D.DN	0.139458	Inter-donor
chr11_112348520_112349898	-0.803994	0.000408687	T2D.DN	0.00012678	Intra-donor
chr6_136849760_136850084	-0.793851	0.000527409	T2D.DN	0.0142803	Inter-donor
chr9_4105807_4106835	0.71249	0.00317771	T2D.UP	0.00012678	Intra-donor
chr10_62637065_62638460	-0.793611	0.000531214	T2D.DN	0.010062	Inter-donor
chr3_38206233_38207506	0.6937	0.00445637	T2D.UP	0.000127191	Intra-donor
chr5_139640643_139641926	-0.793504	0.000532628	T2D.DN	0.04704	Inter-donor
chr6_38985878_38986505	-0.793456	0.00053263	T2D.DN	0.0149841	Inter-donor
chr2_48570860_48571800	-0.709715	0.00334584	T2D.DN	0.00012777	Intra-donor
chr14_57978537_57979541	-0.806823	0.000380212	T2D.DN	0.000128455	Intra-donor
chr11_8039946_8041856	-0.793373	0.000533915	T2D.DN	0.0422527	Inter-donor
chr13_40113304_40114062	-0.786136	0.000646466	T2D.DN	0.000128455	Intra-donor
chr12_12900201_12901579	0.807488	0.000372528	T2D.UP	0.000128455	Intra-donor
chr4_5894137_5895085	-0.793257	0.000535378	T2D.DN	0.0547496	Inter-donor
chr3_56821308_56821573	-0.793228	0.0005357	T2D.DN	0.0290729	Inter-donor
chr20_3994740_3996514	-0.793222	0.0005357	T2D.DN	0.0223527	Inter-donor
chr17_5411890_5412830	-0.793195	0.000535869	T2D.DN	0.0171637	Inter-donor
chr11_120205679_120208339	-0.793195	0.000535869	T2D.DN	0.0519463	Inter-donor
chr9_81367948_81368560	-0.79317	0.000536179	T2D.DN	0.035265	Inter-donor
chr10_26654381_26655138	-0.793155	0.000536297	T2D.DN	0.026159	Inter-donor
chr1_173983107_173983553	-0.850677	0.000100362	T2D.DN	0.000128895	Intra-donor
chr6_37070069_37071623	-0.793056	0.00053799	T2D.DN	0.165582	Inter-donor
chr11_925513_926900	-0.792911	0.000540236	T2D.DN	0.0268863	Inter-donor
chr3_135914133_135916059	0.781181	0.000728195	T2D.UP	0.000128895	Intra-donor
chr16_56295885_56296989	0.778889	0.000770354	T2D.UP	0.000129644	Intra-donor
chr4_100939035_100939436	-0.792783	0.000542363	T2D.DN	0.0192969	Inter-donor
chr2_231729366_231731681	-0.669909	0.00668443	T2D.DN	0.000130262	Intra-donor
chr1_20811814_20813758	-0.792446	0.000548992	T2D.DN	0.0460406	Inter-donor
chr16_30786265_30787671	0.782105	0.000713488	T2D.UP	0.000131713	Intra-donor
chr8_41522439_41523743	0.673612	0.00630161	T2D.UP	0.000134772	Intra-donor
chr9_92800957_92801664	0.88518	2.48926e-05	T2D.UP	0.00013607	Intra-donor
chr11_31051746_31052554	0.814219	0.000311545	T2D.UP	0.00013607	Intra-donor
chr13_26553199_26554059	-0.792207	0.000552785	T2D.DN	0.0354731	Inter-donor
chr10_65479056_65480193	-0.793124	0.000536756	T2D.DN	0.000136787	Intra-donor
chr11_12919187_12919994	-0.792109	0.000554196	T2D.DN	0.0566965	Inter-donor
chr15_38851051_38851442	-0.847878	0.000110995	T2D.DN	0.000137526	Intra-donor
chr14_89865890_89866487	-0.791948	0.000557075	T2D.DN	0.0199941	Inter-donor
chrX_3615321_3616229	-0.791928	0.000557291	T2D.DN	0.139321	Inter-donor
chr6_12011001_12012277	-0.791773	0.000560267	T2D.DN	0.139565	Inter-donor
chr1_200638438_200639721	0.827577	0.000210755	T2D.UP	0.000137902	Intra-donor
chr9_94184763_94185837	-0.877505	3.42599e-05	T2D.DN	0.000138823	Intra-donor
chr18_9913385_9915218	-0.791629	0.000562465	T2D.DN	0.155463	Inter-donor
chr11_68108298_68108855	-0.791591	0.000562465	T2D.DN	0.0104137	Inter-donor
chr6_143159895_143160813	-0.815324	0.000301448	T2D.DN	0.000138823	Intra-donor
chr3_156799271_156800511	-0.791369	0.000566038	T2D.DN	0.110731	Inter-donor
chr6_116303345_116303941	-0.791341	0.000566384	T2D.DN	0.01079	Inter-donor
chr14_24640659_24642211	0.837167	0.000158226	T2D.UP	0.000138823	Intra-donor
chr11_115646467_115647516	0.739561	0.00185558	T2D.UP	0.000139003	Intra-donor
chr14_58764252_58765936	0.837472	0.00015666	T2D.UP	0.000139239	Intra-donor
chr22_45636517_45637313	-0.791156	0.000569122	T2D.DN	0.0857517	Inter-donor
chr1_11967882_11969866	0.824383	0.000232009	T2D.UP	0.000139641	Intra-donor
chr13_27579706_27581816	0.757707	0.00126161	T2D.UP	0.000139641	Intra-donor
chr4_79626097_79626837	-0.698779	0.00407858	T2D.DN	0.000139964	Intra-donor
chr4_171204005_171204873	-0.920121	4.31257e-06	T2D.DN	0.000142387	Intra-donor
chr16_77324361_77325239	-0.791017	0.000570576	T2D.DN	0.0371746	Inter-donor
chr1_209798468_209799608	-0.790948	0.000571701	T2D.DN	0.0584329	Inter-donor
chr18_24154006_24156060	-0.817541	0.000284257	T2D.DN	0.000142387	Intra-donor
chr8_27205822_27206371	-0.790861	0.000573218	T2D.DN	0.0878142	Inter-donor
chr3_173988429_173989429	-0.79079	0.000574297	T2D.DN	0.0425283	Inter-donor
chr12_6375658_6376705	-0.790713	0.000575669	T2D.DN	0.105418	Inter-donor
chrX_152973780_152974453	-0.790665	0.000576321	T2D.DN	0.0158371	Inter-donor
chr13_21587167_21587613	-0.798421	0.000471431	T2D.DN	0.000142387	Intra-donor
chr13_45038835_45039861	-0.790629	0.000576461	T2D.DN	0.0714076	Inter-donor
chr16_70052236_70052811	-0.790571	0.00057692	T2D.DN	0.0504165	Inter-donor
chr22_26824465_26825700	-0.790519	0.000577478	T2D.DN	0.0186414	Inter-donor
chr18_47613631_47614708	-0.790517	0.000577478	T2D.DN	0.0478201	Inter-donor
chr18_9926226_9926540	-0.790474	0.000577793	T2D.DN	0.0162575	Inter-donor
chr19_2627299_2628134	-0.790386	0.000579128	T2D.DN	0.0243537	Inter-donor
chr3_146228876_146229927	-0.644902	0.009897	T2D.DN	0.000142387	Intra-donor
chr3_183734691_183736142	0.713881	0.00310314	T2D.UP	0.000142387	Intra-donor
chr3_186158695_186159087	-0.790277	0.000580163	T2D.DN	0.149988	Inter-donor
chr1_46954274_46954584	-0.790273	0.000580163	T2D.DN	0.0859444	Inter-donor
chr16_56715910_56717469	-0.790259	0.00058026	T2D.DN	0.135665	Inter-donor
chr9_101569060_101571038	-0.705821	0.00359812	T2D.DN	0.00014284	Intra-donor
chr19_18414998_18416412	0.774183	0.000863956	T2D.UP	0.000143393	Intra-donor
chr10_79110422_79110830	-0.7901	0.000582573	T2D.DN	0.0993423	Inter-donor
chr2_204398219_204400626	-0.790042	0.000583226	T2D.DN	0.0260395	Inter-donor
chr3_152434942_152435568	-0.727703	0.00237729	T2D.DN	0.000147841	Intra-donor
chr7_158246261_158247442	-0.789886	0.000585923	T2D.DN	0.0920201	Inter-donor
chr2_85999136_85999858	0.819344	0.000270284	T2D.UP	0.000148701	Intra-donor
chr4_15383498_15384959	0.67183	0.00648116	T2D.UP	0.000149456	Intra-donor
chr2_39733098_39733912	-0.789834	0.00058605	T2D.DN	0.0176606	Inter-donor
chr11_126335391_126336654	0.852754	9.3369e-05	T2D.UP	0.00014959	Intra-donor
chr9_140339874_140341080	-0.789809	0.00058605	T2D.DN	0.0532398	Inter-donor
chr18_20917927_20918479	-0.740141	0.00183327	T2D.DN	0.000150175	Intra-donor
chr22_18288823_18289849	-0.80282	0.000419641	T2D.DN	0.000150764	Intra-donor
chr19_54707170_54707453	-0.789671	0.000588005	T2D.DN	0.0660922	Inter-donor
chr10_105631749_105632298	-0.789636	0.00058836	T2D.DN	0.10898	Inter-donor
chr1_223016575_223018079	-0.796804	0.000493445	T2D.DN	0.000150945	Intra-donor
chr6_56705467_56706074	-0.789447	0.000591602	T2D.DN	0.0511349	Inter-donor
chr1_241354504_241355607	-0.663423	0.00742352	T2D.DN	0.000150945	Intra-donor
chr16_85648237_85648933	-0.789275	0.000594131	T2D.DN	0.0934511	Inter-donor
chr19_1863588_1864788	-0.789273	0.000594131	T2D.DN	0.162313	Inter-donor
chr14_61230218_61230771	-0.737599	0.00193302	T2D.DN	0.000151992	Intra-donor
chr14_69453243_69453983	-0.789236	0.000594136	T2D.DN	0.0178985	Inter-donor
chr7_98689883_98690619	-0.789232	0.000594136	T2D.DN	0.0988964	Inter-donor
chr12_120804865_120807123	-0.789177	0.000595189	T2D.DN	0.0531185	Inter-donor
chr7_69608215_69609079	-0.847114	0.000113219	T2D.DN	0.000151999	Intra-donor
chr10_12306302_12308165	-0.789103	0.00059605	T2D.DN	0.114849	Inter-donor
chr1_156774185_156774850	0.814272	0.00031115	T2D.UP	0.00015226	Intra-donor
chr2_122712862_122713752	0.911639	6.55801e-06	T2D.UP	0.000152629	Intra-donor
chr2_198363634_198365643	0.85997	7.02934e-05	T2D.UP	0.000152629	Intra-donor
chr8_103669448_103669759	0.890655	1.99298e-05	T2D.UP	0.000152701	Intra-donor
chr14_49515678_49516641	-0.788973	0.000597703	T2D.DN	0.0199732	Inter-donor
chr6_43868328_43869623	0.866976	5.41668e-05	T2D.UP	0.000154202	Intra-donor
chr6_107810144_107812766	-0.788731	0.000602237	T2D.DN	0.0183776	Inter-donor
chr9_2466022_2466968	-0.672551	0.006407	T2D.DN	0.000155523	Intra-donor
chr2_161211434_161212102	-0.788599	0.000604655	T2D.DN	0.0243782	Inter-donor
chr12_23979732_23980839	-0.806418	0.000383563	T2D.DN	0.000155596	Intra-donor
chr8_27459667_27460073	-0.71191	0.00321048	T2D.DN	0.000155761	Intra-donor
chr3_150936025_150937402	-0.675626	0.00608855	T2D.DN	0.000155761	Intra-donor
chr19_4749950_4750601	-0.788429	0.000607759	T2D.DN	0.0194788	Inter-donor
chr17_61203699_61205211	-0.844065	0.000126523	T2D.DN	0.000155772	Intra-donor
chr20_22480277_22480932	-0.788382	0.000608414	T2D.DN	0.118224	Inter-donor
chr14_90188249_90188830	-0.78832	0.000609445	T2D.DN	0.0403611	Inter-donor
chr14_91526643_91527603	0.72921	0.00230427	T2D.UP	0.000155772	Intra-donor
chr9_94180092_94180426	-0.698451	0.00410265	T2D.DN	0.000156581	Intra-donor
chr6_164406242_164407657	0.815735	0.000297921	T2D.UP	0.000160945	Intra-donor
chr13_99228329_99230342	-0.787929	0.000616016	T2D.DN	0.0155476	Inter-donor
chr16_87901904_87903233	-0.78788	0.00061693	T2D.DN	0.0287901	Inter-donor
chr4_186670303_186671549	-0.787867	0.000617014	T2D.DN	0.0734236	Inter-donor
chr21_29476435_29477356	-0.892788	1.77346e-05	T2D.DN	0.000162016	Intra-donor
chr5_96054330_96054692	-0.787778	0.000618624	T2D.DN	0.0261102	Inter-donor
chr6_64386496_64387746	-0.787712	0.000619824	T2D.DN	0.0500695	Inter-donor
chr4_40494546_40495320	-0.787702	0.000619841	T2D.DN	0.0531257	Inter-donor
chr8_11731851_11732882	-0.787657	0.00062025	T2D.DN	0.0105332	Inter-donor
chr9_97766250_97767575	-0.787656	0.00062025	T2D.DN	0.0441623	Inter-donor
chr21_27901212_27902137	-0.771974	0.000913403	T2D.DN	0.000162016	Intra-donor
chr3_53705231_53706283	0.823286	0.000239021	T2D.UP	0.000162016	Intra-donor
chr5_151601487_151602346	-0.787415	0.00062446	T2D.DN	0.0375209	Inter-donor
chr15_73343831_73345812	-0.787342	0.00062576	T2D.DN	0.0253097	Inter-donor
chr3_13136742_13137353	0.697016	0.00421287	T2D.UP	0.000162016	Intra-donor
chr1_231556687_231558613	-0.787254	0.000627419	T2D.DN	0.0578036	Inter-donor
chr5_58892641_58894664	-0.772915	0.000892568	T2D.DN	0.000164028	Intra-donor
chr5_5421239_5423066	0.787031	0.000630742	T2D.UP	0.000164028	Intra-donor
chr3_55957028_55957664	-0.670463	0.00661965	T2D.DN	0.00016428	Intra-donor
chr1_145013649_145015430	-0.681103	0.0055392	T2D.DN	0.000164424	Intra-donor
chr1_75821176_75821497	-0.787004	0.000630742	T2D.DN	0.0355429	Inter-donor
chr18_12606587_12607627	-0.661841	0.00761762	T2D.DN	0.000164584	Intra-donor
chr9_136023058_136023416	-0.786986	0.000630742	T2D.DN	0.0775297	Inter-donor
chr1_178693943_178696394	-0.786943	0.000631288	T2D.DN	0.0274609	Inter-donor
chr4_97933850_97935372	-0.786795	0.000634449	T2D.DN	0.0101745	Inter-donor
chr2_45908714_45909162	0.665877	0.00713805	T2D.UP	0.000164584	Intra-donor
chr6_42259841_42260370	-0.786733	0.000635502	T2D.DN	0.0811956	Inter-donor
chr12_24375854_24377323	-0.786722	0.000635547	T2D.DN	0.0902113	Inter-donor
chr8_18814787_18815454	-0.78663	0.000637082	T2D.DN	0.0491749	Inter-donor
chr15_55879831_55881080	-0.859703	7.12919e-05	T2D.DN	0.00016478	Intra-donor
chr3_194142845_194144544	-0.786502	0.000639079	T2D.DN	0.0116765	Inter-donor
chr4_109039624_109040650	-0.694922	0.00437018	T2D.DN	0.000164791	Intra-donor
chr5_176036437_176037614	-0.786439	0.000640182	T2D.DN	0.107493	Inter-donor
chr8_102015659_102016640	-0.786236	0.000644477	T2D.DN	0.0192543	Inter-donor
chr1_229406337_229407525	-0.786196	0.000645216	T2D.DN	0.0149125	Inter-donor
chr6_147475309_147476455	0.878193	3.33126e-05	T2D.UP	0.000164791	Intra-donor
chr3_55364081_55364936	-0.78608	0.000647616	T2D.DN	0.0717312	Inter-donor
chr1_23036865_23037894	-0.769904	0.000955488	T2D.DN	0.000165463	Intra-donor
chr1_18625345_18626629	-0.786026	0.000648259	T2D.DN	0.0551763	Inter-donor
chr3_72194674_72195493	-0.785971	0.000649392	T2D.DN	0.0172289	Inter-donor
chr17_4400563_4400971	-0.785821	0.00065234	T2D.DN	0.116928	Inter-donor
chr4_124282755_124283065	-0.785791	0.000652702	T2D.DN	0.0234864	Inter-donor
chr10_128822715_128823465	-0.785677	0.000655	T2D.DN	0.01017	Inter-donor
chr1_192454910_192455474	-0.688655	0.00487207	T2D.DN	0.000165463	Intra-donor
chr12_56211070_56212288	0.675674	0.00608323	T2D.UP	0.000165905	Intra-donor
chr12_122391483_122392234	-0.785568	0.000656874	T2D.DN	0.128942	Inter-donor
chr3_194206212_194208641	-0.785475	0.000658971	T2D.DN	0.0495706	Inter-donor
chr18_32274795_32275672	-0.806188	0.000385179	T2D.DN	0.000166622	Intra-donor
chr18_67837061_67837896	-0.785227	0.000663332	T2D.DN	0.0385255	Inter-donor
chr8_48987474_48988057	-0.7852	0.000663513	T2D.DN	0.0746027	Inter-donor
chr8_99057112_99058639	-0.785197	0.000663513	T2D.DN	0.045141	Inter-donor
chr3_27401713_27402480	-0.785045	0.000666535	T2D.DN	0.0141086	Inter-donor
chr1_19637821_19639358	-0.78501	0.000667191	T2D.DN	0.0771125	Inter-donor
chr12_29470462_29471127	-0.784954	0.000668039	T2D.DN	0.109216	Inter-donor
chr18_34970438_34970917	-0.784953	0.000668039	T2D.DN	0.0364891	Inter-donor
chr21_34014230_34015026	-0.878792	3.22659e-05	T2D.DN	0.000167286	Intra-donor
chr10_21386215_21387144	-0.784903	0.000668791	T2D.DN	0.0596259	Inter-donor
chr1_47157686_47158012	-0.7849	0.000668791	T2D.DN	0.0831596	Inter-donor
chr11_68303311_68303852	-0.784887	0.000668884	T2D.DN	0.0304572	Inter-donor
chr17_73336485_73337102	-0.784868	0.000669135	T2D.DN	0.0587475	Inter-donor
chr1_223899861_223901676	-0.784772	0.000671095	T2D.DN	0.0367706	Inter-donor
chr12_12714070_12717102	-0.784708	0.000672102	T2D.DN	0.0560112	Inter-donor
chr11_45868554_45870562	-0.784698	0.000672102	T2D.DN	0.047992	Inter-donor
chr5_2675211_2676123	-0.784685	0.000672102	T2D.DN	0.0101428	Inter-donor
chr22_25098683_25099405	-0.784673	0.000672102	T2D.DN	0.178984	Inter-donor
chr6_71485203_71486158	-0.806203	0.000385179	T2D.DN	0.000167286	Intra-donor
chr15_76015861_76016714	-0.784601	0.000673354	T2D.DN	0.0544208	Inter-donor
chr14_102226504_102228072	-0.784518	0.000674985	T2D.DN	0.0667486	Inter-donor
chr17_69204528_69204821	-0.784499	0.000675177	T2D.DN	0.0654811	Inter-donor
chr4_82342707_82343067	-0.784419	0.000676663	T2D.DN	0.124649	Inter-donor
chr5_36899787_36900601	-0.73664	0.00197271	T2D.DN	0.000167286	Intra-donor
chr7_6413541_6414701	-0.784398	0.000676663	T2D.DN	0.0805236	Inter-donor
chr4_46481587_46482775	-0.681977	0.00546461	T2D.DN	0.000167286	Intra-donor
chr2_62422679_62424721	-0.917491	4.88112e-06	T2D.DN	0.000168358	Intra-donor
chr18_56763324_56764333	0.900151	1.25561e-05	T2D.UP	0.000171051	Intra-donor
chr1_156629902_156630565	-0.78422	0.000678565	T2D.DN	0.0247554	Inter-donor
chr1_2406425_2406835	0.815008	0.00030456	T2D.UP	0.000171051	Intra-donor
chr17_56012438_56013670	-0.784198	0.000678565	T2D.DN	0.0776998	Inter-donor
chr18_1270094_1270432	-0.784192	0.000678565	T2D.DN	0.0195674	Inter-donor
chr6_42749847_42752354	-0.784181	0.000678565	T2D.DN	0.131019	Inter-donor
chr8_59488793_59489120	-0.784156	0.000678565	T2D.DN	0.0578408	Inter-donor
chr8_3718497_3719169	-0.784131	0.000678565	T2D.DN	0.0693267	Inter-donor
chr11_86235019_86236064	-0.790919	0.000572114	T2D.DN	0.000172588	Intra-donor
chr3_174973661_174974019	-0.784126	0.000678565	T2D.DN	0.0104185	Inter-donor
chr1_52442628_52443332	-0.784108	0.000678565	T2D.DN	0.016859	Inter-donor
chr22_45664236_45665344	-0.784051	0.000679319	T2D.DN	0.0382366	Inter-donor
chr9_28024641_28025380	-0.784047	0.000679319	T2D.DN	0.0870998	Inter-donor
chr6_110137802_110138911	0.777783	0.000795567	T2D.UP	0.000173902	Intra-donor
chr6_167444698_167445621	-0.783971	0.000680326	T2D.DN	0.0122332	Inter-donor
chr10_11637289_11637591	-0.783911	0.000681422	T2D.DN	0.0434302	Inter-donor
chr11_122753381_122754416	-0.783807	0.000683598	T2D.DN	0.0125068	Inter-donor
chr4_39039242_39039802	-0.783791	0.000683616	T2D.DN	0.0211524	Inter-donor
chr11_20056741_20057992	0.689215	0.00482404	T2D.UP	0.000174575	Intra-donor
chr20_46476696_46477573	-0.783672	0.000686141	T2D.DN	0.0294163	Inter-donor
chr1_38061125_38062101	-0.783644	0.000686638	T2D.DN	0.0142638	Inter-donor
chr5_54144356_54145303	-0.737729	0.00192898	T2D.DN	0.000174674	Intra-donor
chr6_56660742_56661398	-0.919063	4.4362e-06	T2D.DN	0.00017487	Intra-donor
chr13_24722688_24723355	-0.78355	0.000687168	T2D.DN	0.0111653	Inter-donor
chr14_75725031_75726416	-0.78347	0.000688584	T2D.DN	0.12937	Inter-donor
chr12_95266687_95269657	-0.789112	0.00059605	T2D.DN	0.00017487	Intra-donor
chr8_129176788_129177254	-0.783354	0.000690843	T2D.DN	0.0435111	Inter-donor
chr6_168558142_168559507	-0.873746	4.07324e-05	T2D.DN	0.00017551	Intra-donor
chr13_29393436_29395493	-0.783206	0.000693529	T2D.DN	0.0544014	Inter-donor
chr14_81769393_81770189	-0.881219	2.88606e-05	T2D.DN	0.000176389	Intra-donor
chr6_123054181_123054718	-0.722861	0.00262143	T2D.DN	0.000176389	Intra-donor
chr9_129676675_129678366	-0.782997	0.000696998	T2D.DN	0.136777	Inter-donor
chr16_57653341_57654970	0.819793	0.000266826	T2D.UP	0.000176389	Intra-donor
chr5_133859890_133863467	0.779195	0.000765189	T2D.UP	0.000176389	Intra-donor
chr12_19330495_19331333	-0.7223	0.00264874	T2D.DN	0.000176842	Intra-donor
chr5_131628902_131630622	0.73442	0.00207473	T2D.UP	0.000176892	Intra-donor
chr2_114779678_114780327	-0.770656	0.000938747	T2D.DN	0.000177023	Intra-donor
chr16_3929373_3930209	-0.782729	0.000701495	T2D.DN	0.0237997	Inter-donor
chr11_31011838_31013196	0.883156	2.67021e-05	T2D.UP	0.000177214	Intra-donor
chr1_233799404_233799708	-0.782626	0.000703472	T2D.DN	0.1512	Inter-donor
chr12_81273062_81273949	-0.691517	0.00462402	T2D.DN	0.000177585	Intra-donor
chr10_6149978_6151163	-0.782523	0.000704973	T2D.DN	0.0172345	Inter-donor
chr2_42669897_42671588	-0.870974	4.57035e-05	T2D.DN	0.000178506	Intra-donor
chr10_3915262_3916431	-0.782516	0.000704973	T2D.DN	0.0422185	Inter-donor
chr14_33408392_33409839	-0.78242	0.000706799	T2D.DN	0.112754	Inter-donor
chr1_144983173_144984507	-0.78232	0.000709213	T2D.DN	0.0532533	Inter-donor
chr19_6065865_6067653	-0.782186	0.000712043	T2D.DN	0.0762032	Inter-donor
chr20_41035393_41035731	-0.782135	0.00071316	T2D.DN	0.0569643	Inter-donor
chr2_183624686_183625491	-0.655038	0.00849305	T2D.DN	0.000179714	Intra-donor
chr14_89815492_89816204	-0.782067	0.000714263	T2D.DN	0.0345355	Inter-donor
chr14_23789929_23791359	0.80281	0.000419641	T2D.UP	0.000183137	Intra-donor
chr12_124196276_124197567	-0.781783	0.00072115	T2D.DN	0.0481031	Inter-donor
chr1_92295865_92297389	-0.78176	0.000721371	T2D.DN	0.0222021	Inter-donor
chr7_64072790_64073065	-0.781722	0.000721805	T2D.DN	0.0578003	Inter-donor
chr7_38488136_38489095	-0.784129	0.000678565	T2D.DN	0.000186678	Intra-donor
chr2_44966_47340	-0.781693	0.000722122	T2D.DN	0.0149564	Inter-donor
chr6_132152405_132152930	-0.78167	0.000722186	T2D.DN	0.0187753	Inter-donor
chr13_34933253_34933764	-0.765862	0.00105382	T2D.DN	0.000186705	Intra-donor
chr17_76777559_76778901	-0.781655	0.000722186	T2D.DN	0.0691656	Inter-donor
chr16_78585395_78586208	0.770151	0.000950441	T2D.UP	0.000187066	Intra-donor
chr17_38374444_38376193	-0.78163	0.000722349	T2D.DN	0.074489	Inter-donor
chr12_122789301_122790323	-0.781585	0.000722848	T2D.DN	0.0100028	Inter-donor
chr5_141886586_141888074	-0.781568	0.000723059	T2D.DN	0.104089	Inter-donor
chr19_45972440_45973653	-0.781504	0.000724057	T2D.DN	0.0568027	Inter-donor
chr6_128495348_128496202	-0.664738	0.00727431	T2D.DN	0.000187158	Intra-donor
chr11_46585964_46586423	-0.781481	0.000724174	T2D.DN	0.0232398	Inter-donor
chr15_72765948_72767926	-0.781473	0.000724174	T2D.DN	0.136817	Inter-donor
chr1_40420506_40421883	-0.781461	0.00072427	T2D.DN	0.104107	Inter-donor
chr9_92515964_92516748	0.800921	0.000443927	T2D.UP	0.000189305	Intra-donor
chr15_83775612_83777001	-0.781435	0.000724488	T2D.DN	0.147343	Inter-donor
chr5_7329546_7330626	-0.781344	0.000726114	T2D.DN	0.0589318	Inter-donor
chr11_47553959_47554842	-0.781339	0.000726114	T2D.DN	0.0302568	Inter-donor
chr14_24082373_24083666	-0.796401	0.000497402	T2D.DN	0.000194812	Intra-donor
chr14_103593202_103593748	-0.781246	0.00072798	T2D.DN	0.16333	Inter-donor
chr22_18335729_18336207	-0.781243	0.00072798	T2D.DN	0.0544928	Inter-donor
chr5_161427147_161427968	-0.769512	0.000965744	T2D.DN	0.000197287	Intra-donor
chr11_78024328_78024735	-0.781212	0.000728007	T2D.DN	0.0311614	Inter-donor
chr16_27636420_27637126	-0.781206	0.000728007	T2D.DN	0.132018	Inter-donor
chr2_97426278_97427259	-0.781173	0.000728195	T2D.DN	0.0276897	Inter-donor
chr2_128165216_128166400	-0.781172	0.000728195	T2D.DN	0.105094	Inter-donor
chr2_25907150_25908337	-0.781163	0.000728204	T2D.DN	0.0702577	Inter-donor
chr3_49591060_49592586	-0.781114	0.000729296	T2D.DN	0.0463841	Inter-donor
chrX_115056838_115057605	-0.781092	0.000729655	T2D.DN	0.175409	Inter-donor
chr6_158452461_158453184	-0.729566	0.00228967	T2D.DN	0.000198213	Intra-donor
chr1_116432917_116433904	-0.780969	0.000732345	T2D.DN	0.0295913	Inter-donor
chr1_92292715_92294262	-0.771257	0.000928674	T2D.DN	0.000199019	Intra-donor
chr1_151584173_151585574	-0.780908	0.000733206	T2D.DN	0.0182935	Inter-donor
chr20_48329390_48330781	-0.780808	0.000735448	T2D.DN	0.0279774	Inter-donor
chr22_29778133_29779140	-0.703809	0.00373197	T2D.DN	0.000201829	Intra-donor
chr7_139024858_139026783	0.757667	0.00126255	T2D.UP	0.000202582	Intra-donor
chr11_61299752_61301753	0.904532	1.00048e-05	T2D.UP	0.000203159	Intra-donor
chr3_38044969_38046823	-0.780651	0.000738037	T2D.DN	0.064576	Inter-donor
chr13_99108619_99109165	-0.780626	0.000738042	T2D.DN	0.0457629	Inter-donor
chr11_119598383_119600450	-0.780624	0.000738042	T2D.DN	0.0151375	Inter-donor
chr11_35296532_35298286	-0.780587	0.000738793	T2D.DN	0.0175853	Inter-donor
chr18_59992028_59993489	-0.780486	0.000740831	T2D.DN	0.0856604	Inter-donor
chr12_105629012_105630284	-0.780476	0.000740885	T2D.DN	0.0621508	Inter-donor
chr9_44118107_44119725	-0.780459	0.000740885	T2D.DN	0.0270009	Inter-donor
chr9_4224220_4224520	-0.780451	0.000740885	T2D.DN	0.0111022	Inter-donor
chr14_58215014_58215547	-0.78044	0.000740885	T2D.DN	0.0291206	Inter-donor
chr16_21530366_21532056	-0.780383	0.000741733	T2D.DN	0.153171	Inter-donor
chr17_27243446_27244682	-0.780205	0.000745888	T2D.DN	0.0302603	Inter-donor
chr22_31939843_31940318	-0.780175	0.00074649	T2D.DN	0.0801121	Inter-donor
chr7_156995496_156996484	-0.780108	0.000747359	T2D.DN	0.0562418	Inter-donor
chr11_96011291_96013167	-0.712116	0.00319795	T2D.DN	0.000204331	Intra-donor
chr2_21555997_21557346	-0.852349	9.40893e-05	T2D.DN	0.000205594	Intra-donor
chr15_37339153_37339592	-0.774181	0.000863956	T2D.DN	0.000205594	Intra-donor
chr3_49572461_49573134	-0.780007	0.000748895	T2D.DN	0.0331881	Inter-donor
chr3_135412672_135413055	-0.779999	0.000748895	T2D.DN	0.0599275	Inter-donor
chr7_65590005_65591344	-0.77992	0.000750373	T2D.DN	0.0122118	Inter-donor
chr1_241803050_241804033	-0.779919	0.000750373	T2D.DN	0.0706659	Inter-donor
chr7_1594850_1596150	0.714647	0.00305837	T2D.UP	0.000205594	Intra-donor
chr3_77651357_77652390	-0.779861	0.000751487	T2D.DN	0.0555818	Inter-donor
chr10_5356426_5357551	0.881775	2.83432e-05	T2D.UP	0.000205767	Intra-donor
chr15_93324053_93324536	-0.779813	0.000752102	T2D.DN	0.0102824	Inter-donor
chr12_123519347_123520021	-0.779732	0.000754104	T2D.DN	0.105495	Inter-donor
chr10_14653858_14654620	-0.728939	0.0023143	T2D.DN	0.000206446	Intra-donor
chr9_112401972_112403552	-0.725113	0.00250279	T2D.DN	0.000206644	Intra-donor
chr2_45191800_45192798	0.78642	0.000640401	T2D.UP	0.000206644	Intra-donor
chr6_36655644_36656780	0.775908	0.000827134	T2D.UP	0.000206644	Intra-donor
chr17_5209716_5210709	-0.779439	0.00076007	T2D.DN	0.0193259	Inter-donor
chr22_42238956_42239375	-0.7794	0.000760916	T2D.DN	0.0123887	Inter-donor
chr1_6085380_6086594	0.745906	0.00162762	T2D.UP	0.000210721	Intra-donor
chr6_30293557_30295410	-0.779197	0.000765189	T2D.DN	0.0976951	Inter-donor
chr19_11200013_11201610	-0.779166	0.000765764	T2D.DN	0.176026	Inter-donor
chr10_38321203_38322577	-0.7791	0.000767122	T2D.DN	0.0311161	Inter-donor
chr8_131515332_131515770	-0.77905	0.000767804	T2D.DN	0.0506525	Inter-donor
chr2_240031131_240032676	-0.779035	0.000767977	T2D.DN	0.0211428	Inter-donor
chr16_57269085_57270084	-0.77899	0.000768793	T2D.DN	0.0480034	Inter-donor
chr12_81991713_81992532	-0.804516	0.000403692	T2D.DN	0.000211383	Intra-donor
chr7_82358602_82359334	-0.646427	0.00966096	T2D.DN	0.000211957	Intra-donor
chr18_39870046_39871150	-0.687822	0.00494616	T2D.DN	0.000211963	Intra-donor
chr4_125963172_125963541	-0.761098	0.00116666	T2D.DN	0.000213059	Intra-donor
chr12_120703245_120704067	-0.778595	0.000775981	T2D.DN	0.0145989	Inter-donor
chr15_79172454_79173599	-0.864241	5.97304e-05	T2D.DN	0.000214295	Intra-donor
chr21_22369769_22371380	-0.67083	0.00658439	T2D.DN	0.000214377	Intra-donor
chr18_9707668_9709136	-0.778078	0.000789303	T2D.DN	0.0366885	Inter-donor
chr2_88354019_88355717	0.720973	0.0027146	T2D.UP	0.000214524	Intra-donor
chr14_50998497_50999856	-0.777961	0.000791909	T2D.DN	0.0731887	Inter-donor
chr2_238535641_238537109	-0.777854	0.000794516	T2D.DN	0.0857032	Inter-donor
chr11_128026366_128027210	-0.77784	0.000794663	T2D.DN	0.0224581	Inter-donor
chr14_52398097_52398635	-0.797811	0.000478864	T2D.DN	0.000215242	Intra-donor
chr13_50509833_50511467	0.716341	0.00295988	T2D.UP	0.000217704	Intra-donor
chr19_47248916_47250143	-0.777751	0.000795982	T2D.DN	0.0322025	Inter-donor
chr10_116237083_116237389	-0.777732	0.000796016	T2D.DN	0.0276021	Inter-donor
chr3_45175354_45175621	-0.777717	0.000796016	T2D.DN	0.0601025	Inter-donor
chr1_40253977_40255297	-0.777702	0.000796016	T2D.DN	0.164801	Inter-donor
chr6_83613864_83614954	-0.665768	0.00714997	T2D.DN	0.00021795	Intra-donor
chr1_157015100_157016429	-0.777599	0.000798364	T2D.DN	0.152741	Inter-donor
chr1_37979249_37980893	-0.777587	0.000798462	T2D.DN	0.104319	Inter-donor
chr5_112425271_112425914	-0.777494	0.000800413	T2D.DN	0.0324657	Inter-donor
chr8_11314708_11316025	-0.777478	0.000800635	T2D.DN	0.0854304	Inter-donor
chr17_17418865_17420449	0.854163	8.86057e-05	T2D.UP	0.00021795	Intra-donor
chr2_163480498_163480917	-0.777361	0.000802274	T2D.DN	0.0225883	Inter-donor
chr9_132244476_132246143	0.806678	0.000381028	T2D.UP	0.00021795	Intra-donor
chr17_40539751_40541154	0.736132	0.0019944	T2D.UP	0.00021795	Intra-donor
chr4_163084905_163085719	0.809688	0.000352817	T2D.UP	0.000218684	Intra-donor
chr17_37557286_37558966	-0.777133	0.00080742	T2D.DN	0.0436502	Inter-donor
chr3_42107862_42109152	-0.77708	0.000808743	T2D.DN	0.149764	Inter-donor
chr1_89989641_89991259	-0.777036	0.000809763	T2D.DN	0.0947933	Inter-donor
chr1_29174723_29175286	-0.776996	0.000810058	T2D.DN	0.0227469	Inter-donor
chr8_26516237_26517262	-0.776992	0.000810058	T2D.DN	0.0582092	Inter-donor
chr8_102936970_102938160	-0.776889	0.000812093	T2D.DN	0.0167337	Inter-donor
chr4_40844071_40845356	0.660869	0.0077426	T2D.UP	0.000218684	Intra-donor
chr5_90575474_90577623	0.770238	0.000948798	T2D.UP	0.000219308	Intra-donor
chr11_65203285_65203707	0.786985	0.000630742	T2D.UP	0.000220376	Intra-donor
chr5_77020091_77022055	-0.680078	0.0056417	T2D.DN	0.000220713	Intra-donor
chr1_115627587_115628043	-0.77679	0.000813007	T2D.DN	0.0112673	Inter-donor
chr20_9669431_9670220	-0.776783	0.000813007	T2D.DN	0.0398331	Inter-donor
chr12_110479859_110481170	-0.776779	0.000813007	T2D.DN	0.0548963	Inter-donor
chr6_109169061_109170271	-0.776698	0.000815156	T2D.DN	0.119436	Inter-donor
chr8_99379751_99380413	-0.776675	0.000815474	T2D.DN	0.113989	Inter-donor
chr17_80055262_80057241	-0.776653	0.000815474	T2D.DN	0.135923	Inter-donor
chr10_31531442_31532212	-0.77664	0.000815474	T2D.DN	0.0175117	Inter-donor
chr14_88495869_88496532	-0.83503	0.000169104	T2D.DN	0.000222081	Intra-donor
chrUn_gl000220_144847_145675	-0.708817	0.00340882	T2D.DN	0.000222081	Intra-donor
chr3_44625971_44627011	0.757241	0.00127292	T2D.UP	0.000222423	Intra-donor
chr6_82461071_82463864	0.655597	0.00841708	T2D.UP	0.00022336	Intra-donor
chr7_151328671_151330218	-0.776523	0.000816751	T2D.DN	0.0403874	Inter-donor
chr20_56799423_56800773	-0.776465	0.000817969	T2D.DN	0.0123065	Inter-donor
chr8_124229176_124230117	0.646079	0.00971487	T2D.UP	0.00022336	Intra-donor
chr1_43459083_43459823	-0.776326	0.000820803	T2D.DN	0.0737598	Inter-donor
chr17_64971966_64973370	-0.77629	0.000821529	T2D.DN	0.0392201	Inter-donor
chr3_149561874_149563830	-0.898437	1.34889e-05	T2D.DN	0.0002234	Intra-donor
chr7_107703907_107704943	-0.943404	7.92761e-07	T2D.DN	0.000225704	Intra-donor
chr9_40748642_40749074	-0.776213	0.000822636	T2D.DN	0.071056	Inter-donor
chr5_70693723_70694635	-0.776155	0.000823824	T2D.DN	0.0854982	Inter-donor
chr5_141074967_141075783	-0.776112	0.000824445	T2D.DN	0.0118777	Inter-donor
chr8_141347294_141348098	-0.776092	0.000824714	T2D.DN	0.0843733	Inter-donor
chr6_132452238_132453923	-0.88245	2.73535e-05	T2D.DN	0.000225704	Intra-donor
chrX_55168883_55169620	-0.655571	0.00841964	T2D.DN	0.000225704	Intra-donor
chr20_52961784_52962944	-0.821889	0.000249131	T2D.DN	0.000226733	Intra-donor
chr5_108722220_108724200	-0.833587	0.000176325	T2D.DN	0.000226926	Intra-donor
chr7_18524222_18524834	-0.775946	0.000826516	T2D.DN	0.0149346	Inter-donor
chr1_245973832_245974641	-0.775911	0.000827134	T2D.DN	0.0295618	Inter-donor
chr11_46507437_46508067	-0.660514	0.00779213	T2D.DN	0.000226926	Intra-donor
chr20_55966147_55966482	-0.675388	0.0061131	T2D.DN	0.000227882	Intra-donor
chr4_139474140_139474788	-0.775682	0.000831188	T2D.DN	0.179407	Inter-donor
chr9_81154746_81155400	-0.775545	0.000834432	T2D.DN	0.0816693	Inter-donor
chr8_103665916_103667056	-0.77522	0.000842477	T2D.DN	0.178637	Inter-donor
chr15_52860165_52861578	-0.775084	0.000845577	T2D.DN	0.0622737	Inter-donor
chr18_20554752_20555023	-0.70506	0.00364643	T2D.DN	0.00022804	Intra-donor
chr3_63897353_63899088	-0.775021	0.000846959	T2D.DN	0.131788	Inter-donor
chr20_4666815_4668292	-0.774899	0.000849401	T2D.DN	0.0408582	Inter-donor
chr14_24582933_24584609	0.729695	0.0022841	T2D.UP	0.00022804	Intra-donor
chr2_128212402_128213613	-0.774839	0.00085045	T2D.DN	0.0271722	Inter-donor
chr16_9155070_9155999	-0.774794	0.000851034	T2D.DN	0.0153298	Inter-donor
chr15_90717597_90718899	0.806465	0.000383442	T2D.UP	0.000228682	Intra-donor
chr4_140735574_140738306	-0.77472	0.000852522	T2D.DN	0.0160209	Inter-donor
chr7_25424212_25425519	-0.774691	0.000853167	T2D.DN	0.057395	Inter-donor
chr14_23754812_23756001	0.682269	0.00543577	T2D.UP	0.000229808	Intra-donor
chr1_110282376_110283527	-0.774502	0.000857662	T2D.DN	0.0814034	Inter-donor
chr22_19418190_19418870	-0.774475	0.000857962	T2D.DN	0.0122018	Inter-donor
chr17_2710467_2711078	-0.774351	0.000861359	T2D.DN	0.0140921	Inter-donor
chr8_107281760_107283891	0.678323	0.0058059	T2D.UP	0.000229822	Intra-donor
chr1_119259884_119260773	-0.774326	0.000861359	T2D.DN	0.0480591	Inter-donor
chr8_9370245_9370918	-0.824413	0.000232009	T2D.DN	0.000229901	Intra-donor
chr2_184355224_184356649	-0.758234	0.0012457	T2D.DN	0.000230826	Intra-donor
chrX_47123906_47124460	-0.774247	0.000863188	T2D.DN	0.0156945	Inter-donor
chr6_17429594_17430370	-0.77422	0.000863763	T2D.DN	0.0167072	Inter-donor
chr2_163015757_163016206	0.654581	0.00854471	T2D.UP	0.000231401	Intra-donor
chr3_193440898_193441429	-0.774167	0.000864085	T2D.DN	0.106776	Inter-donor
chr9_137643487_137644007	-0.774119	0.000865289	T2D.DN	0.153158	Inter-donor
chr14_54907448_54908530	-0.774029	0.000867574	T2D.DN	0.129985	Inter-donor
chr10_120577816_120578754	0.703371	0.00376092	T2D.UP	0.000232861	Intra-donor
chr15_29518355_29519792	-0.773863	0.000871409	T2D.DN	0.0179315	Inter-donor
chr13_24553613_24555087	-0.773838	0.000871868	T2D.DN	0.0312148	Inter-donor
chr1_241778839_241779630	-0.80778	0.000369312	T2D.DN	0.000233464	Intra-donor
chr11_69483768_69485214	-0.773783	0.000872587	T2D.DN	0.0901245	Inter-donor
chr10_5625632_5625959	-0.663482	0.00741604	T2D.DN	0.000234192	Intra-donor
chr7_366552_367455	-0.785671	0.000655	T2D.DN	0.000235255	Intra-donor
chr2_205052367_205053119	-0.693798	0.00444737	T2D.DN	0.00023688	Intra-donor
chr1_25942628_25943895	-0.773509	0.000879067	T2D.DN	0.0383418	Inter-donor
chr14_80880425_80880755	-0.773476	0.000879575	T2D.DN	0.0455559	Inter-donor
chr7_158188811_158190373	0.726507	0.00243695	T2D.UP	0.000237447	Intra-donor
chr6_46264466_46264833	-0.773417	0.000880912	T2D.DN	0.0125137	Inter-donor
chr2_27193167_27194734	-0.773214	0.000885659	T2D.DN	0.079303	Inter-donor
chr16_71756761_71758225	-0.773199	0.000885659	T2D.DN	0.0711253	Inter-donor
chr6_150505062_150505526	-0.852791	9.32726e-05	T2D.DN	0.000238053	Intra-donor
chr8_97859738_97860521	-0.702376	0.00382769	T2D.DN	0.000238399	Intra-donor
chr6_43754606_43756082	0.888197	2.18366e-05	T2D.UP	0.000238399	Intra-donor
chr5_37165618_37166698	-0.781707	0.000721965	T2D.DN	0.000239163	Intra-donor
chr15_100272871_100274065	-0.772753	0.000895789	T2D.DN	0.0216559	Inter-donor
chr5_54640225_54641759	-0.693187	0.00449255	T2D.DN	0.000239195	Intra-donor
chr11_92681027_92681779	-0.767995	0.000999106	T2D.DN	0.00023959	Intra-donor
chr3_72531727_72532645	-0.772642	0.000897986	T2D.DN	0.0220006	Inter-donor
chr22_20849361_20850975	-0.772634	0.000897986	T2D.DN	0.022146	Inter-donor
chr16_89787005_89788894	-0.772581	0.000898871	T2D.DN	0.149801	Inter-donor
chr6_83756575_83757451	-0.772577	0.000898871	T2D.DN	0.0747027	Inter-donor
chr9_75442977_75443884	-0.716484	0.00295337	T2D.DN	0.00023959	Intra-donor
chr1_30261877_30263015	-0.772551	0.000898871	T2D.DN	0.0396507	Inter-donor
chr4_7043945_7046276	-0.772513	0.000899726	T2D.DN	0.0959903	Inter-donor
chr2_163900554_163901519	-0.772422	0.000902093	T2D.DN	0.0100463	Inter-donor
chr22_45403844_45406485	-0.742361	0.00175076	T2D.DN	0.000240747	Intra-donor
chr9_34578028_34578700	-0.77223	0.000907201	T2D.DN	0.100633	Inter-donor
chr8_33588341_33589228	-0.664501	0.0073009	T2D.DN	0.000240747	Intra-donor
chr3_46984529_46985941	-0.772069	0.00091143	T2D.DN	0.110838	Inter-donor
chr12_125231877_125232263	-0.771993	0.000913403	T2D.DN	0.0501758	Inter-donor
chr1_183038981_183039419	-0.771975	0.000913403	T2D.DN	0.017863	Inter-donor
chr8_58980071_58980765	-0.723668	0.00257982	T2D.DN	0.000244188	Intra-donor
chr1_22392741_22393242	-0.771943	0.000914014	T2D.DN	0.0542608	Inter-donor
chr11_69482820_69483373	-0.77189	0.000915359	T2D.DN	0.0597245	Inter-donor
chr3_42240067_42240990	-0.771885	0.000915359	T2D.DN	0.0901619	Inter-donor
chr20_34359710_34360343	-0.771843	0.000915901	T2D.DN	0.109216	Inter-donor
chr15_82337000_82339962	-0.771744	0.00091833	T2D.DN	0.0545537	Inter-donor
chr1_220660375_220661215	-0.914138	5.74269e-06	T2D.DN	0.000244867	Intra-donor
chr9_129567135_129568520	-0.771685	0.000919422	T2D.DN	0.0160209	Inter-donor
chr14_76028374_76028978	-0.771602	0.000921027	T2D.DN	0.0686721	Inter-donor
chr6_133889956_133891034	-0.760767	0.0011755	T2D.DN	0.000245196	Intra-donor
chr8_71247661_71248543	-0.771556	0.000921994	T2D.DN	0.0103403	Inter-donor
chr15_56332401_56333351	-0.768514	0.000986634	T2D.DN	0.000246036	Intra-donor
chr10_60290808_60291122	-0.771393	0.000925964	T2D.DN	0.045664	Inter-donor
chr3_121149624_121150428	-0.771376	0.000926086	T2D.DN	0.0169417	Inter-donor
chr13_80974094_80974848	-0.771373	0.000926086	T2D.DN	0.0249229	Inter-donor
chr11_9594543_9596840	-0.771303	0.000927836	T2D.DN	0.174282	Inter-donor
chr8_132928547_132929878	-0.844351	0.000125688	T2D.DN	0.000247924	Intra-donor
chr4_84255707_84256579	0.787455	0.000623721	T2D.UP	0.000247924	Intra-donor
chr5_39437621_39438087	-0.754953	0.00134188	T2D.DN	0.00024851	Intra-donor
chr14_103987037_103988765	-0.771205	0.000929355	T2D.DN	0.0136	Inter-donor
chr9_134268759_134271177	-0.771198	0.000929355	T2D.DN	0.0655607	Inter-donor
chr5_41903894_41904830	0.808099	0.000366599	T2D.UP	0.000253739	Intra-donor
chr11_66846174_66846996	-0.771167	0.000929666	T2D.DN	0.0284119	Inter-donor
chr15_84115680_84117001	-0.771153	0.000929722	T2D.DN	0.0148752	Inter-donor
chr2_241374506_241375659	-0.771105	0.000930665	T2D.DN	0.0427662	Inter-donor
chr17_27873048_27873960	-0.7711	0.000930665	T2D.DN	0.013482	Inter-donor
chr17_2747443_2748358	0.776848	0.000812251	T2D.UP	0.000253739	Intra-donor
chr14_102828511_102830075	-0.770945	0.000934686	T2D.DN	0.0537462	Inter-donor
chr7_153532021_153533539	0.689297	0.00481723	T2D.UP	0.000255501	Intra-donor
chr4_10738705_10739352	-0.770899	0.000935087	T2D.DN	0.0466132	Inter-donor
chr6_168996829_168997830	-0.770867	0.00093587	T2D.DN	0.130207	Inter-donor
chr20_17606998_17608334	-0.770828	0.000936898	T2D.DN	0.13083	Inter-donor
chr15_57508280_57509087	-0.795974	0.000502972	T2D.DN	0.000255517	Intra-donor
chr21_40554762_40556345	0.804736	0.000400707	T2D.UP	0.000257097	Intra-donor
chr7_100290743_100292433	-0.806268	0.00038516	T2D.DN	0.000258652	Intra-donor
chr22_50638682_50640204	-0.770689	0.00093855	T2D.DN	0.0127066	Inter-donor
chr5_127606951_127608061	-0.778138	0.000788056	T2D.DN	0.000260939	Intra-donor
chr8_27405012_27406078	-0.770611	0.000939411	T2D.DN	0.0178406	Inter-donor
chr3_66478996_66480071	-0.77055	0.000941176	T2D.DN	0.0830409	Inter-donor
chr12_93484007_93485134	-0.770459	0.000943632	T2D.DN	0.0114188	Inter-donor
chr5_132148673_132150127	-0.770204	0.000949372	T2D.DN	0.0262186	Inter-donor
chr2_23603745_23604596	-0.770144	0.000950441	T2D.DN	0.0194809	Inter-donor
chr9_74780535_74781260	-0.770139	0.000950441	T2D.DN	0.0667723	Inter-donor
chr7_4228808_4230157	-0.770131	0.00095045	T2D.DN	0.0224993	Inter-donor
chr20_62525834_62526611	-0.770042	0.000953156	T2D.DN	0.0203214	Inter-donor
chr11_17868209_17868846	-0.825657	0.000223859	T2D.DN	0.000261112	Intra-donor
chr15_50703154_50704006	-0.75672	0.00128853	T2D.DN	0.000261112	Intra-donor
chr5_89853877_89855072	0.74217	0.00175887	T2D.UP	0.000261112	Intra-donor
chr3_27683450_27684464	-0.665669	0.00716283	T2D.DN	0.000261371	Intra-donor
chrX_2741935_2742467	-0.769928	0.000955305	T2D.DN	0.0128263	Inter-donor
chr9_9640740_9641655	-0.789093	0.00059605	T2D.DN	0.000261373	Intra-donor
chr8_123278770_123279649	-0.756469	0.00129466	T2D.DN	0.000263192	Intra-donor
chr7_140437843_140438512	-0.769898	0.000955488	T2D.DN	0.138212	Inter-donor
chr15_83602344_83602949	-0.769863	0.000956372	T2D.DN	0.0101039	Inter-donor
chr1_245396269_245398761	0.742085	0.00176236	T2D.UP	0.000263698	Intra-donor
chr15_83874687_83877062	-0.728116	0.00235729	T2D.DN	0.000265955	Intra-donor
chr7_154558508_154560000	0.779311	0.000763166	T2D.UP	0.000266281	Intra-donor
chr18_43913118_43914194	-0.805638	0.000391142	T2D.DN	0.000267057	Intra-donor
chr17_79319167_79320325	-0.769589	0.000963682	T2D.DN	0.173247	Inter-donor
chr6_43063824_43065428	-0.771252	0.000928674	T2D.DN	0.000267057	Intra-donor
chr12_58138265_58139725	0.736638	0.00197271	T2D.UP	0.000267565	Intra-donor
chr9_92143346_92144346	-0.769485	0.000966351	T2D.DN	0.0215092	Inter-donor
chr5_59040110_59041632	-0.943075	7.92761e-07	T2D.DN	0.000270621	Intra-donor
chr12_51145866_51146749	-0.769386	0.000968514	T2D.DN	0.06654	Inter-donor
chr1_17885905_17886657	-0.769371	0.000968514	T2D.DN	0.0130464	Inter-donor
chr2_97399752_97400040	-0.769364	0.000968514	T2D.DN	0.0407793	Inter-donor
chr12_2162001_2162655	-0.769343	0.000968956	T2D.DN	0.0119063	Inter-donor
chr3_38126130_38126829	-0.769314	0.000969382	T2D.DN	0.141127	Inter-donor
chr16_67891458_67892569	-0.769261	0.000970338	T2D.DN	0.152093	Inter-donor
chr19_50737367_50738297	0.654963	0.00850054	T2D.UP	0.000270796	Intra-donor
chr13_24435464_24435753	-0.769171	0.000972843	T2D.DN	0.0133702	Inter-donor
chr4_108745192_108746886	-0.769073	0.000975716	T2D.DN	0.161667	Inter-donor
chr8_31314443_31314916	-0.769035	0.000976376	T2D.DN	0.0389619	Inter-donor
chr9_33849982_33851525	-0.769028	0.000976376	T2D.DN	0.0305973	Inter-donor
chr2_46975959_46976855	-0.768993	0.000976993	T2D.DN	0.0377166	Inter-donor
chr17_74707055_74707413	-0.768926	0.000978974	T2D.DN	0.0396507	Inter-donor
chr4_119623327_119624821	-0.825828	0.000223225	T2D.DN	0.000271647	Intra-donor
chr5_36878129_36878524	-0.768804	0.000980754	T2D.DN	0.0112779	Inter-donor
chr12_93834901_93836503	-0.7688	0.000980754	T2D.DN	0.057951	Inter-donor
chr1_39570618_39572256	-0.76877	0.000980947	T2D.DN	0.0297337	Inter-donor
chr14_61886939_61887605	-0.76871	0.00098247	T2D.DN	0.111618	Inter-donor
chr12_14986972_14987968	-0.753814	0.00137602	T2D.DN	0.000271647	Intra-donor
chr1_82725587_82726166	-0.768632	0.00098435	T2D.DN	0.0758191	Inter-donor
chrX_53467187_53469017	0.807697	0.000370083	T2D.UP	0.00027436	Intra-donor
chr3_177192979_177193683	-0.768622	0.00098435	T2D.DN	0.0181146	Inter-donor
chr3_140758310_140758817	-0.921778	3.97483e-06	T2D.DN	0.000274688	Intra-donor
chr2_161576128_161576957	-0.812705	0.000324385	T2D.DN	0.000274688	Intra-donor
chr22_30870967_30871702	-0.768592	0.000984531	T2D.DN	0.0184015	Inter-donor
chr7_90346952_90349011	-0.697231	0.00419638	T2D.DN	0.000274688	Intra-donor
chr8_80361588_80362234	-0.821587	0.00025124	T2D.DN	0.000275648	Intra-donor
chr11_122953896_122954720	-0.768473	0.000987507	T2D.DN	0.0983262	Inter-donor
chr12_110430221_110430536	-0.768437	0.000988208	T2D.DN	0.0223527	Inter-donor
chr2_74229332_74230883	-0.768368	0.000990305	T2D.DN	0.108222	Inter-donor
chr9_7374976_7375604	-0.768317	0.000991791	T2D.DN	0.0953918	Inter-donor
chr6_56707471_56709309	-0.768265	0.000992178	T2D.DN	0.0667642	Inter-donor
chr11_35401896_35402568	-0.789817	0.00058605	T2D.DN	0.000278473	Intra-donor
chr6_43977823_43979533	0.871723	4.42067e-05	T2D.UP	0.000278511	Intra-donor
chr10_15269703_15270541	-0.768108	0.000996481	T2D.DN	0.0414398	Inter-donor
chr5_143847454_143848878	0.766103	0.00104684	T2D.UP	0.000278511	Intra-donor
chr2_175082308_175083476	-0.782804	0.000700479	T2D.DN	0.000279811	Intra-donor
chr15_100104626_100107385	-0.767993	0.000999106	T2D.DN	0.0101629	Inter-donor
chr20_34716166_34716806	-0.666671	0.00704802	T2D.DN	0.000281137	Intra-donor
chr2_11237054_11238557	-0.767955	0.000999814	T2D.DN	0.0355535	Inter-donor
chr1_84092358_84093298	0.836552	0.00016204	T2D.UP	0.000281137	Intra-donor
chr13_39611526_39613012	0.684756	0.0052183	T2D.UP	0.000281137	Intra-donor
chr22_47311738_47312209	-0.767829	0.0010028	T2D.DN	0.0513705	Inter-donor
chr20_5134424_5134691	-0.767711	0.00100549	T2D.DN	0.0751874	Inter-donor
chr19_29010857_29011916	0.704836	0.003658	T2D.UP	0.000281387	Intra-donor
chr9_114244211_114246953	-0.767603	0.0010087	T2D.DN	0.10708	Inter-donor
chr17_31203170_31204400	-0.767591	0.00100887	T2D.DN	0.0746047	Inter-donor
chr15_30107692_30108210	-0.767471	0.00101164	T2D.DN	0.0571287	Inter-donor
chr2_38603276_38604983	-0.767462	0.00101167	T2D.DN	0.0747067	Inter-donor
chr6_150004470_150005044	-0.767349	0.00101466	T2D.DN	0.103687	Inter-donor
chr17_61553800_61555220	-0.767244	0.00101765	T2D.DN	0.0630481	Inter-donor
chr7_124956590_124956972	-0.767223	0.00101781	T2D.DN	0.0388805	Inter-donor
chr2_135263519_135264588	-0.767213	0.00101786	T2D.DN	0.0327416	Inter-donor
chr2_173153396_173153681	-0.767069	0.00102183	T2D.DN	0.0382366	Inter-donor
chr1_178112957_178114042	-0.766969	0.00102423	T2D.DN	0.0286171	Inter-donor
chr20_39765260_39766910	-0.766911	0.00102542	T2D.DN	0.113198	Inter-donor
chr3_156530383_156530717	-0.766809	0.00102814	T2D.DN	0.107067	Inter-donor
chr11_130029388_130030982	-0.766806	0.00102814	T2D.DN	0.0450291	Inter-donor
chr10_133969054_133969733	-0.766802	0.00102814	T2D.DN	0.0555325	Inter-donor
chr15_27111950_27112697	-0.766756	0.00102892	T2D.DN	0.0338894	Inter-donor
chr9_136238232_136239174	0.675259	0.00612422	T2D.UP	0.000283856	Intra-donor
chr19_47393715_47394368	-0.766576	0.00103478	T2D.DN	0.0269838	Inter-donor
chr16_50004081_50004356	-0.766533	0.00103574	T2D.DN	0.15517	Inter-donor
chr22_44742921_44743747	0.685098	0.00518847	T2D.UP	0.000285636	Intra-donor
chr9_140583140_140583671	-0.76646	0.00103746	T2D.DN	0.134241	Inter-donor
chr13_24782295_24782967	-0.766438	0.00103799	T2D.DN	0.0150205	Inter-donor
chr15_73630224_73630780	-0.766393	0.00103873	T2D.DN	0.0140446	Inter-donor
chr3_36102241_36103069	-0.763939	0.00109978	T2D.DN	0.000286972	Intra-donor
chr11_61348176_61349662	-0.76622	0.00104379	T2D.DN	0.139899	Inter-donor
chr10_104072469_104073627	-0.784366	0.000676943	T2D.DN	0.00028746	Intra-donor
chr12_76660572_76661057	-0.884651	2.5325e-05	T2D.DN	0.000288223	Intra-donor
chr1_27317165_27317471	-0.821802	0.000249692	T2D.DN	0.000290295	Intra-donor
chr2_2850201_2851129	0.664135	0.00733981	T2D.UP	0.000291115	Intra-donor
chr6_83763836_83764578	-0.678967	0.00574294	T2D.DN	0.000291933	Intra-donor
chr17_48525083_48525737	-0.765825	0.00105489	T2D.DN	0.0506628	Inter-donor
chr9_130341204_130342045	0.667455	0.0069575	T2D.UP	0.000294224	Intra-donor
chr5_102194501_102194770	-0.765557	0.00106202	T2D.DN	0.0830882	Inter-donor
chr11_9587425_9588064	-0.765494	0.00106344	T2D.DN	0.165929	Inter-donor
chr12_79817913_79818239	-0.76544	0.0010651	T2D.DN	0.0112704	Inter-donor
chr10_126631386_126632666	-0.670828	0.00658439	T2D.DN	0.000294452	Intra-donor
[truncated: 7,983 more rows]
