# Supplementary material for: Single cell multiomic analysis reveals diabetes-associated β-cell heterogeneity driven by HNF1A
Source: Nat Commun. 2023 Sep 5;14:5400. doi: 10.1038/s41467-023-41228-3 (PMC10480445; doi:10.1038/s41467-023-41228-3)
Supplement: Supplementary file 7 — Supplementary Data 4 [file 41467_2023_41228_MOESM7_ESM.xlsx]

## Sheet: Key mis-regulated TF
Key TF names	Motif freq in T2D traj	TF motif enrichment in the 4 categories of peaks	With cis- T2D-traj peaks?	Cis-trajectory peak details êloss of peaks; égain of peaks üIntra-donor heterogeneous; ¢Inter-donor heterogeneous	TF expression trends in T2D traj * pass the statistic threadhold	heterogeneity sources of the TF Expression	Additional evidences
HNF1A	êDown		Yes	chr12_121416127_121418380(Intra-donor-down)êü	êDown	NA	HNF1A predictive target genes are enriched in Intra-donor-down-regulated gene setêü
HNF1B	êDown		Yes	chr17_36102259_36105781(Intra-donor-down)êü	êDown	NA
RFX family	êDown		Yes	chr6_117261135_117262816(Intra-donor-down)êü	êDown(*) RFX6	Intra-donorü
ZBTB7A	êDown		Yes	chr19_4065565_4066122(Inter-donor-down)ê¢	êDown	NA
MBD2	êDown		NO	NA	êDown(*)	Inter-donor¢
TCF4	éUP		NO	NA	éUP(*)	Inter-donor¢
CEBPD	éUP		NO	NA	éUP	NA
STAT3	éUP		Yes	chr17_40539751_40541154(Intra-donor-up)éü	éUP(*)	Inter-donor¢
PPARD	éUP		No	NA	éUP	NA
NFIA	éUP		Yes	chr1_61541886_61543994(Inter-donor-up)é¢ chr1_61557416_61558586(Inter-donor-up)é¢	éUP(*)	Inter-donor¢
NFIC	éUP		Yes	chr19_3387573_3388329(Inter-donor-up)é¢ chr19_3403616_3404706(Intra-donor-up)éü	éUP(*)	Inter-donor¢
NFYA	éUP		No	NA	éUP	NA
NFYC	éUP		Yes	chr1_41157124_41158358(Intra-donor-up)éü	éUP	NA	Proliferation regulation genes are enriched in Intra-donor-up regulated gene set éü
TP53	éUP		No	NA	éUP	NA	P53 pathway genes are enriched in Inter-donor-up-regulated gene seté¢
MAFA	éUP		Yes	chr8_144519330_144520108(Inter-donor-up)é¢ chr8_144520905_144522060(Inter-donor-up)é¢	éUP	NA
ISL1	éUP		Yes	chr5_50687992_50688837(Inter-donor-up)é¢ chr5_50683243_50686680(Inter-donor-up)é¢ chr5_50694027_50695996(Inter-donor-up)é¢	éUP	NA
OLIG3	éUP		Yes	chr6_137817239_137819348(Inter-donor-up)é¢ chr6_137814410_137815048(Inter-donor-up)é¢ chr6_137753000_137754105(Inter-donor-up)é¢ chr6_137724928_137725467(Inter-donor-up)é¢ chr6_137744273_137744603(Inter-donor-up)é¢	éUP	NA
NEUROD1	éUP		Yes	chr2_182539786_182540336(Inter-donor-up)é¢ chr2_182544999_182546375(Intra-donor-up)éü chr2_182543034_182543850(Inter-donor-up)é¢	éUP(*)	Inter-donor¢

## Sheet: Detailed mis-regulatory links
KeyTF	Motif(Hocomoco)	Peak(T2D trajectory peak with the matched motif sequence)	Link type (Proximity or HiC-loop mediated)	Regulatee	The RNA-RePACT slope of the Regulatee
HNF1A	HNF1A_HUMAN.H11MO.0.C	chr10_52652100_52653647	Proximity	A1CF	-0.952687
HNF1A	HNF1B_HUMAN.H11MO.0.A	chr10_52652100_52653647	Proximity	A1CF	-0.952687
HNF1A	HNF1A_HUMAN.H11MO.0.C	chr10_14653858_14654620	Proximity	FAM107B	-0.82294
HNF1A	HNF1B_HUMAN.H11MO.0.A	chr10_14653858_14654620	Proximity	FAM107B	-0.82294
HNF1A	HNF1A_HUMAN.H11MO.0.C	chr12_121416127_121418380	Proximity	HNF1A	-0.357426
HNF1A	HNF1B_HUMAN.H11MO.0.A	chr12_121416127_121418380	Proximity	HNF1A	-0.357426
HNF1A	HNF1A_HUMAN.H11MO.0.C	chr4_57537312_57538475	Proximity	HOPX	-0.786531
HNF1A	HNF1B_HUMAN.H11MO.0.A	chr4_57537312_57538475	Proximity	HOPX	-0.786531
HNF1A	HNF1A_HUMAN.H11MO.0.C	chr16_57831284_57832546	Proximity	KIFC3	-0.739093
HNF1A	HNF1B_HUMAN.H11MO.0.A	chr16_57831284_57832546	Proximity	KIFC3	-0.739093
HNF1A	HNF1B_HUMAN.H11MO.1.A	chr16_57835527_57837011	Proximity	KIFC3	-0.739093
HNF1A	HNF1A_HUMAN.H11MO.0.C	chr16_57835527_57837011	Proximity	KIFC3	-0.739093
HNF1A	HNF1B_HUMAN.H11MO.0.A	chr16_57835527_57837011	Proximity	KIFC3	-0.739093
HNF1A	HNF1B_HUMAN.H11MO.0.A	chr2_209407047_209407732	Proximity	LOC101927960	-0.733444
HNF1A	HNF1A_HUMAN.H11MO.0.C	chr2_209407047_209407732	Proximity	LOC101927960	-0.733444
HNF1A	HNF1B_HUMAN.H11MO.1.A	chr12_54984823_54987947	Proximity	PPP1R1A	-0.985367
HNF1A	HNF1B_HUMAN.H11MO.0.A	chr12_54984823_54987947	Proximity	PPP1R1A	-0.985367
HNF1A	HNF1A_HUMAN.H11MO.0.C	chr12_54984823_54987947	Proximity	PPP1R1A	-0.985367
HNF1A	HNF1B_HUMAN.H11MO.0.A	chr19_54707170_54707453	Proximity	RPS9	-0.802342
HNF1A	HNF1A_HUMAN.H11MO.0.C	chr19_54707170_54707453	Proximity	RPS9	-0.802342
HNF1A	HNF1A_HUMAN.H11MO.0.C	chr20_42186531_42187878	Proximity	SGK2	-0.351881
HNF1A	HNF1B_HUMAN.H11MO.0.A	chr20_42186531_42187878	Proximity	SGK2	-0.351881
HNF1A	HNF1B_HUMAN.H11MO.0.A	chr17_73641433_73642922	Proximity	SMIM6	-0.802594
HNF1A	HNF1A_HUMAN.H11MO.0.C	chr17_73641433_73642922	Proximity	SMIM6	-0.802594
HNF1A	HNF1B_HUMAN.H11MO.1.A	chr17_73641433_73642922	Proximity	SMIM6	-0.802594
HNF1A	HNF1A_HUMAN.H11MO.0.C	chr6_123118973_123119981	Proximity	SMPDL3A	-0.855235
HNF1A	HNF1B_HUMAN.H11MO.0.A	chr6_123118973_123119981	Proximity	SMPDL3A	-0.855235
HNF1A	HNF1B_HUMAN.H11MO.0.A	chr4_1166988_1167956	Proximity	SPON2	-0.810528
HNF1A	HNF1A_HUMAN.H11MO.0.C	chr4_1166988_1167956	Proximity	SPON2	-0.810528
HNF1A	HNF1B_HUMAN.H11MO.0.A	chr16_69384646_69385921	Proximity	TMED6	-0.902076
HNF1A	HNF1A_HUMAN.H11MO.0.C	chr16_69384646_69385921	Proximity	TMED6	-0.902076
HNF1A	HNF1B_HUMAN.H11MO.1.A	chr16_69384646_69385921	Proximity	TMED6	-0.902076
HNF1A	HNF1A_HUMAN.H11MO.0.C	chr18_29175936_29176486	Proximity	TTR	-0.983446
HNF1A	HNF1A_HUMAN.H11MO.0.C	chr12_26559401_26560000	HiC-Loop	BHLHE41	-0.736856
HNF1A	HNF1B_HUMAN.H11MO.0.A	chr10_69912989_69914089	HiC-Loop	DNAJC12	-0.738938
HNF1A	HNF1A_HUMAN.H11MO.0.C	chr10_69912989_69914089	HiC-Loop	DNAJC12	-0.738938
HNF1A	HNF1B_HUMAN.H11MO.0.A	chr6_123056783_123058019	HiC-Loop	PKIB	-0.914833
HNF1A	HNF1B_HUMAN.H11MO.0.A	chr6_123092010_123092886	HiC-Loop	PKIB	-0.914833
HNF1A	HNF1B_HUMAN.H11MO.1.A	chr6_123092010_123092886	HiC-Loop	PKIB	-0.914833
HNF1A	HNF1A_HUMAN.H11MO.0.C	chr6_123118973_123119981	HiC-Loop	PKIB	-0.914833
HNF1A	HNF1B_HUMAN.H11MO.0.A	chr6_123118973_123119981	HiC-Loop	PKIB	-0.914833
HNF1A	HNF1B_HUMAN.H11MO.1.A	chr1_151918008_151919176	HiC-Loop	S100A10	-0.912945
HNF1A	HNF1B_HUMAN.H11MO.0.A	chr6_123056783_123058019	HiC-Loop	SMPDL3A	-0.855235
HNF1A	HNF1A_HUMAN.H11MO.0.C	chr4_124570345_124572473	HiC-Loop	SPRY1	-0.885115
HNF1A	HNF1B_HUMAN.H11MO.1.A	chr4_124570345_124572473	HiC-Loop	SPRY1	-0.885115
HNF1A	HNF1B_HUMAN.H11MO.0.A	chr4_124570345_124572473	HiC-Loop	SPRY1	-0.885115
RFX6	RFX2_HUMAN.H11MO.1.A	chr10_52642092_52644342	Proximity	A1CF	-0.952687
RFX6	RFX1_HUMAN.H11MO.0.B	chr7_87228784_87230437	Proximity	ABCB1	-0.913166
RFX6	RFX1_HUMAN.H11MO.0.B	chr10_63810461_63811144	Proximity	ARID5B	-0.77302
RFX6	RFX4_HUMAN.H11MO.0.D	chr10_63810461_63811144	Proximity	ARID5B	-0.77302
RFX6	RFX2_HUMAN.H11MO.1.A	chr10_63810461_63811144	Proximity	ARID5B	-0.77302
RFX6	RFX3_HUMAN.H11MO.0.B	chr10_63810461_63811144	Proximity	ARID5B	-0.77302
RFX6	RFX1_HUMAN.H11MO.1.B	chr10_63810461_63811144	Proximity	ARID5B	-0.77302
RFX6	RFX1_HUMAN.H11MO.0.B	chr11_2289037_2291753	Proximity	ASCL2	-0.916597
RFX6	RFX1_HUMAN.H11MO.1.B	chr12_26273536_26273961	Proximity	BHLHE41	-0.736856
RFX6	RFX2_HUMAN.H11MO.1.A	chr12_26273536_26273961	Proximity	BHLHE41	-0.736856
RFX6	RFX4_HUMAN.H11MO.0.D	chr12_26273536_26273961	Proximity	BHLHE41	-0.736856
RFX6	RFX2_HUMAN.H11MO.0.A	chr12_26273536_26273961	Proximity	BHLHE41	-0.736856
RFX6	RFX1_HUMAN.H11MO.0.B	chr12_105724046_105725911	Proximity	C12orf75	-0.850769
RFX6	RFX2_HUMAN.H11MO.0.A	chr12_105724046_105725911	Proximity	C12orf75	-0.850769
RFX6	RFX2_HUMAN.H11MO.1.A	chr22_32553712_32555619	Proximity	C22orf42	-0.752541
RFX6	RFX1_HUMAN.H11MO.1.B	chr22_32553712_32555619	Proximity	C22orf42	-0.752541
RFX6	RFX1_HUMAN.H11MO.0.B	chr14_90862815_90866162	Proximity	CALM1	-0.717764
RFX6	RFX1_HUMAN.H11MO.1.B	chr14_90862815_90866162	Proximity	CALM1	-0.717764
RFX6	RFX1_HUMAN.H11MO.0.B	chr10_12390821_12391747	Proximity	CAMK1D	-0.812248
RFX6	RFX2_HUMAN.H11MO.0.A	chr10_12390821_12391747	Proximity	CAMK1D	-0.812248
RFX6	RFX2_HUMAN.H11MO.1.A	chr10_12390821_12391747	Proximity	CAMK1D	-0.812248
RFX6	RFX3_HUMAN.H11MO.0.B	chr10_12390821_12391747	Proximity	CAMK1D	-0.812248
RFX6	RFX4_HUMAN.H11MO.0.D	chr10_12390821_12391747	Proximity	CAMK1D	-0.812248
RFX6	RFX1_HUMAN.H11MO.0.B	chr1_20811814_20813758	Proximity	CAMK2N1	-0.899239
RFX6	RFX1_HUMAN.H11MO.0.B	chr20_17549713_17551842	Proximity	DSTN	-0.861206
RFX6	RFX1_HUMAN.H11MO.0.B	chr20_34680032_34682004	Proximity	EPB41L1	-0.80815
RFX6	RFX2_HUMAN.H11MO.0.A	chr10_14596307_14598661	Proximity	FAM107B	-0.82294
RFX6	RFX1_HUMAN.H11MO.0.B	chr10_14645831_14647620	Proximity	FAM107B	-0.82294
RFX6	RFX2_HUMAN.H11MO.1.A	chr10_14645831_14647620	Proximity	FAM107B	-0.82294
RFX6	RFX1_HUMAN.H11MO.0.B	chr10_95326232_95327223	Proximity	FFAR4	-0.886805
RFX6	RFX1_HUMAN.H11MO.0.B	chr12_52400315_52401589	Proximity	GRASP	-0.724223
RFX6	RFX1_HUMAN.H11MO.1.B	chr7_128090417_128090834	Proximity	HILPDA	-0.888248
RFX6	RFX2_HUMAN.H11MO.1.A	chr7_128090417_128090834	Proximity	HILPDA	-0.888248
RFX6	RFX1_HUMAN.H11MO.0.B	chr12_121416127_121418380	Proximity	HNF1A	-0.357426
RFX6	RFX1_HUMAN.H11MO.0.B	chr17_36102259_36105781	Proximity	HNF1B	-0.458377
RFX6	RFX1_HUMAN.H11MO.1.B	chr4_57537312_57538475	Proximity	HOPX	-0.786531
RFX6	RFX2_HUMAN.H11MO.1.A	chr4_57537312_57538475	Proximity	HOPX	-0.786531
RFX6	RFX1_HUMAN.H11MO.0.B	chr8_136468900_136471192	Proximity	KHDRBS3	-0.778009
RFX6	RFX3_HUMAN.H11MO.0.B	chr16_57835527_57837011	Proximity	KIFC3	-0.739093
RFX6	RFX2_HUMAN.H11MO.0.A	chr16_57835527_57837011	Proximity	KIFC3	-0.739093
RFX6	RFX4_HUMAN.H11MO.0.D	chr16_57835527_57837011	Proximity	KIFC3	-0.739093
RFX6	RFX1_HUMAN.H11MO.0.B	chr16_57835527_57837011	Proximity	KIFC3	-0.739093
RFX6	RFX1_HUMAN.H11MO.1.B	chr16_57835527_57837011	Proximity	KIFC3	-0.739093
RFX6	RFX2_HUMAN.H11MO.1.A	chr16_57835527_57837011	Proximity	KIFC3	-0.739093
RFX6	RFX1_HUMAN.H11MO.0.B	chr17_73521007_73522475	Proximity	LLGL2	-0.800199
RFX6	RFX2_HUMAN.H11MO.1.A	chr17_5403173_5405035	Proximity	LOC728392	-0.739621
RFX6	RFX1_HUMAN.H11MO.0.B	chr17_5403173_5405035	Proximity	LOC728392	-0.739621
RFX6	RFX1_HUMAN.H11MO.1.B	chr17_5403173_5405035	Proximity	LOC728392	-0.739621
RFX6	RFX4_HUMAN.H11MO.0.D	chr17_5403173_5405035	Proximity	LOC728392	-0.739621
RFX6	RFX3_HUMAN.H11MO.0.B	chr17_5403173_5405035	Proximity	LOC728392	-0.739621
RFX6	RFX2_HUMAN.H11MO.0.A	chr17_5403173_5405035	Proximity	LOC728392	-0.739621
RFX6	RFX1_HUMAN.H11MO.0.B	chr2_238535641_238537109	Proximity	LRRFIP1	-0.932997
RFX6	RFX1_HUMAN.H11MO.0.B	chr8_37756390_37757395	Proximity	RAB11FIP1	-0.902619
RFX6	RFX1_HUMAN.H11MO.0.B	chr15_38855959_38857503	Proximity	RASGRP1	-0.783232
RFX6	RFX1_HUMAN.H11MO.1.B	chr15_38855959_38857503	Proximity	RASGRP1	-0.783232
RFX6	RFX1_HUMAN.H11MO.0.B	chr10_95359644_95361543	Proximity	RBP4	-0.908844
RFX6	RFX1_HUMAN.H11MO.0.B	chr17_73641433_73642922	Proximity	SMIM6	-0.802594
RFX6	RFX2_HUMAN.H11MO.1.A	chr17_73641433_73642922	Proximity	SMIM6	-0.802594
RFX6	RFX1_HUMAN.H11MO.1.B	chr17_73641433_73642922	Proximity	SMIM6	-0.802594
RFX6	RFX1_HUMAN.H11MO.1.B	chr4_1166988_1167956	Proximity	SPON2	-0.810528
RFX6	RFX2_HUMAN.H11MO.1.A	chr4_1166988_1167956	Proximity	SPON2	-0.810528
RFX6	RFX1_HUMAN.H11MO.0.B	chr17_73178158_73179498	Proximity	SUMO2	-0.715973
RFX6	RFX4_HUMAN.H11MO.0.D	chr3_149191364_149192959	Proximity	TM4SF4	-0.753551
RFX6	RFX1_HUMAN.H11MO.0.B	chr16_3070311_3072860	Proximity	TNFRSF12A	-0.896828
RFX6	RFX3_HUMAN.H11MO.0.B	chr18_29175936_29176486	Proximity	TTR	-0.983446
RFX6	RFX4_HUMAN.H11MO.0.D	chr18_29175936_29176486	Proximity	TTR	-0.983446
RFX6	RFX1_HUMAN.H11MO.0.B	chr19_4065565_4066122	Proximity	ZBTB7A	-0.416212
RFX6	RFX2_HUMAN.H11MO.0.A	chr10_62702585_62704707	HiC-Loop	ARID5B	-0.77302
RFX6	RFX1_HUMAN.H11MO.0.B	chr10_62702585_62704707	HiC-Loop	ARID5B	-0.77302
RFX6	RFX1_HUMAN.H11MO.0.B	chr10_63810461_63811144	HiC-Loop	ARID5B	-0.77302
RFX6	RFX4_HUMAN.H11MO.0.D	chr10_63810461_63811144	HiC-Loop	ARID5B	-0.77302
RFX6	RFX2_HUMAN.H11MO.1.A	chr10_63810461_63811144	HiC-Loop	ARID5B	-0.77302
RFX6	RFX3_HUMAN.H11MO.0.B	chr10_63810461_63811144	HiC-Loop	ARID5B	-0.77302
RFX6	RFX1_HUMAN.H11MO.1.B	chr10_63810461_63811144	HiC-Loop	ARID5B	-0.77302
RFX6	RFX1_HUMAN.H11MO.1.B	chr12_49393218_49394384	HiC-Loop	FKBP11	-0.743293
RFX6	RFX2_HUMAN.H11MO.1.A	chr12_49393218_49394384	HiC-Loop	FKBP11	-0.743293
RFX6	RFX3_HUMAN.H11MO.0.B	chr12_49393218_49394384	HiC-Loop	FKBP11	-0.743293
RFX6	RFX1_HUMAN.H11MO.0.B	chr12_49393218_49394384	HiC-Loop	FKBP11	-0.743293
RFX6	RFX1_HUMAN.H11MO.0.B	chr12_121147881_121149461	HiC-Loop	HNF1A	-0.357426
RFX6	RFX2_HUMAN.H11MO.0.A	chr12_121147881_121149461	HiC-Loop	HNF1A	-0.357426
RFX6	RFX1_HUMAN.H11MO.1.B	chr16_57624591_57625595	HiC-Loop	KIFC3	-0.739093
RFX6	RFX2_HUMAN.H11MO.0.A	chr16_57624591_57625595	HiC-Loop	KIFC3	-0.739093
RFX6	RFX2_HUMAN.H11MO.1.A	chr16_57624591_57625595	HiC-Loop	KIFC3	-0.739093
RFX6	RFX3_HUMAN.H11MO.0.B	chr16_57624591_57625595	HiC-Loop	KIFC3	-0.739093
RFX6	RFX4_HUMAN.H11MO.0.D	chr16_57624591_57625595	HiC-Loop	KIFC3	-0.739093
RFX6	RFX1_HUMAN.H11MO.0.B	chr16_57624591_57625595	HiC-Loop	KIFC3	-0.739093
RFX6	RFX3_HUMAN.H11MO.0.B	chr3_177192979_177193683	HiC-Loop	LINC01014	-0.902152
RFX6	RFX4_HUMAN.H11MO.0.D	chr3_177194195_177194787	HiC-Loop	LINC01014	-0.902152
RFX6	RFX2_HUMAN.H11MO.0.A	chr6_123054181_123054718	HiC-Loop	PKIB	-0.914833
RFX6	RFX3_HUMAN.H11MO.0.B	chr6_123054181_123054718	HiC-Loop	PKIB	-0.914833
RFX6	RFX2_HUMAN.H11MO.0.A	chr1_151913670_151914148	HiC-Loop	S100A10	-0.912945
RFX6	RFX3_HUMAN.H11MO.0.B	chr1_151918008_151919176	HiC-Loop	S100A10	-0.912945
RFX6	RFX4_HUMAN.H11MO.0.D	chr1_151918008_151919176	HiC-Loop	S100A10	-0.912945
RFX6	RFX1_HUMAN.H11MO.0.B	chr1_151918008_151919176	HiC-Loop	S100A10	-0.912945
RFX6	RFX1_HUMAN.H11MO.1.B	chr1_151918008_151919176	HiC-Loop	S100A10	-0.912945
RFX6	RFX2_HUMAN.H11MO.0.A	chr1_151918008_151919176	HiC-Loop	S100A10	-0.912945
RFX6	RFX2_HUMAN.H11MO.1.A	chr1_151918008_151919176	HiC-Loop	S100A10	-0.912945
RFX6	RFX1_HUMAN.H11MO.0.B	chr9_102581737_102584825	HiC-Loop	SEC61B	-0.867798
RFX6	RFX2_HUMAN.H11MO.0.A	chr6_123054181_123054718	HiC-Loop	SMPDL3A	-0.855235
RFX6	RFX3_HUMAN.H11MO.0.B	chr6_123054181_123054718	HiC-Loop	SMPDL3A	-0.855235
RFX6	RFX2_HUMAN.H11MO.0.A	chr4_124570345_124572473	HiC-Loop	SPRY1	-0.885115
RFX6	RFX2_HUMAN.H11MO.1.A	chr13_75922198_75924062	HiC-Loop	UCHL3	-0.851284
ZBTB7A	ZBT7A_HUMAN.H11MO.0.A	chr7_87228784_87230437	Proximity	ABCB1	-0.913166
ZBTB7A	ZBT7A_HUMAN.H11MO.0.A	chr11_2289037_2291753	Proximity	ASCL2	-0.916597
ZBTB7A	ZBT7A_HUMAN.H11MO.0.A	chr22_22652005_22653244	Proximity	BMS1P20	-0.774142
ZBTB7A	ZBT7A_HUMAN.H11MO.0.A	chr12_105724046_105725911	Proximity	C12orf75	-0.850769
ZBTB7A	ZBT7A_HUMAN.H11MO.0.A	chr14_90862815_90866162	Proximity	CALM1	-0.717764
ZBTB7A	ZBT7A_HUMAN.H11MO.0.A	chr1_20811814_20813758	Proximity	CAMK2N1	-0.899239
ZBTB7A	ZBT7A_HUMAN.H11MO.0.A	chr20_17549713_17551842	Proximity	DSTN	-0.861206
ZBTB7A	ZBT7A_HUMAN.H11MO.0.A	chr10_14645831_14647620	Proximity	FAM107B	-0.82294
ZBTB7A	ZBT7A_HUMAN.H11MO.0.A	chr11_117746501_117748478	Proximity	FXYD6	-0.793096
ZBTB7A	ZBT7A_HUMAN.H11MO.0.A	chr12_121416127_121418380	Proximity	HNF1A	-0.357426
ZBTB7A	ZBT7A_HUMAN.H11MO.0.A	chr17_36102259_36105781	Proximity	HNF1B	-0.458377
ZBTB7A	ZBT7A_HUMAN.H11MO.0.A	chr17_73521007_73522475	Proximity	LLGL2	-0.800199
ZBTB7A	ZBT7A_HUMAN.H11MO.0.A	chr17_5403173_5405035	Proximity	LOC728392	-0.739621
ZBTB7A	ZBT7A_HUMAN.H11MO.0.A	chr2_238535641_238537109	Proximity	LRRFIP1	-0.932997
ZBTB7A	ZBT7A_HUMAN.H11MO.0.A	chr10_95359644_95361543	Proximity	RBP4	-0.908844
ZBTB7A	ZBT7A_HUMAN.H11MO.0.A	chr17_73178158_73179498	Proximity	SUMO2	-0.715973
ZBTB7A	ZBT7A_HUMAN.H11MO.0.A	chrX_16737347_16738250	Proximity	SYAP1	-0.798544
ZBTB7A	ZBT7A_HUMAN.H11MO.0.A	chr6_3227215_3228889	Proximity	TUBB2B	-0.784135
ZBTB7A	ZBT7A_HUMAN.H11MO.0.A	chr10_62702585_62704707	HiC-Loop	ARID5B	-0.77302
ZBTB7A	ZBT7A_HUMAN.H11MO.0.A	chr9_102581737_102584825	HiC-Loop	SEC61B	-0.867798
MBD2	MBD2_HUMAN.H11MO.0.B	chr11_2289037_2291753	Proximity	ASCL2	-0.916597
MBD2	MBD2_HUMAN.H11MO.0.B	chr15_45878727_45880641	Proximity	BLOC1S6	-0.805187
MBD2	MBD2_HUMAN.H11MO.0.B	chr12_105724046_105725911	Proximity	C12orf75	-0.850769
MBD2	MBD2_HUMAN.H11MO.0.B	chr15_45722390_45723266	Proximity	C15orf48	-0.922922
MBD2	MBD2_HUMAN.H11MO.0.B	chr14_90862815_90866162	Proximity	CALM1	-0.717764
MBD2	MBD2_HUMAN.H11MO.0.B	chr10_12390821_12391747	Proximity	CAMK1D	-0.812248
MBD2	MBD2_HUMAN.H11MO.0.B	chr1_20811814_20813758	Proximity	CAMK2N1	-0.899239
MBD2	MBD2_HUMAN.H11MO.0.B	chr20_17549713_17551842	Proximity	DSTN	-0.861206
MBD2	MBD2_HUMAN.H11MO.0.B	chr20_34680032_34682004	Proximity	EPB41L1	-0.80815
MBD2	MBD2_HUMAN.H11MO.0.B	chr20_34741866_34742997	Proximity	EPB41L1	-0.80815
MBD2	MBD2_HUMAN.H11MO.0.B	chr19_1103743_1105103	Proximity	GPX4	-0.786178
MBD2	MBD2_HUMAN.H11MO.0.B	chr17_36102259_36105781	Proximity	HNF1B	-0.458377
MBD2	MBD2_HUMAN.H11MO.0.B	chr4_57975718_57977295	Proximity	IGFBP7	-0.949794
MBD2	MBD2_HUMAN.H11MO.0.B	chr8_136468900_136471192	Proximity	KHDRBS3	-0.778009
MBD2	MBD2_HUMAN.H11MO.0.B	chr17_73521007_73522475	Proximity	LLGL2	-0.800199
MBD2	MBD2_HUMAN.H11MO.0.B	chr2_238535641_238537109	Proximity	LRRFIP1	-0.932997
MBD2	MBD2_HUMAN.H11MO.0.B	chr2_238600144_238602102	Proximity	LRRFIP1	-0.932997
MBD2	MBD2_HUMAN.H11MO.0.B	chr8_37756390_37757395	Proximity	RAB11FIP1	-0.902619
MBD2	MBD2_HUMAN.H11MO.0.B	chr7_6413541_6414701	Proximity	RAC1	-0.787511
MBD2	MBD2_HUMAN.H11MO.0.B	chr10_95359644_95361543	Proximity	RBP4	-0.908844
MBD2	MBD2_HUMAN.H11MO.0.B	chr17_73178158_73179498	Proximity	SUMO2	-0.715973
MBD2	MBD2_HUMAN.H11MO.0.B	chr16_3070311_3072860	Proximity	TNFRSF12A	-0.896828
MBD2	MBD2_HUMAN.H11MO.0.B	chr6_3227215_3228889	Proximity	TUBB2B	-0.784135
MBD2	MBD2_HUMAN.H11MO.0.B	chr19_4065565_4066122	Proximity	ZBTB7A	-0.416212
MBD2	MBD2_HUMAN.H11MO.0.B	chr1_202112550_202114337	HiC-Loop	ELF3	-0.868726
MBD2	MBD2_HUMAN.H11MO.0.B	chr12_121147881_121149461	HiC-Loop	HNF1A	-0.357426
MBD2	MBD2_HUMAN.H11MO.0.B	chr14_89020428_89021452	HiC-Loop	LINC01146	-0.776472
MBD2	MBD2_HUMAN.H11MO.0.B	chr9_102581737_102584825	HiC-Loop	SEC61B	-0.867798
MBD2	MBD2_HUMAN.H11MO.0.B	chr15_40731938_40733752	HiC-Loop	SRP14	-0.91035
TCF4	ITF2_HUMAN.H11MO.0.C	chr11_69457510_69459433	Proximity	CCND1	0.718599
TCF4	ITF2_HUMAN.H11MO.0.C	chr9_21974024_21975811	Proximity	CDKN2A	0.879318
TCF4	ITF2_HUMAN.H11MO.0.C	chr19_1259267_1259788	Proximity	CIRBP	0.747558
TCF4	ITF2_HUMAN.H11MO.0.C	chr2_42599190_42600100	Proximity	COX7A2L	0.781042
TCF4	ITF2_HUMAN.H11MO.0.C	chr3_9974275_9976215	Proximity	CRELD1	0.809943
TCF4	ITF2_HUMAN.H11MO.0.C	chr10_74032731_74034782	Proximity	DDIT4	0.729729
TCF4	ITF2_HUMAN.H11MO.0.C	chr1_11545249_11546099	Proximity	DISP3	0.736175
TCF4	ITF2_HUMAN.H11MO.0.C	chrY_22736922_22738120	Proximity	EIF1AY	0.762962
TCF4	ITF2_HUMAN.H11MO.0.C	chr11_10829406_10831171	Proximity	EIF4G2	0.815086
TCF4	ITF2_HUMAN.H11MO.0.C	chr8_95651213_95655007	Proximity	ESRP1	0.783404
TCF4	ITF2_HUMAN.H11MO.0.C	chr20_30191942_30194072	Proximity	ID1	0.882234
TCF4	ITF2_HUMAN.H11MO.0.C	chr19_12902072_12902763	Proximity	JUNB	0.774184
TCF4	ITF2_HUMAN.H11MO.0.C	chr14_23340315_23342171	Proximity	LRP10	0.870737
TCF4	ITF2_HUMAN.H11MO.0.C	chr12_9101379_9103328	Proximity	M6PR	0.738557
TCF4	ITF2_HUMAN.H11MO.0.C	chrX_51634930_51638302	Proximity	MAGED1	0.803995
TCF4	ITF2_HUMAN.H11MO.0.C	chrX_64895944_64896497	Proximity	MSN	0.843583
TCF4	ITF2_HUMAN.H11MO.0.C	chr1_61557416_61558586	Proximity	NFIA	0.78501
TCF4	ITF2_HUMAN.H11MO.0.C	chr1_116380296_116382468	Proximity	NHLH2	0.798479
TCF4	ITF2_HUMAN.H11MO.0.C	chr20_21501557_21504186	Proximity	NKX2-2	0.803255
TCF4	ITF2_HUMAN.H11MO.0.C	chr6_137814410_137815048	Proximity	OLIG3	0.543343
TCF4	ITF2_HUMAN.H11MO.0.C	chr5_95766929_95770299	Proximity	PCSK1	0.937603
TCF4	ITF2_HUMAN.H11MO.0.C	chr1_201437138_201438849	Proximity	PHLDA3	0.718905
TCF4	ITF2_HUMAN.H11MO.0.C	chr22_50743448_50745015	Proximity	PLXNB2	0.769911
TCF4	ITF2_HUMAN.H11MO.0.C	chr8_142425994_142428300	Proximity	PTP4A3	0.767432
TCF4	ITF2_HUMAN.H11MO.0.C	chr15_90734395_90736851	Proximity	SEMA4B	0.808061
TCF4	ITF2_HUMAN.H11MO.0.C	chr15_48001391_48001880	Proximity	SEMA6D	0.720062
TCF4	ITF2_HUMAN.H11MO.0.C	chr4_103265183_103267100	Proximity	SLC39A8	0.723372
TCF4	ITF2_HUMAN.H11MO.0.C	chr17_70116527_70118157	Proximity	SOX9	0.896556
TCF4	ITF2_HUMAN.H11MO.0.C	chr11_45305747_45308403	Proximity	SYT13	0.85438
TCF4	ITF2_HUMAN.H11MO.0.C	chr21_43735412_43735965	Proximity	TFF3	0.729335
TCF4	ITF2_HUMAN.H11MO.0.C	chr20_23028873_23031732	Proximity	THBD	0.863766
TCF4	ITF2_HUMAN.H11MO.0.C	chr8_22960291_22961193	Proximity	TNFRSF10C	0.837782
TCF4	ITF2_HUMAN.H11MO.0.C	chr1_2477481_2478710	Proximity	TNFRSF14	0.761542
TCF4	ITF2_HUMAN.H11MO.0.C	chr2_218806870_218809128	Proximity	TNS1	0.757956
TCF4	ITF2_HUMAN.H11MO.0.C	chr11_6639420_6640985	Proximity	TPP1	0.764878
TCF4	ITF2_HUMAN.H11MO.0.C	chr7_120496825_120498651	Proximity	TSPAN12	0.733744
TCF4	ITF2_HUMAN.H11MO.0.C	chr1_108235257_108235948	Proximity	VAV3	0.715507
TCF4	ITF2_HUMAN.H11MO.0.C	chr11_123985700_123987318	Proximity	VWA5A	0.71513
TCF4	ITF2_HUMAN.H11MO.0.C	chr1_110072499_110073711	HiC-Loop	AHCYL1	0.743346
TCF4	ITF2_HUMAN.H11MO.0.C	chr1_110074853_110075685	HiC-Loop	AHCYL1	0.743346
TCF4	ITF2_HUMAN.H11MO.0.C	chr8_61925946_61927034	HiC-Loop	CHD7	0.861536
TCF4	ITF2_HUMAN.H11MO.0.C	chr5_51283374_51284731	HiC-Loop	ISL1	0.600611
TCF4	ITF2_HUMAN.H11MO.0.C	chr5_109697506_109698600	HiC-Loop	MAN2A1	0.830721
TCF4	ITF2_HUMAN.H11MO.0.C	chr10_34925492_34925852	HiC-Loop	NRP1	0.875181
TCF4	ITF2_HUMAN.H11MO.0.C	chr1_162874272_162876099	HiC-Loop	RGS4	0.832099
TCF4	ITF2_HUMAN.H11MO.0.C	chr15_48001391_48001880	HiC-Loop	SEMA6D	0.720062
TCF4	ITF2_HUMAN.H11MO.0.C	chr11_6632655_6634252	HiC-Loop	SMPD1	0.801057
TCF4	ITF2_HUMAN.H11MO.0.C	chr9_136335644_136336382	HiC-Loop	SURF4	0.791813
TCF4	ITF2_HUMAN.H11MO.0.C	chr1_108318881_108320721	HiC-Loop	VAV3	0.715507
TCF4	ITF2_HUMAN.H11MO.0.C	chr7_5458223_5459219	HiC-Loop	WIPI2	0.775147
TCF4	ITF2_HUMAN.H11MO.0.C	chr7_5465291_5468973	HiC-Loop	WIPI2	0.775147
CEBPD	CEBPZ_HUMAN.H11MO.0.D	chr5_162864007_162865337	Proximity	CCNG1	0.871046
CEBPD	CEBPZ_HUMAN.H11MO.0.D	chr11_99418977_99419539	Proximity	CNTN5	0.773578
CEBPD	CEBPZ_HUMAN.H11MO.0.D	chr8_95651213_95655007	Proximity	ESRP1	0.783404
CEBPD	CEBPZ_HUMAN.H11MO.0.D	chr5_150399880_150400665	Proximity	GPX3	0.904271
CEBPD	CEBPZ_HUMAN.H11MO.0.D	chr20_30191942_30194072	Proximity	ID1	0.882234
CEBPD	CEBPZ_HUMAN.H11MO.0.D	chr12_9101379_9103328	Proximity	M6PR	0.738557
CEBPD	CEBPZ_HUMAN.H11MO.0.D	chr14_21457552_21458673	Proximity	METTL17	0.745227
CEBPD	CEBPZ_HUMAN.H11MO.0.D	chr12_79257375_79259131	Proximity	SYT1	0.778444
CEBPD	CEBPZ_HUMAN.H11MO.0.D	chr10_97453107_97454088	Proximity	TCTN3	0.747441
CEBPD	CEBPZ_HUMAN.H11MO.0.D	chr1_145437779_145439821	Proximity	TXNIP	0.878039
CEBPD	CEBPZ_HUMAN.H11MO.0.D	chr3_114864997_114867046	Proximity	ZBTB20	0.829764
CEBPD	CEBPZ_HUMAN.H11MO.0.D	chr3_141128117_141132230	Proximity	ZBTB38	0.881741
CEBPD	CEBPZ_HUMAN.H11MO.0.D	chr7_26546828_26547271	HiC-Loop	LOC441204	0.717306
CEBPD	CEBPZ_HUMAN.H11MO.0.D	chr1_61649280_61650639	HiC-Loop	NFIA	0.78501
CEBPD	CEBPZ_HUMAN.H11MO.0.D	chr3_114864997_114867046	HiC-Loop	ZBTB20	0.829764
STAT3	STAT1_HUMAN.H11MO.0.A	chr10_62492359_62493890	Proximity	ANK3	0.753977
STAT3	STAT3_HUMAN.H11MO.0.A	chr10_62492359_62493890	Proximity	ANK3	0.753977
STAT3	STAT3_HUMAN.H11MO.0.A	chr2_42599190_42600100	Proximity	COX7A2L	0.781042
STAT3	STAT1_HUMAN.H11MO.0.A	chr2_42599190_42600100	Proximity	COX7A2L	0.781042
STAT3	STAT1_HUMAN.H11MO.0.A	chr3_131748129_131749348	Proximity	CPNE4	0.833627
STAT3	STAT3_HUMAN.H11MO.0.A	chr3_131748129_131749348	Proximity	CPNE4	0.833627
STAT3	STAT3_HUMAN.H11MO.0.A	chrX_65858068_65859270	Proximity	EDA2R	0.716174
STAT3	STAT3_HUMAN.H11MO.0.A	chrY_22736922_22738120	Proximity	EIF1AY	0.762962
STAT3	STAT1_HUMAN.H11MO.0.A	chrY_22736922_22738120	Proximity	EIF1AY	0.762962
STAT3	STAT3_HUMAN.H11MO.0.A	chr21_15754878_15756373	Proximity	HSPA13	0.791026
STAT3	STAT1_HUMAN.H11MO.0.A	chrX_51634930_51638302	Proximity	MAGED1	0.803995
STAT3	STAT3_HUMAN.H11MO.0.A	chrX_51634930_51638302	Proximity	MAGED1	0.803995
STAT3	STAT1_HUMAN.H11MO.0.A	chrX_64895944_64896497	Proximity	MSN	0.843583
STAT3	STAT3_HUMAN.H11MO.0.A	chr18_3218057_3220656	Proximity	MYOM1	0.829042
STAT3	STAT1_HUMAN.H11MO.0.A	chr20_21501557_21504186	Proximity	NKX2-2	0.803255
STAT3	STAT3_HUMAN.H11MO.0.A	chr20_21501557_21504186	Proximity	NKX2-2	0.803255
STAT3	STAT3_HUMAN.H11MO.0.A	chr11_31819030_31821583	Proximity	PAX6	0.714763
STAT3	STAT1_HUMAN.H11MO.0.A	chr11_31819030_31821583	Proximity	PAX6	0.714763
STAT3	STAT1_HUMAN.H11MO.0.A	chr11_31824244_31827740	Proximity	PAX6	0.714763
STAT3	STAT3_HUMAN.H11MO.0.A	chr11_31824244_31827740	Proximity	PAX6	0.714763
STAT3	STAT1_HUMAN.H11MO.0.A	chr5_57747974_57749701	Proximity	PLK2	0.799152
STAT3	STAT1_HUMAN.H11MO.0.A	chr22_50743448_50745015	Proximity	PLXNB2	0.769911
STAT3	STAT3_HUMAN.H11MO.0.A	chr22_50743448_50745015	Proximity	PLXNB2	0.769911
STAT3	STAT3_HUMAN.H11MO.0.A	chr8_142425994_142428300	Proximity	PTP4A3	0.767432
STAT3	STAT1_HUMAN.H11MO.0.A	chr8_142425994_142428300	Proximity	PTP4A3	0.767432
STAT3	STAT3_HUMAN.H11MO.0.A	chr1_182572830_182573861	Proximity	RGS16	0.843166
STAT3	STAT3_HUMAN.H11MO.0.A	chr2_227700186_227701479	Proximity	RHBDD1	0.724323
STAT3	STAT3_HUMAN.H11MO.0.A	chr1_155231517_155232506	Proximity	SCAMP3	0.7164
STAT3	STAT1_HUMAN.H11MO.0.A	chr8_70404556_70405878	Proximity	SULF1	0.865172
STAT3	STAT3_HUMAN.H11MO.0.A	chr8_70404556_70405878	Proximity	SULF1	0.865172
STAT3	STAT1_HUMAN.H11MO.0.A	chr1_145448468_145449665	Proximity	TXNIP	0.878039
STAT3	STAT3_HUMAN.H11MO.0.A	chr1_145448468_145449665	Proximity	TXNIP	0.878039
STAT3	STAT1_HUMAN.H11MO.0.A	chr1_108515244_108516032	Proximity	VAV3	0.715507
STAT3	STAT3_HUMAN.H11MO.0.A	chr1_108515244_108516032	Proximity	VAV3	0.715507
STAT3	STAT3_HUMAN.H11MO.0.A	chr3_141049998_141051098	Proximity	ZBTB38	0.881741
STAT3	STAT1_HUMAN.H11MO.0.A	chr3_104317246_104318338	HiC-Loop	ALCAM	0.894786
STAT3	STAT1_HUMAN.H11MO.0.A	chr3_104338865_104339397	HiC-Loop	ALCAM	0.894786
STAT3	STAT3_HUMAN.H11MO.0.A	chr5_90575474_90577623	HiC-Loop	ARRDC3	0.828083
STAT3	STAT1_HUMAN.H11MO.0.A	chr5_90575474_90577623	HiC-Loop	ARRDC3	0.828083
STAT3	STAT3_HUMAN.H11MO.0.A	chr6_55577588_55578711	HiC-Loop	BMP5	0.869817
STAT3	STAT1_HUMAN.H11MO.0.A	chr6_55577588_55578711	HiC-Loop	BMP5	0.869817
STAT3	STAT3_HUMAN.H11MO.0.A	chr6_109408731_109409496	HiC-Loop	CD164	0.78962
STAT3	STAT1_HUMAN.H11MO.0.A	chr6_109408731_109409496	HiC-Loop	CD164	0.78962
STAT3	STAT3_HUMAN.H11MO.0.A	chr6_109545348_109545968	HiC-Loop	CD164	0.78962
STAT3	STAT1_HUMAN.H11MO.0.A	chr8_61925946_61927034	HiC-Loop	CHD7	0.861536
STAT3	STAT1_HUMAN.H11MO.0.A	chr12_93963567_93967195	HiC-Loop	CRADD	0.775506
STAT3	STAT3_HUMAN.H11MO.0.A	chr12_93963567_93967195	HiC-Loop	CRADD	0.775506
STAT3	STAT1_HUMAN.H11MO.0.A	chr20_57234604_57235650	HiC-Loop	GNAS	0.795857
STAT3	STAT3_HUMAN.H11MO.0.A	chr7_41098787_41099649	HiC-Loop	INHBA	0.907832
STAT3	STAT3_HUMAN.H11MO.0.A	chr5_109697506_109698600	HiC-Loop	MAN2A1	0.830721
PPARD	PPARA_HUMAN.H11MO.1.B	chr8_131464033_131466102	Proximity	ASAP1	0.829218
PPARD	PPARA_HUMAN.H11MO.1.B	chr3_5019188_5022224	Proximity	BHLHE40	0.830148
PPARD	PPARA_HUMAN.H11MO.1.B	chr11_46400600_46403655	Proximity	MDK	0.939731
PPARD	PPARA_HUMAN.H11MO.1.B	chr18_3218057_3220656	Proximity	MYOM1	0.829042
PPARD	PPARA_HUMAN.H11MO.1.B	chr11_31832212_31834278	Proximity	PAX6	0.714763
PPARD	PPARA_HUMAN.H11MO.1.B	chr15_90717597_90718899	Proximity	SEMA4B	0.808061
PPARD	PPARA_HUMAN.H11MO.1.B	chr3_136536460_136539304	Proximity	SLC35G2	0.768411
PPARD	PPARA_HUMAN.H11MO.1.B	chr14_64686494_64687744	Proximity	SYNE2	0.8806
PPARD	PPARA_HUMAN.H11MO.1.B	chr21_43735412_43735965	Proximity	TFF3	0.729335
PPARD	PPARA_HUMAN.H11MO.1.B	chr8_60022037_60022854	Proximity	TOX	0.720825
PPARD	PPARA_HUMAN.H11MO.1.B	chr3_141128117_141132230	Proximity	ZBTB38	0.881741
PPARD	PPARA_HUMAN.H11MO.1.B	chr1_110074853_110075685	HiC-Loop	AHCYL1	0.743346
PPARD	PPARA_HUMAN.H11MO.1.B	chr6_109545348_109545968	HiC-Loop	CD164	0.78962
PPARD	PPARA_HUMAN.H11MO.1.B	chr14_100858219_100860131	HiC-Loop	DLK1	0.871862
PPARD	PPARA_HUMAN.H11MO.1.B	chr5_51283374_51284731	HiC-Loop	ISL1	0.600611
PPARD	PPARA_HUMAN.H11MO.1.B	chr5_51786864_51788357	HiC-Loop	ISL1	0.600611
PPARD	PPARA_HUMAN.H11MO.1.B	chr14_100858219_100860131	HiC-Loop	MEG3	0.850804
PPARD	PPARA_HUMAN.H11MO.1.B	chr9_79056365_79057096	HiC-Loop	PRUNE2	0.829657
NFIA	NFIC_HUMAN.H11MO.1.A	chr11_17494164_17495668	Proximity	ABCC8	0.813237
NFIA	NFIC_HUMAN.H11MO.1.A	chr10_62492359_62493890	Proximity	ANK3	0.753977
NFIA	NFIC_HUMAN.H11MO.0.A	chr10_62492359_62493890	Proximity	ANK3	0.753977
NFIA	NFIC_HUMAN.H11MO.1.A	chr1_168219028_168220526	Proximity	ANKRD36BP1	0.853241
NFIA	NFIC_HUMAN.H11MO.0.A	chr2_220093836_220095172	Proximity	ANKZF1	0.727253
NFIA	NFIA_HUMAN.H11MO.0.C	chr2_220093836_220095172	Proximity	ANKZF1	0.727253
NFIA	NFIC_HUMAN.H11MO.0.A	chr3_130567769_130568758	Proximity	ATP2C1	0.792426
NFIA	NFIA_HUMAN.H11MO.0.C	chr3_130567769_130568758	Proximity	ATP2C1	0.792426
NFIA	NFIC_HUMAN.H11MO.0.A	chr3_5019188_5022224	Proximity	BHLHE40	0.830148
NFIA	NFIA_HUMAN.H11MO.0.C	chr3_5019188_5022224	Proximity	BHLHE40	0.830148
NFIA	NFIC_HUMAN.H11MO.1.A	chr6_55733536_55734852	Proximity	BMP5	0.869817
NFIA	NFIC_HUMAN.H11MO.0.A	chr11_69457510_69459433	Proximity	CCND1	0.718599
NFIA	NFIC_HUMAN.H11MO.0.A	chr3_32442593_32443655	Proximity	CMTM7	0.88656
NFIA	NFIA_HUMAN.H11MO.0.C	chr2_68545561_68547676	Proximity	CNRIP1	0.798398
NFIA	NFIC_HUMAN.H11MO.0.A	chr2_68545561_68547676	Proximity	CNRIP1	0.798398
NFIA	NFIC_HUMAN.H11MO.0.A	chr3_131748129_131749348	Proximity	CPNE4	0.833627
NFIA	NFIC_HUMAN.H11MO.0.A	chr8_95651213_95655007	Proximity	ESRP1	0.783404
NFIA	NFIC_HUMAN.H11MO.1.A	chr11_108404852_108405763	Proximity	EXPH5	0.81056
NFIA	NFIC_HUMAN.H11MO.0.A	chr5_150399880_150400665	Proximity	GPX3	0.904271
NFIA	NFIC_HUMAN.H11MO.0.A	chr20_30191942_30194072	Proximity	ID1	0.882234
NFIA	NFIC_HUMAN.H11MO.0.A	chr5_50683243_50686680	Proximity	ISL1	0.600611
NFIA	NFIC_HUMAN.H11MO.0.A	chr19_12904251_12904935	Proximity	JUNB	0.774184
NFIA	NFIC_HUMAN.H11MO.0.A	chr2_223920558_223922150	Proximity	KCNE4	0.826012
NFIA	NFIC_HUMAN.H11MO.1.A	chrY_21905421_21907316	Proximity	KDM5D	0.724234
NFIA	NFIC_HUMAN.H11MO.0.A	chrY_21905421_21907316	Proximity	KDM5D	0.724234
NFIA	NFIC_HUMAN.H11MO.0.A	chr4_41360535_41361268	Proximity	LIMCH1	0.900932
NFIA	NFIA_HUMAN.H11MO.0.C	chr14_23340315_23342171	Proximity	LRP10	0.870737
NFIA	NFIC_HUMAN.H11MO.0.A	chr12_96428493_96430060	Proximity	LTA4H	0.718934
NFIA	NFIC_HUMAN.H11MO.0.A	chr11_46400600_46403655	Proximity	MDK	0.939731
NFIA	NFIC_HUMAN.H11MO.1.A	chr14_21457552_21458673	Proximity	METTL17	0.745227
NFIA	NFIC_HUMAN.H11MO.0.A	chr3_139062603_139063468	Proximity	MRPS22	0.725665
NFIA	NFIC_HUMAN.H11MO.0.A	chr8_24812719_24814264	Proximity	NEFL	0.745284
NFIA	NFIC_HUMAN.H11MO.0.A	chr1_116380296_116382468	Proximity	NHLH2	0.798479
NFIA	NFIC_HUMAN.H11MO.0.A	chr20_21501557_21504186	Proximity	NKX2-2	0.803255
NFIA	NFIC_HUMAN.H11MO.0.A	chr6_137817239_137819348	Proximity	OLIG3	0.543343
NFIA	NFIC_HUMAN.H11MO.1.A	chr3_152552348_152554400	Proximity	P2RY1	0.806031
NFIA	NFIC_HUMAN.H11MO.0.A	chr11_31819030_31821583	Proximity	PAX6	0.714763
NFIA	NFIC_HUMAN.H11MO.1.A	chr11_31832212_31834278	Proximity	PAX6	0.714763
NFIA	NFIC_HUMAN.H11MO.0.A	chr11_31838984_31842278	Proximity	PAX6	0.714763
NFIA	NFIC_HUMAN.H11MO.0.A	chr5_95766929_95770299	Proximity	PCSK1	0.937603
NFIA	NFIA_HUMAN.H11MO.0.C	chr5_95766929_95770299	Proximity	PCSK1	0.937603
NFIA	NFIC_HUMAN.H11MO.1.A	chr1_66257958_66259620	Proximity	PDE4B	0.793707
NFIA	NFIC_HUMAN.H11MO.0.A	chr1_66257958_66259620	Proximity	PDE4B	0.793707
NFIA	NFIC_HUMAN.H11MO.0.A	chr7_95225101_95226456	Proximity	PDK4	0.803182
NFIA	NFIC_HUMAN.H11MO.1.A	chr22_50743448_50745015	Proximity	PLXNB2	0.769911
NFIA	NFIC_HUMAN.H11MO.0.A	chr22_50743448_50745015	Proximity	PLXNB2	0.769911
NFIA	NFIA_HUMAN.H11MO.0.C	chr22_50743448_50745015	Proximity	PLXNB2	0.769911
NFIA	NFIC_HUMAN.H11MO.0.A	chr8_142425994_142428300	Proximity	PTP4A3	0.767432
NFIA	NFIC_HUMAN.H11MO.1.A	chr17_17589061_17589589	Proximity	RAI1	0.723528
NFIA	NFIC_HUMAN.H11MO.0.A	chr17_17589061_17589589	Proximity	RAI1	0.723528
NFIA	NFIC_HUMAN.H11MO.0.A	chr3_139252576_139254088	Proximity	RBP1	0.876696
NFIA	NFIC_HUMAN.H11MO.0.A	chr1_182572830_182573861	Proximity	RGS16	0.843166
NFIA	NFIC_HUMAN.H11MO.0.A	chr15_90717597_90718899	Proximity	SEMA4B	0.808061
NFIA	NFIA_HUMAN.H11MO.0.C	chr15_90717597_90718899	Proximity	SEMA4B	0.808061
NFIA	NFIC_HUMAN.H11MO.0.A	chr15_90727219_90728726	Proximity	SEMA4B	0.808061
NFIA	NFIA_HUMAN.H11MO.0.C	chr15_90734395_90736851	Proximity	SEMA4B	0.808061
NFIA	NFIC_HUMAN.H11MO.0.A	chr15_90734395_90736851	Proximity	SEMA4B	0.808061
NFIA	NFIC_HUMAN.H11MO.1.A	chr1_67008266_67009732	Proximity	SGIP1	0.765286
NFIA	NFIC_HUMAN.H11MO.0.A	chr1_67008266_67009732	Proximity	SGIP1	0.765286
NFIA	NFIA_HUMAN.H11MO.0.C	chr3_136536460_136539304	Proximity	SLC35G2	0.768411
NFIA	NFIC_HUMAN.H11MO.0.A	chr3_136536460_136539304	Proximity	SLC35G2	0.768411
NFIA	NFIC_HUMAN.H11MO.0.A	chr4_103265183_103267100	Proximity	SLC39A8	0.723372
NFIA	NFIA_HUMAN.H11MO.0.C	chr17_1509035_1510365	Proximity	SLC43A2	0.866447
NFIA	NFIC_HUMAN.H11MO.0.A	chr17_1509035_1510365	Proximity	SLC43A2	0.866447
NFIA	NFIC_HUMAN.H11MO.1.A	chr17_40539751_40541154	Proximity	STAT3	0.795234
NFIA	NFIA_HUMAN.H11MO.0.C	chr2_85125516_85125791	Proximity	TMSB10	0.827412
NFIA	NFIC_HUMAN.H11MO.0.A	chr2_85125516_85125791	Proximity	TMSB10	0.827412
NFIA	NFIA_HUMAN.H11MO.0.C	chr1_2479056_2480423	Proximity	TNFRSF14	0.761542
NFIA	NFIC_HUMAN.H11MO.0.A	chr1_2479056_2480423	Proximity	TNFRSF14	0.761542
NFIA	NFIC_HUMAN.H11MO.0.A	chr2_218785753_218786272	Proximity	TNS1	0.757956
NFIA	NFIC_HUMAN.H11MO.0.A	chr2_218806870_218809128	Proximity	TNS1	0.757956
NFIA	NFIC_HUMAN.H11MO.1.A	chr11_6639420_6640985	Proximity	TPP1	0.764878
NFIA	NFIC_HUMAN.H11MO.0.A	chr11_6639420_6640985	Proximity	TPP1	0.764878
NFIA	NFIA_HUMAN.H11MO.0.C	chr1_145448468_145449665	Proximity	TXNIP	0.878039
NFIA	NFIC_HUMAN.H11MO.0.A	chr1_145448468_145449665	Proximity	TXNIP	0.878039
NFIA	NFIC_HUMAN.H11MO.0.A	chr3_141128117_141132230	Proximity	ZBTB38	0.881741
NFIA	NFIA_HUMAN.H11MO.0.C	chr3_141128117_141132230	Proximity	ZBTB38	0.881741
NFIA	NFIC_HUMAN.H11MO.0.A	chr16_11886033_11886893	Proximity	ZC3H7A	0.876678
NFIA	NFIC_HUMAN.H11MO.0.A	chr1_110072499_110073711	HiC-Loop	AHCYL1	0.743346
NFIA	NFIC_HUMAN.H11MO.1.A	chr3_104317246_104318338	HiC-Loop	ALCAM	0.894786
NFIA	NFIC_HUMAN.H11MO.0.A	chr3_104317246_104318338	HiC-Loop	ALCAM	0.894786
NFIA	NFIC_HUMAN.H11MO.1.A	chr5_90575474_90577623	HiC-Loop	ARRDC3	0.828083
NFIA	NFIC_HUMAN.H11MO.1.A	chr7_81886365_81887835	HiC-Loop	CACNA2D1	0.805085
NFIA	NFIC_HUMAN.H11MO.0.A	chr7_81886365_81887835	HiC-Loop	CACNA2D1	0.805085
NFIA	NFIC_HUMAN.H11MO.0.A	chr8_48437502_48438564	HiC-Loop	CEBPD	0.403548
NFIA	NFIC_HUMAN.H11MO.0.A	chr12_93963567_93967195	HiC-Loop	CRADD	0.775506
NFIA	NFIC_HUMAN.H11MO.0.A	chr3_33848770_33849408	HiC-Loop	CRTAP	0.838686
NFIA	NFIC_HUMAN.H11MO.0.A	chr6_52528561_52529806	HiC-Loop	EFHC1	0.818436
NFIA	NFIC_HUMAN.H11MO.0.A	chr7_41085253_41086617	HiC-Loop	INHBA	0.907832
NFIA	NFIA_HUMAN.H11MO.0.C	chr5_51793067_51794332	HiC-Loop	ISL1	0.600611
NFIA	NFIC_HUMAN.H11MO.0.A	chr5_51952952_51954428	HiC-Loop	ISL1	0.600611
NFIA	NFIC_HUMAN.H11MO.0.A	chr7_26554701_26555471	HiC-Loop	LOC441204	0.717306
NFIA	NFIC_HUMAN.H11MO.0.A	chr1_61649280_61650639	HiC-Loop	NFIA	0.78501
NFIA	NFIA_HUMAN.H11MO.0.C	chr1_61649280_61650639	HiC-Loop	NFIA	0.78501
NFIA	NFIC_HUMAN.H11MO.0.A	chr11_31530603_31532014	HiC-Loop	PAX6	0.714763
NFIA	NFIC_HUMAN.H11MO.0.A	chr1_201760274_201762455	HiC-Loop	PHLDA3	0.718905
NFIA	NFIA_HUMAN.H11MO.0.C	chr1_201760274_201762455	HiC-Loop	PHLDA3	0.718905
NFIA	NFIA_HUMAN.H11MO.0.C	chr1_162859597_162860183	HiC-Loop	RGS4	0.832099
NFIA	NFIA_HUMAN.H11MO.0.C	chr1_162874272_162876099	HiC-Loop	RGS4	0.832099
NFIA	NFIC_HUMAN.H11MO.0.A	chr2_223920558_223922150	HiC-Loop	SCG2	0.716578
NFIA	NFIA_HUMAN.H11MO.0.C	chr6_147350746_147351573	HiC-Loop	STXBP5	0.80456
NFIA	NFIC_HUMAN.H11MO.1.A	chr20_46234608_46236203	HiC-Loop	ZMYND8	0.799628
NFIA	NFIC_HUMAN.H11MO.1.A	chr19_56003311_56004056	HiC-Loop	ZNF524	0.71533
NFIA	NFIC_HUMAN.H11MO.0.A	chr19_56003311_56004056	HiC-Loop	ZNF524	0.71533
NFYC	NFYA_HUMAN.H11MO.0.A	chr2_220093836_220095172	Proximity	ANKZF1	0.727253
NFYC	NFYC_HUMAN.H11MO.0.A	chr2_220093836_220095172	Proximity	ANKZF1	0.727253
NFYC	NFYA_HUMAN.H11MO.0.A	chr5_162864007_162865337	Proximity	CCNG1	0.871046
NFYC	NFYB_HUMAN.H11MO.0.A	chr5_162864007_162865337	Proximity	CCNG1	0.871046
NFYC	NFYC_HUMAN.H11MO.0.A	chr5_162864007_162865337	Proximity	CCNG1	0.871046
NFYC	NFYB_HUMAN.H11MO.0.A	chr11_99418977_99419539	Proximity	CNTN5	0.773578
NFYC	NFYC_HUMAN.H11MO.0.A	chr11_99418977_99419539	Proximity	CNTN5	0.773578
NFYC	NFYA_HUMAN.H11MO.0.A	chr11_99418977_99419539	Proximity	CNTN5	0.773578
NFYC	NFYC_HUMAN.H11MO.0.A	chr3_9974275_9976215	Proximity	CRELD1	0.809943
NFYC	NFYA_HUMAN.H11MO.0.A	chr7_14942018_14943911	Proximity	DGKB	0.761671
NFYC	NFYC_HUMAN.H11MO.0.A	chr7_14942018_14943911	Proximity	DGKB	0.761671
NFYC	NFYB_HUMAN.H11MO.0.A	chr7_14942018_14943911	Proximity	DGKB	0.761671
NFYC	NFYB_HUMAN.H11MO.0.A	chr11_10829406_10831171	Proximity	EIF4G2	0.815086
NFYC	NFYC_HUMAN.H11MO.0.A	chr11_10829406_10831171	Proximity	EIF4G2	0.815086
NFYC	NFYA_HUMAN.H11MO.0.A	chr20_30191942_30194072	Proximity	ID1	0.882234
NFYC	NFYC_HUMAN.H11MO.0.A	chr20_30191942_30194072	Proximity	ID1	0.882234
NFYC	NFYB_HUMAN.H11MO.0.A	chr20_30191942_30194072	Proximity	ID1	0.882234
NFYC	NFYC_HUMAN.H11MO.0.A	chr19_12902072_12902763	Proximity	JUNB	0.774184
NFYC	NFYB_HUMAN.H11MO.0.A	chr19_12902072_12902763	Proximity	JUNB	0.774184
NFYC	NFYA_HUMAN.H11MO.0.A	chr19_12902072_12902763	Proximity	JUNB	0.774184
NFYC	NFYC_HUMAN.H11MO.0.A	chr12_9101379_9103328	Proximity	M6PR	0.738557
NFYC	NFYA_HUMAN.H11MO.0.A	chr12_9101379_9103328	Proximity	M6PR	0.738557
NFYC	NFYB_HUMAN.H11MO.0.A	chr12_9101379_9103328	Proximity	M6PR	0.738557
NFYC	NFYC_HUMAN.H11MO.0.A	chr14_21457552_21458673	Proximity	METTL17	0.745227
NFYC	NFYB_HUMAN.H11MO.0.A	chr14_21457552_21458673	Proximity	METTL17	0.745227
NFYC	NFYA_HUMAN.H11MO.0.A	chr14_21457552_21458673	Proximity	METTL17	0.745227
NFYC	NFYA_HUMAN.H11MO.0.A	chr1_61541886_61543994	Proximity	NFIA	0.78501
NFYC	NFYA_HUMAN.H11MO.0.A	chr1_41157124_41158358	Proximity	NFYC	0.592752
NFYC	NFYC_HUMAN.H11MO.0.A	chr1_41157124_41158358	Proximity	NFYC	0.592752
NFYC	NFYA_HUMAN.H11MO.0.A	chr11_31838984_31842278	Proximity	PAX6	0.714763
NFYC	NFYB_HUMAN.H11MO.0.A	chr11_31838984_31842278	Proximity	PAX6	0.714763
NFYC	NFYC_HUMAN.H11MO.0.A	chr11_31838984_31842278	Proximity	PAX6	0.714763
NFYC	NFYA_HUMAN.H11MO.0.A	chr1_182572830_182573861	Proximity	RGS16	0.843166
NFYC	NFYB_HUMAN.H11MO.0.A	chr1_182572830_182573861	Proximity	RGS16	0.843166
NFYC	NFYC_HUMAN.H11MO.0.A	chr1_182572830_182573861	Proximity	RGS16	0.843166
NFYC	NFYC_HUMAN.H11MO.0.A	chr17_70116527_70118157	Proximity	SOX9	0.896556
NFYC	NFYA_HUMAN.H11MO.0.A	chr17_70116527_70118157	Proximity	SOX9	0.896556
NFYC	NFYC_HUMAN.H11MO.0.A	chr17_40539751_40541154	Proximity	STAT3	0.795234
NFYC	NFYA_HUMAN.H11MO.0.A	chr17_40539751_40541154	Proximity	STAT3	0.795234
NFYC	NFYC_HUMAN.H11MO.0.A	chr12_79257375_79259131	Proximity	SYT1	0.778444
NFYC	NFYA_HUMAN.H11MO.0.A	chr12_79257375_79259131	Proximity	SYT1	0.778444
NFYC	NFYB_HUMAN.H11MO.0.A	chr12_79257375_79259131	Proximity	SYT1	0.778444
NFYC	NFYC_HUMAN.H11MO.0.A	chr11_45305747_45308403	Proximity	SYT13	0.85438
NFYC	NFYA_HUMAN.H11MO.0.A	chr10_97453107_97454088	Proximity	TCTN3	0.747441
NFYC	NFYC_HUMAN.H11MO.0.A	chr10_97453107_97454088	Proximity	TCTN3	0.747441
NFYC	NFYB_HUMAN.H11MO.0.A	chr10_97453107_97454088	Proximity	TCTN3	0.747441
NFYC	NFYB_HUMAN.H11MO.0.A	chr1_2477481_2478710	Proximity	TNFRSF14	0.761542
NFYC	NFYC_HUMAN.H11MO.0.A	chr1_145437779_145439821	Proximity	TXNIP	0.878039
NFYC	NFYB_HUMAN.H11MO.0.A	chr1_145437779_145439821	Proximity	TXNIP	0.878039
NFYC	NFYA_HUMAN.H11MO.0.A	chr1_145437779_145439821	Proximity	TXNIP	0.878039
NFYC	NFYA_HUMAN.H11MO.0.A	chr3_114864997_114867046	Proximity	ZBTB20	0.829764
NFYC	NFYB_HUMAN.H11MO.0.A	chr3_114864997_114867046	Proximity	ZBTB20	0.829764
NFYC	NFYC_HUMAN.H11MO.0.A	chr3_114864997_114867046	Proximity	ZBTB20	0.829764
NFYC	NFYC_HUMAN.H11MO.0.A	chr1_110074853_110075685	HiC-Loop	AHCYL1	0.743346
NFYC	NFYB_HUMAN.H11MO.0.A	chr1_110074853_110075685	HiC-Loop	AHCYL1	0.743346
NFYC	NFYA_HUMAN.H11MO.0.A	chr1_110074853_110075685	HiC-Loop	AHCYL1	0.743346
NFYC	NFYC_HUMAN.H11MO.0.A	chr3_104317246_104318338	HiC-Loop	ALCAM	0.894786
NFYC	NFYB_HUMAN.H11MO.0.A	chr3_104317246_104318338	HiC-Loop	ALCAM	0.894786
NFYC	NFYA_HUMAN.H11MO.0.A	chr3_104317246_104318338	HiC-Loop	ALCAM	0.894786
NFYC	NFYC_HUMAN.H11MO.0.A	chr11_115789969_115792374	HiC-Loop	CADM1	0.808314
NFYC	NFYA_HUMAN.H11MO.0.A	chr11_115789969_115792374	HiC-Loop	CADM1	0.808314
NFYC	NFYB_HUMAN.H11MO.0.A	chr11_115789969_115792374	HiC-Loop	CADM1	0.808314
NFYC	NFYB_HUMAN.H11MO.0.A	chr6_52528561_52529806	HiC-Loop	EFHC1	0.818436
NFYC	NFYC_HUMAN.H11MO.0.A	chr7_26546828_26547271	HiC-Loop	LOC441204	0.717306
NFYC	NFYA_HUMAN.H11MO.0.A	chr7_26546828_26547271	HiC-Loop	LOC441204	0.717306
NFYC	NFYB_HUMAN.H11MO.0.A	chr7_26546828_26547271	HiC-Loop	LOC441204	0.717306
NFYC	NFYB_HUMAN.H11MO.0.A	chr1_61649280_61650639	HiC-Loop	NFIA	0.78501
NFYC	NFYC_HUMAN.H11MO.0.A	chr1_61649280_61650639	HiC-Loop	NFIA	0.78501
NFYC	NFYB_HUMAN.H11MO.0.A	chr11_31530603_31532014	HiC-Loop	PAX6	0.714763
NFYC	NFYA_HUMAN.H11MO.0.A	chr11_31530603_31532014	HiC-Loop	PAX6	0.714763
NFYC	NFYC_HUMAN.H11MO.0.A	chr11_31530603_31532014	HiC-Loop	PAX6	0.714763
NFYC	NFYC_HUMAN.H11MO.0.A	chr4_71858177_71859862	HiC-Loop	RUFY3	0.719766
NFYC	NFYA_HUMAN.H11MO.0.A	chr4_71858177_71859862	HiC-Loop	RUFY3	0.719766
NFYC	NFYB_HUMAN.H11MO.0.A	chr4_71858177_71859862	HiC-Loop	RUFY3	0.719766
NFYC	NFYB_HUMAN.H11MO.0.A	chr9_136343636_136344805	HiC-Loop	SURF4	0.791813
NFYC	NFYA_HUMAN.H11MO.0.A	chr3_114864997_114867046	HiC-Loop	ZBTB20	0.829764
NFYC	NFYB_HUMAN.H11MO.0.A	chr3_114864997_114867046	HiC-Loop	ZBTB20	0.829764
NFYC	NFYC_HUMAN.H11MO.0.A	chr3_114864997_114867046	HiC-Loop	ZBTB20	0.829764
TP53	P53_HUMAN.H11MO.1.A	chr11_17494164_17495668	Proximity	ABCC8	0.813237
TP53	P53_HUMAN.H11MO.0.A	chr5_162864007_162865337	Proximity	CCNG1	0.871046
TP53	P53_HUMAN.H11MO.1.A	chr5_162864007_162865337	Proximity	CCNG1	0.871046
TP53	P53_HUMAN.H11MO.1.A	chr1_11544131_11544799	Proximity	DISP3	0.736175
TP53	P53_HUMAN.H11MO.0.A	chrX_65858068_65859270	Proximity	EDA2R	0.716174
TP53	P53_HUMAN.H11MO.1.A	chrX_65858068_65859270	Proximity	EDA2R	0.716174
TP53	P53_HUMAN.H11MO.0.A	chr12_56521621_56523168	Proximity	ESYT1	0.808929
TP53	P53_HUMAN.H11MO.1.A	chr8_144519330_144520108	Proximity	MAFA	0.564535
TP53	P53_HUMAN.H11MO.1.A	chrX_64887341_64889005	Proximity	MSN	0.843583
TP53	P53_HUMAN.H11MO.0.A	chr8_24812719_24814264	Proximity	NEFL	0.745284
TP53	P53_HUMAN.H11MO.0.A	chr1_116380296_116382468	Proximity	NHLH2	0.798479
TP53	P53_HUMAN.H11MO.1.A	chr1_116380296_116382468	Proximity	NHLH2	0.798479
TP53	P53_HUMAN.H11MO.1.A	chr6_137817239_137819348	Proximity	OLIG3	0.543343
TP53	P53_HUMAN.H11MO.1.A	chr11_31824244_31827740	Proximity	PAX6	0.714763
TP53	P53_HUMAN.H11MO.1.A	chr1_66257958_66259620	Proximity	PDE4B	0.793707
TP53	P53_HUMAN.H11MO.0.A	chr1_201437138_201438849	Proximity	PHLDA3	0.718905
TP53	P53_HUMAN.H11MO.1.A	chr22_50743448_50745015	Proximity	PLXNB2	0.769911
TP53	P53_HUMAN.H11MO.0.A	chr22_50743448_50745015	Proximity	PLXNB2	0.769911
TP53	P53_HUMAN.H11MO.1.A	chr17_17589061_17589589	Proximity	RAI1	0.723528
TP53	P53_HUMAN.H11MO.1.A	chr15_90717597_90718899	Proximity	SEMA4B	0.808061
TP53	P53_HUMAN.H11MO.1.A	chr12_79257375_79259131	Proximity	SYT1	0.778444
TP53	P53_HUMAN.H11MO.0.A	chr21_43735412_43735965	Proximity	TFF3	0.729335
TP53	P53_HUMAN.H11MO.0.A	chr8_22960291_22961193	Proximity	TNFRSF10C	0.837782
TP53	P53_HUMAN.H11MO.1.A	chr8_22960291_22961193	Proximity	TNFRSF10C	0.837782
TP53	P53_HUMAN.H11MO.0.A	chr11_6639420_6640985	Proximity	TPP1	0.764878
TP53	P53_HUMAN.H11MO.1.A	chr13_52157840_52159365	Proximity	WDFY2	0.888782
TP53	P53_HUMAN.H11MO.0.A	chr1_110072499_110073711	HiC-Loop	AHCYL1	0.743346
TP53	P53_HUMAN.H11MO.1.A	chr1_110074853_110075685	HiC-Loop	AHCYL1	0.743346
TP53	P53_HUMAN.H11MO.0.A	chr6_109408731_109409496	HiC-Loop	CD164	0.78962
TP53	P53_HUMAN.H11MO.0.A	chr8_61918111_61918754	HiC-Loop	CHD7	0.861536
TP53	P53_HUMAN.H11MO.1.A	chr2_42359942_42360782	HiC-Loop	COX7A2L	0.781042
TP53	P53_HUMAN.H11MO.0.A	chr12_56881270_56882525	HiC-Loop	ESYT1	0.808929
TP53	P53_HUMAN.H11MO.1.A	chr17_76834765_76835064	HiC-Loop	LGALS3BP	0.896296
TP53	P53_HUMAN.H11MO.1.A	chr6_47755273_47756391	HiC-Loop	PTCHD4	0.834766
MAFA	MAFA_HUMAN.H11MO.0.D	chr10_62492359_62493890	Proximity	ANK3	0.753977
MAFA	MAFA_HUMAN.H11MO.0.D	chr2_220093836_220095172	Proximity	ANKZF1	0.727253
MAFA	MAFA_HUMAN.H11MO.0.D	chr3_32442593_32443655	Proximity	CMTM7	0.88656
MAFA	MAF_HUMAN.H11MO.0.A	chr3_131748129_131749348	Proximity	CPNE4	0.833627
MAFA	MAFB_HUMAN.H11MO.0.B	chr3_131748129_131749348	Proximity	CPNE4	0.833627
MAFA	MAFA_HUMAN.H11MO.0.D	chr3_9974275_9976215	Proximity	CRELD1	0.809943
MAFA	MAFB_HUMAN.H11MO.0.B	chr7_14938356_14939024	Proximity	DGKB	0.761671
MAFA	MAFA_HUMAN.H11MO.0.D	chr11_10829406_10831171	Proximity	EIF4G2	0.815086
MAFA	MAFA_HUMAN.H11MO.0.D	chr5_111753732_111756435	Proximity	EPB41L4A	0.854973
MAFA	MAF_HUMAN.H11MO.0.A	chr8_95651213_95655007	Proximity	ESRP1	0.783404
MAFA	MAFA_HUMAN.H11MO.0.D	chr16_67197115_67198846	Proximity	HSF4	0.839631
MAFA	MAFA_HUMAN.H11MO.0.D	chr5_50683243_50686680	Proximity	ISL1	0.600611
MAFA	MAFG_HUMAN.H11MO.0.A	chr5_50683243_50686680	Proximity	ISL1	0.600611
MAFA	MAFA_HUMAN.H11MO.0.D	chr19_12904251_12904935	Proximity	JUNB	0.774184
MAFA	MAFA_HUMAN.H11MO.0.D	chr2_223920558_223922150	Proximity	KCNE4	0.826012
MAFA	MAFA_HUMAN.H11MO.0.D	chr11_18415950_18416216	Proximity	LDHA	0.779916
MAFA	MAFA_HUMAN.H11MO.0.D	chrX_64887341_64889005	Proximity	MSN	0.843583
MAFA	MAFA_HUMAN.H11MO.0.D	chr16_29832314_29833172	Proximity	MVP	0.853626
MAFA	MAF_HUMAN.H11MO.0.A	chr18_3218057_3220656	Proximity	MYOM1	0.829042
MAFA	MAF_HUMAN.H11MO.0.A	chr11_65194657_65195881	Proximity	NEAT1	0.942765
MAFA	MAFA_HUMAN.H11MO.0.D	chr8_24812719_24814264	Proximity	NEFL	0.745284
MAFA	MAF_HUMAN.H11MO.0.A	chr1_61541886_61543994	Proximity	NFIA	0.78501
MAFA	MAFA_HUMAN.H11MO.0.D	chr1_41157124_41158358	Proximity	NFYC	0.592752
MAFA	MAFA_HUMAN.H11MO.0.D	chr1_116380296_116382468	Proximity	NHLH2	0.798479
MAFA	MAFB_HUMAN.H11MO.0.B	chr1_116380296_116382468	Proximity	NHLH2	0.798479
MAFA	MAFA_HUMAN.H11MO.0.D	chr20_21501557_21504186	Proximity	NKX2-2	0.803255
MAFA	MAFA_HUMAN.H11MO.0.D	chr4_106815831_106817803	Proximity	NPNT	0.761255
MAFA	MAFB_HUMAN.H11MO.0.B	chr3_152552348_152554400	Proximity	P2RY1	0.806031
MAFA	MAFG_HUMAN.H11MO.0.A	chr3_152552348_152554400	Proximity	P2RY1	0.806031
MAFA	MAF_HUMAN.H11MO.0.A	chr3_152552348_152554400	Proximity	P2RY1	0.806031
MAFA	MAFA_HUMAN.H11MO.0.D	chr11_31819030_31821583	Proximity	PAX6	0.714763
MAFA	MAF_HUMAN.H11MO.0.A	chr1_66257958_66259620	Proximity	PDE4B	0.793707
MAFA	MAFG_HUMAN.H11MO.0.A	chr1_66824609_66826193	Proximity	PDE4B	0.793707
MAFA	MAFA_HUMAN.H11MO.0.D	chr5_131593132_131595428	Proximity	PDLIM4	0.913238
MAFA	MAF_HUMAN.H11MO.0.A	chr1_201437138_201438849	Proximity	PHLDA3	0.718905
MAFA	MAFA_HUMAN.H11MO.0.D	chr8_142425994_142428300	Proximity	PTP4A3	0.767432
MAFA	MAFA_HUMAN.H11MO.0.D	chr3_139252576_139254088	Proximity	RBP1	0.876696
MAFA	MAFG_HUMAN.H11MO.0.A	chr2_227700186_227701479	Proximity	RHBDD1	0.724323
MAFA	MAFA_HUMAN.H11MO.0.D	chr15_90734395_90736851	Proximity	SEMA4B	0.808061
MAFA	MAFG_HUMAN.H11MO.0.A	chr15_90734395_90736851	Proximity	SEMA4B	0.808061
MAFA	MAF_HUMAN.H11MO.0.A	chr15_90734395_90736851	Proximity	SEMA4B	0.808061
MAFA	MAF_HUMAN.H11MO.0.A	chr1_67008266_67009732	Proximity	SGIP1	0.765286
MAFA	MAFB_HUMAN.H11MO.0.B	chr1_115322580_115323692	Proximity	SIKE1	0.765625
MAFA	MAF_HUMAN.H11MO.0.A	chr3_136536460_136539304	Proximity	SLC35G2	0.768411
MAFA	MAFG_HUMAN.H11MO.0.A	chr3_136536460_136539304	Proximity	SLC35G2	0.768411
MAFA	MAFB_HUMAN.H11MO.0.B	chr3_136536460_136539304	Proximity	SLC35G2	0.768411
MAFA	MAFA_HUMAN.H11MO.0.D	chr17_1509035_1510365	Proximity	SLC43A2	0.866447
MAFA	MAF_HUMAN.H11MO.0.A	chr9_136238232_136239174	Proximity	SURF4	0.791813
MAFA	MAF_HUMAN.H11MO.0.A	chr14_64686494_64687744	Proximity	SYNE2	0.8806
MAFA	MAFG_HUMAN.H11MO.0.A	chr14_64686494_64687744	Proximity	SYNE2	0.8806
MAFA	MAFB_HUMAN.H11MO.0.B	chr14_64686494_64687744	Proximity	SYNE2	0.8806
MAFA	MAFA_HUMAN.H11MO.0.D	chr12_79257375_79259131	Proximity	SYT1	0.778444
MAFA	MAF_HUMAN.H11MO.0.A	chr6_42709885_42710639	Proximity	TBCC	0.831146
MAFA	MAFA_HUMAN.H11MO.0.D	chr10_97453107_97454088	Proximity	TCTN3	0.747441
MAFA	MAFA_HUMAN.H11MO.0.D	chr20_23028873_23031732	Proximity	THBD	0.863766
MAFA	MAFA_HUMAN.H11MO.0.D	chr2_218806870_218809128	Proximity	TNS1	0.757956
MAFA	MAFA_HUMAN.H11MO.0.D	chr11_6639420_6640985	Proximity	TPP1	0.764878
MAFA	MAFA_HUMAN.H11MO.0.D	chr7_120496825_120498651	Proximity	TSPAN12	0.733744
MAFA	MAF_HUMAN.H11MO.0.A	chr3_141128117_141132230	Proximity	ZBTB38	0.881741
MAFA	MAF_HUMAN.H11MO.0.A	chr3_105299335_105301096	HiC-Loop	ALCAM	0.894786
MAFA	MAFB_HUMAN.H11MO.0.B	chr5_90575474_90577623	HiC-Loop	ARRDC3	0.828083
MAFA	MAFA_HUMAN.H11MO.0.D	chr5_90575474_90577623	HiC-Loop	ARRDC3	0.828083
MAFA	MAF_HUMAN.H11MO.0.A	chr5_90575474_90577623	HiC-Loop	ARRDC3	0.828083
MAFA	MAFB_HUMAN.H11MO.0.B	chr6_109408731_109409496	HiC-Loop	CD164	0.78962
MAFA	MAF_HUMAN.H11MO.0.A	chr8_61916904_61917776	HiC-Loop	CHD7	0.861536
MAFA	MAFA_HUMAN.H11MO.0.D	chr12_93963567_93967195	HiC-Loop	CRADD	0.775506
MAFA	MAF_HUMAN.H11MO.0.A	chr3_33848770_33849408	HiC-Loop	CRTAP	0.838686
MAFA	MAFA_HUMAN.H11MO.0.D	chr3_33848770_33849408	HiC-Loop	CRTAP	0.838686
MAFA	MAFG_HUMAN.H11MO.0.A	chr3_33848770_33849408	HiC-Loop	CRTAP	0.838686
MAFA	MAFB_HUMAN.H11MO.0.B	chr3_33848770_33849408	HiC-Loop	CRTAP	0.838686
MAFA	MAF_HUMAN.H11MO.0.A	chr5_148855095_148856030	HiC-Loop	CSNK1A1	0.843568
MAFA	MAFB_HUMAN.H11MO.0.B	chr14_100858219_100860131	HiC-Loop	DLK1	0.871862
MAFA	MAFG_HUMAN.H11MO.0.A	chr14_100858219_100860131	HiC-Loop	DLK1	0.871862
MAFA	MAFB_HUMAN.H11MO.0.B	chr7_41085253_41086617	HiC-Loop	INHBA	0.907832
MAFA	MAF_HUMAN.H11MO.0.A	chr7_41085253_41086617	HiC-Loop	INHBA	0.907832
MAFA	MAFA_HUMAN.H11MO.0.D	chr7_26554701_26555471	HiC-Loop	LOC441204	0.717306
MAFA	MAFB_HUMAN.H11MO.0.B	chr5_109697506_109698600	HiC-Loop	MAN2A1	0.830721
MAFA	MAF_HUMAN.H11MO.0.A	chr5_109697506_109698600	HiC-Loop	MAN2A1	0.830721
MAFA	MAFG_HUMAN.H11MO.0.A	chr5_109697506_109698600	HiC-Loop	MAN2A1	0.830721
MAFA	MAFA_HUMAN.H11MO.0.D	chr6_136920476_136921180	HiC-Loop	MAP3K5	0.83924
MAFA	MAFA_HUMAN.H11MO.0.D	chr13_97761878_97762640	HiC-Loop	MBNL2	0.807431
MAFA	MAFB_HUMAN.H11MO.0.B	chr14_100858219_100860131	HiC-Loop	MEG3	0.850804
MAFA	MAFG_HUMAN.H11MO.0.A	chr14_100858219_100860131	HiC-Loop	MEG3	0.850804
MAFA	MAFA_HUMAN.H11MO.0.D	chr8_24366768_24367331	HiC-Loop	NEFL	0.745284
MAFA	MAFB_HUMAN.H11MO.0.B	chr8_24366768_24367331	HiC-Loop	NEFL	0.745284
MAFA	MAFB_HUMAN.H11MO.0.B	chr8_24740436_24741172	HiC-Loop	NEFL	0.745284
MAFA	MAFG_HUMAN.H11MO.0.A	chr8_24740436_24741172	HiC-Loop	NEFL	0.745284
MAFA	MAF_HUMAN.H11MO.0.A	chr8_24740436_24741172	HiC-Loop	NEFL	0.745284
MAFA	MAFA_HUMAN.H11MO.0.D	chr11_31530603_31532014	HiC-Loop	PAX6	0.714763
MAFA	MAFB_HUMAN.H11MO.0.B	chr2_28833467_28833960	HiC-Loop	PPP1CB	0.744818
MAFA	MAFB_HUMAN.H11MO.0.B	chr1_182721301_182722026	HiC-Loop	RGS16	0.843166
MAFA	MAF_HUMAN.H11MO.0.A	chr1_162874272_162876099	HiC-Loop	RGS4	0.832099
MAFA	MAFA_HUMAN.H11MO.0.D	chr2_223920558_223922150	HiC-Loop	SCG2	0.716578
MAFA	MAFB_HUMAN.H11MO.0.B	chr17_69420254_69421211	HiC-Loop	SOX9	0.896556
MAFA	MAF_HUMAN.H11MO.0.A	chr17_69420254_69421211	HiC-Loop	SOX9	0.896556
MAFA	MAFA_HUMAN.H11MO.0.D	chr14_62217427_62218230	HiC-Loop	TMEM30B	0.743286
MAFA	MAFA_HUMAN.H11MO.0.D	chr6_144732510_144733363	HiC-Loop	UTRN	0.879787
MAFA	MAFA_HUMAN.H11MO.0.D	chr7_5458223_5459219	HiC-Loop	WIPI2	0.775147
ISL1	ISL1_HUMAN.H11MO.0.A	chr2_223920558_223922150	Proximity	KCNE4	0.826012
ISL1	ISL1_HUMAN.H11MO.0.A	chr16_29832314_29833172	Proximity	MVP	0.853626
ISL1	ISL1_HUMAN.H11MO.0.A	chr11_31832212_31834278	Proximity	PAX6	0.714763
ISL1	ISL1_HUMAN.H11MO.0.A	chr9_136234338_136236311	Proximity	SURF4	0.791813
ISL1	ISL1_HUMAN.H11MO.0.A	chr8_60022037_60022854	Proximity	TOX	0.720825
ISL1	ISL1_HUMAN.H11MO.0.A	chr1_110072499_110073711	HiC-Loop	AHCYL1	0.743346
ISL1	ISL1_HUMAN.H11MO.0.A	chr2_42359942_42360782	HiC-Loop	COX7A2L	0.781042
ISL1	ISL1_HUMAN.H11MO.0.A	chr2_223920558_223922150	HiC-Loop	SCG2	0.716578
ISL1	ISL1_HUMAN.H11MO.0.A	chr7_5458223_5459219	HiC-Loop	WIPI2	0.775147
OLIG3	OLIG2_HUMAN.H11MO.0.B	chr12_22091922_22093101	Proximity	ABCC9	0.820292
OLIG3	OLIG2_HUMAN.H11MO.1.B	chr12_22091922_22093101	Proximity	ABCC9	0.820292
OLIG3	OLIG2_HUMAN.H11MO.0.B	chr12_22093474_22095426	Proximity	ABCC9	0.820292
OLIG3	OLIG2_HUMAN.H11MO.0.B	chr6_55738860_55740670	Proximity	BMP5	0.869817
OLIG3	OLIG2_HUMAN.H11MO.0.B	chr19_1259267_1259788	Proximity	CIRBP	0.747558
OLIG3	OLIG2_HUMAN.H11MO.0.B	chr3_32442593_32443655	Proximity	CMTM7	0.88656
OLIG3	OLIG2_HUMAN.H11MO.1.B	chr3_32442593_32443655	Proximity	CMTM7	0.88656
OLIG3	OLIG2_HUMAN.H11MO.1.B	chr2_68545561_68547676	Proximity	CNRIP1	0.798398
OLIG3	OLIG2_HUMAN.H11MO.0.B	chr2_42599190_42600100	Proximity	COX7A2L	0.781042
OLIG3	OLIG2_HUMAN.H11MO.1.B	chr3_9974275_9976215	Proximity	CRELD1	0.809943
OLIG3	OLIG2_HUMAN.H11MO.0.B	chr7_14942018_14943911	Proximity	DGKB	0.761671
OLIG3	OLIG2_HUMAN.H11MO.1.B	chr1_11545249_11546099	Proximity	DISP3	0.736175
OLIG3	OLIG2_HUMAN.H11MO.0.B	chr14_101183956_101184296	Proximity	DLK1	0.871862
OLIG3	OLIG2_HUMAN.H11MO.0.B	chr5_111753732_111756435	Proximity	EPB41L4A	0.854973
OLIG3	OLIG2_HUMAN.H11MO.0.B	chr8_95651213_95655007	Proximity	ESRP1	0.783404
OLIG3	OLIG2_HUMAN.H11MO.1.B	chr8_95651213_95655007	Proximity	ESRP1	0.783404
OLIG3	OLIG2_HUMAN.H11MO.0.B	chr20_30191942_30194072	Proximity	ID1	0.882234
OLIG3	OLIG2_HUMAN.H11MO.0.B	chr11_8280025_8281118	Proximity	LMO1	0.779906
OLIG3	OLIG2_HUMAN.H11MO.1.B	chr11_8280025_8281118	Proximity	LMO1	0.779906
OLIG3	OLIG2_HUMAN.H11MO.1.B	chr8_144520905_144522060	Proximity	MAFA	0.564535
OLIG3	OLIG2_HUMAN.H11MO.0.B	chr8_144520905_144522060	Proximity	MAFA	0.564535
OLIG3	OLIG2_HUMAN.H11MO.0.B	chrX_51545998_51547349	Proximity	MAGED1	0.803995
OLIG3	OLIG2_HUMAN.H11MO.0.B	chr11_46400600_46403655	Proximity	MDK	0.939731
OLIG3	OLIG2_HUMAN.H11MO.1.B	chr11_46400600_46403655	Proximity	MDK	0.939731
OLIG3	OLIG2_HUMAN.H11MO.0.B	chr3_139062603_139063468	Proximity	MRPS22	0.725665
OLIG3	OLIG2_HUMAN.H11MO.1.B	chrX_64887341_64889005	Proximity	MSN	0.843583
OLIG3	OLIG2_HUMAN.H11MO.0.B	chrX_64887341_64889005	Proximity	MSN	0.843583
OLIG3	OLIG2_HUMAN.H11MO.0.B	chr1_61557416_61558586	Proximity	NFIA	0.78501
OLIG3	OLIG2_HUMAN.H11MO.0.B	chr11_31819030_31821583	Proximity	PAX6	0.714763
OLIG3	OLIG2_HUMAN.H11MO.1.B	chr11_31824244_31827740	Proximity	PAX6	0.714763
OLIG3	OLIG2_HUMAN.H11MO.0.B	chr5_95766929_95770299	Proximity	PCSK1	0.937603
OLIG3	OLIG2_HUMAN.H11MO.0.B	chr1_66257958_66259620	Proximity	PDE4B	0.793707
OLIG3	OLIG2_HUMAN.H11MO.0.B	chr5_131593132_131595428	Proximity	PDLIM4	0.913238
OLIG3	OLIG2_HUMAN.H11MO.1.B	chr22_50743448_50745015	Proximity	PLXNB2	0.769911
OLIG3	OLIG2_HUMAN.H11MO.0.B	chr22_50743448_50745015	Proximity	PLXNB2	0.769911
OLIG3	OLIG2_HUMAN.H11MO.0.B	chr3_139252576_139254088	Proximity	RBP1	0.876696
OLIG3	OLIG2_HUMAN.H11MO.0.B	chr3_139257736_139259653	Proximity	RBP1	0.876696
OLIG3	OLIG2_HUMAN.H11MO.0.B	chr15_90734395_90736851	Proximity	SEMA4B	0.808061
OLIG3	OLIG2_HUMAN.H11MO.0.B	chr15_48001391_48001880	Proximity	SEMA6D	0.720062
OLIG3	OLIG2_HUMAN.H11MO.1.B	chr15_48001391_48001880	Proximity	SEMA6D	0.720062
OLIG3	OLIG2_HUMAN.H11MO.0.B	chr3_136536460_136539304	Proximity	SLC35G2	0.768411
OLIG3	OLIG2_HUMAN.H11MO.1.B	chr4_103265183_103267100	Proximity	SLC39A8	0.723372
OLIG3	OLIG2_HUMAN.H11MO.0.B	chr17_1509035_1510365	Proximity	SLC43A2	0.866447
OLIG3	OLIG2_HUMAN.H11MO.1.B	chr11_45305747_45308403	Proximity	SYT13	0.85438
OLIG3	OLIG2_HUMAN.H11MO.0.B	chr11_45305747_45308403	Proximity	SYT13	0.85438
OLIG3	OLIG2_HUMAN.H11MO.0.B	chr6_42709885_42710639	Proximity	TBCC	0.831146
OLIG3	OLIG2_HUMAN.H11MO.1.B	chr6_42709885_42710639	Proximity	TBCC	0.831146
OLIG3	OLIG2_HUMAN.H11MO.1.B	chr20_23028873_23031732	Proximity	THBD	0.863766
OLIG3	OLIG2_HUMAN.H11MO.0.B	chr20_23028873_23031732	Proximity	THBD	0.863766
OLIG3	OLIG2_HUMAN.H11MO.0.B	chr2_218806870_218809128	Proximity	TNS1	0.757956
OLIG3	OLIG2_HUMAN.H11MO.0.B	chr1_108235257_108235948	Proximity	VAV3	0.715507
OLIG3	OLIG2_HUMAN.H11MO.0.B	chr11_123985700_123987318	Proximity	VWA5A	0.71513
OLIG3	OLIG2_HUMAN.H11MO.0.B	chr3_114864997_114867046	Proximity	ZBTB20	0.829764
OLIG3	OLIG2_HUMAN.H11MO.0.B	chr1_110072499_110073711	HiC-Loop	AHCYL1	0.743346
OLIG3	OLIG2_HUMAN.H11MO.1.B	chr1_110072499_110073711	HiC-Loop	AHCYL1	0.743346
OLIG3	OLIG2_HUMAN.H11MO.0.B	chr3_105299335_105301096	HiC-Loop	ALCAM	0.894786
OLIG3	OLIG2_HUMAN.H11MO.1.B	chr3_105299335_105301096	HiC-Loop	ALCAM	0.894786
OLIG3	OLIG2_HUMAN.H11MO.0.B	chr6_109545348_109545968	HiC-Loop	CD164	0.78962
OLIG3	OLIG2_HUMAN.H11MO.0.B	chr8_48437502_48438564	HiC-Loop	CEBPD	0.403548
OLIG3	OLIG2_HUMAN.H11MO.1.B	chr14_100858219_100860131	HiC-Loop	DLK1	0.871862
OLIG3	OLIG2_HUMAN.H11MO.0.B	chr14_100858219_100860131	HiC-Loop	DLK1	0.871862
OLIG3	OLIG2_HUMAN.H11MO.0.B	chr11_108211388_108212227	HiC-Loop	EXPH5	0.81056
OLIG3	OLIG2_HUMAN.H11MO.0.B	chr7_41098787_41099649	HiC-Loop	INHBA	0.907832
OLIG3	OLIG2_HUMAN.H11MO.1.B	chr5_51786864_51788357	HiC-Loop	ISL1	0.600611
OLIG3	OLIG2_HUMAN.H11MO.0.B	chr5_51786864_51788357	HiC-Loop	ISL1	0.600611
OLIG3	OLIG2_HUMAN.H11MO.0.B	chr7_26554701_26555471	HiC-Loop	LOC441204	0.717306
OLIG3	OLIG2_HUMAN.H11MO.1.B	chr14_100858219_100860131	HiC-Loop	MEG3	0.850804
OLIG3	OLIG2_HUMAN.H11MO.0.B	chr14_100858219_100860131	HiC-Loop	MEG3	0.850804
OLIG3	OLIG2_HUMAN.H11MO.1.B	chr1_162859597_162860183	HiC-Loop	RGS4	0.832099
OLIG3	OLIG2_HUMAN.H11MO.0.B	chr4_71858177_71859862	HiC-Loop	RUFY3	0.719766
OLIG3	OLIG2_HUMAN.H11MO.0.B	chr2_223949406_223950129	HiC-Loop	SCG2	0.716578
OLIG3	OLIG2_HUMAN.H11MO.0.B	chr15_48001391_48001880	HiC-Loop	SEMA6D	0.720062
OLIG3	OLIG2_HUMAN.H11MO.1.B	chr15_48001391_48001880	HiC-Loop	SEMA6D	0.720062
OLIG3	OLIG2_HUMAN.H11MO.1.B	chr4_88755805_88757306	HiC-Loop	SPP1	0.834013
OLIG3	OLIG2_HUMAN.H11MO.0.B	chr4_88755805_88757306	HiC-Loop	SPP1	0.834013
OLIG3	OLIG2_HUMAN.H11MO.0.B	chr6_147181306_147182049	HiC-Loop	STXBP5	0.80456
OLIG3	OLIG2_HUMAN.H11MO.1.B	chr9_136337383_136337731	HiC-Loop	SURF4	0.791813
OLIG3	OLIG2_HUMAN.H11MO.0.B	chr9_136343636_136344805	HiC-Loop	SURF4	0.791813
OLIG3	OLIG2_HUMAN.H11MO.1.B	chr8_59713681_59714899	HiC-Loop	TOX	0.720825
OLIG3	OLIG2_HUMAN.H11MO.0.B	chr8_141678452_141680131	HiC-Loop	TRAPPC9	0.739625
OLIG3	OLIG2_HUMAN.H11MO.1.B	chr6_144732510_144733363	HiC-Loop	UTRN	0.879787
OLIG3	OLIG2_HUMAN.H11MO.0.B	chr6_144732510_144733363	HiC-Loop	UTRN	0.879787
OLIG3	OLIG2_HUMAN.H11MO.0.B	chr1_108318881_108320721	HiC-Loop	VAV3	0.715507
OLIG3	OLIG2_HUMAN.H11MO.0.B	chr1_108371418_108372399	HiC-Loop	VAV3	0.715507
OLIG3	OLIG2_HUMAN.H11MO.1.B	chr1_108371418_108372399	HiC-Loop	VAV3	0.715507
OLIG3	OLIG2_HUMAN.H11MO.0.B	chr7_5458223_5459219	HiC-Loop	WIPI2	0.775147
OLIG3	OLIG2_HUMAN.H11MO.0.B	chr3_114864997_114867046	HiC-Loop	ZBTB20	0.829764
NEUROD1	NGN2_HUMAN.H11MO.0.D	chr12_22091922_22093101	Proximity	ABCC9	0.820292
NEUROD1	NDF2_HUMAN.H11MO.0.B	chr12_22091922_22093101	Proximity	ABCC9	0.820292
NEUROD1	NGN2_HUMAN.H11MO.0.D	chr12_22093474_22095426	Proximity	ABCC9	0.820292
NEUROD1	NDF1_HUMAN.H11MO.0.A	chr10_62159127_62159622	Proximity	ANK3	0.753977
NEUROD1	NGN2_HUMAN.H11MO.0.D	chr10_62159127_62159622	Proximity	ANK3	0.753977
NEUROD1	NGN2_HUMAN.H11MO.0.D	chr8_131464033_131466102	Proximity	ASAP1	0.829218
NEUROD1	NDF2_HUMAN.H11MO.0.B	chr3_130567769_130568758	Proximity	ATP2C1	0.792426
NEUROD1	NDF1_HUMAN.H11MO.0.A	chr3_130567769_130568758	Proximity	ATP2C1	0.792426
NEUROD1	NGN2_HUMAN.H11MO.0.D	chr3_130567769_130568758	Proximity	ATP2C1	0.792426
NEUROD1	NDF1_HUMAN.H11MO.0.A	chr3_32442593_32443655	Proximity	CMTM7	0.88656
NEUROD1	NGN2_HUMAN.H11MO.0.D	chr3_32442593_32443655	Proximity	CMTM7	0.88656
NEUROD1	NDF2_HUMAN.H11MO.0.B	chr3_32442593_32443655	Proximity	CMTM7	0.88656
NEUROD1	NDF2_HUMAN.H11MO.0.B	chr2_68545561_68547676	Proximity	CNRIP1	0.798398
NEUROD1	NGN2_HUMAN.H11MO.0.D	chr2_68545561_68547676	Proximity	CNRIP1	0.798398
NEUROD1	NGN2_HUMAN.H11MO.0.D	chr3_9974275_9976215	Proximity	CRELD1	0.809943
NEUROD1	NDF2_HUMAN.H11MO.0.B	chr7_14942018_14943911	Proximity	DGKB	0.761671
NEUROD1	NDF1_HUMAN.H11MO.0.A	chr7_14942018_14943911	Proximity	DGKB	0.761671
NEUROD1	NGN2_HUMAN.H11MO.0.D	chr1_11545249_11546099	Proximity	DISP3	0.736175
NEUROD1	NDF1_HUMAN.H11MO.0.A	chr1_11545249_11546099	Proximity	DISP3	0.736175
NEUROD1	NDF2_HUMAN.H11MO.0.B	chr1_11545249_11546099	Proximity	DISP3	0.736175
NEUROD1	NGN2_HUMAN.H11MO.0.D	chr14_101183956_101184296	Proximity	DLK1	0.871862
NEUROD1	NGN2_HUMAN.H11MO.0.D	chr11_8280025_8281118	Proximity	LMO1	0.779906
NEUROD1	NDF2_HUMAN.H11MO.0.B	chr8_144520905_144522060	Proximity	MAFA	0.564535
NEUROD1	NGN2_HUMAN.H11MO.0.D	chr8_144520905_144522060	Proximity	MAFA	0.564535
NEUROD1	NGN2_HUMAN.H11MO.0.D	chrX_51634930_51638302	Proximity	MAGED1	0.803995
NEUROD1	NGN2_HUMAN.H11MO.0.D	chr11_46400600_46403655	Proximity	MDK	0.939731
NEUROD1	NDF1_HUMAN.H11MO.0.A	chr11_46400600_46403655	Proximity	MDK	0.939731
NEUROD1	NDF2_HUMAN.H11MO.0.B	chr11_46400600_46403655	Proximity	MDK	0.939731
NEUROD1	NDF1_HUMAN.H11MO.0.A	chr16_29832314_29833172	Proximity	MVP	0.853626
NEUROD1	NGN2_HUMAN.H11MO.0.D	chr16_29832314_29833172	Proximity	MVP	0.853626
NEUROD1	NGN2_HUMAN.H11MO.0.D	chr18_3218057_3220656	Proximity	MYOM1	0.829042
NEUROD1	NDF2_HUMAN.H11MO.0.B	chr18_3218057_3220656	Proximity	MYOM1	0.829042
NEUROD1	NDF2_HUMAN.H11MO.0.B	chr2_182544999_182546375	Proximity	NEUROD1	0.792758
NEUROD1	NGN2_HUMAN.H11MO.0.D	chr2_182544999_182546375	Proximity	NEUROD1	0.792758
NEUROD1	NGN2_HUMAN.H11MO.0.D	chr1_61557416_61558586	Proximity	NFIA	0.78501
NEUROD1	NGN2_HUMAN.H11MO.0.D	chr1_116380296_116382468	Proximity	NHLH2	0.798479
NEUROD1	NDF2_HUMAN.H11MO.0.B	chr1_116380296_116382468	Proximity	NHLH2	0.798479
NEUROD1	NDF1_HUMAN.H11MO.0.A	chr1_116380296_116382468	Proximity	NHLH2	0.798479
NEUROD1	NGN2_HUMAN.H11MO.0.D	chr4_106815831_106817803	Proximity	NPNT	0.761255
NEUROD1	NDF1_HUMAN.H11MO.0.A	chr6_137814410_137815048	Proximity	OLIG3	0.543343
NEUROD1	NDF2_HUMAN.H11MO.0.B	chr6_137814410_137815048	Proximity	OLIG3	0.543343
NEUROD1	NGN2_HUMAN.H11MO.0.D	chr5_95766929_95770299	Proximity	PCSK1	0.937603
NEUROD1	NGN2_HUMAN.H11MO.0.D	chr5_131593132_131595428	Proximity	PDLIM4	0.913238
NEUROD1	NDF2_HUMAN.H11MO.0.B	chr8_142411119_142412118	Proximity	PTP4A3	0.767432
NEUROD1	NDF1_HUMAN.H11MO.0.A	chr15_48001391_48001880	Proximity	SEMA6D	0.720062
NEUROD1	NGN2_HUMAN.H11MO.0.D	chr15_48001391_48001880	Proximity	SEMA6D	0.720062
NEUROD1	NDF2_HUMAN.H11MO.0.B	chr4_103265183_103267100	Proximity	SLC39A8	0.723372
NEUROD1	NGN2_HUMAN.H11MO.0.D	chr4_103265183_103267100	Proximity	SLC39A8	0.723372
NEUROD1	NGN2_HUMAN.H11MO.0.D	chr11_45305747_45308403	Proximity	SYT13	0.85438
NEUROD1	NDF1_HUMAN.H11MO.0.A	chr6_42709885_42710639	Proximity	TBCC	0.831146
NEUROD1	NGN2_HUMAN.H11MO.0.D	chr6_42709885_42710639	Proximity	TBCC	0.831146
NEUROD1	NDF2_HUMAN.H11MO.0.B	chr1_145448468_145449665	Proximity	TXNIP	0.878039
NEUROD1	NGN2_HUMAN.H11MO.0.D	chr1_108235257_108235948	Proximity	VAV3	0.715507
NEUROD1	NGN2_HUMAN.H11MO.0.D	chr1_110072499_110073711	HiC-Loop	AHCYL1	0.743346
NEUROD1	NGN2_HUMAN.H11MO.0.D	chr5_90575474_90577623	HiC-Loop	ARRDC3	0.828083
NEUROD1	NDF2_HUMAN.H11MO.0.B	chr6_55577588_55578711	HiC-Loop	BMP5	0.869817
NEUROD1	NGN2_HUMAN.H11MO.0.D	chr8_61918111_61918754	HiC-Loop	CHD7	0.861536
NEUROD1	NGN2_HUMAN.H11MO.0.D	chr2_42359942_42360782	HiC-Loop	COX7A2L	0.781042
NEUROD1	NDF1_HUMAN.H11MO.0.A	chr2_42359942_42360782	HiC-Loop	COX7A2L	0.781042
NEUROD1	NGN2_HUMAN.H11MO.0.D	chr14_100858219_100860131	HiC-Loop	DLK1	0.871862
NEUROD1	NDF2_HUMAN.H11MO.0.B	chr14_100858219_100860131	HiC-Loop	DLK1	0.871862
NEUROD1	NDF1_HUMAN.H11MO.0.A	chr14_100858219_100860131	HiC-Loop	DLK1	0.871862
NEUROD1	NGN2_HUMAN.H11MO.0.D	chr14_100858219_100860131	HiC-Loop	MEG3	0.850804
NEUROD1	NDF2_HUMAN.H11MO.0.B	chr14_100858219_100860131	HiC-Loop	MEG3	0.850804
NEUROD1	NDF1_HUMAN.H11MO.0.A	chr14_100858219_100860131	HiC-Loop	MEG3	0.850804
NEUROD1	NDF1_HUMAN.H11MO.0.A	chr8_24740436_24741172	HiC-Loop	NEFL	0.745284
NEUROD1	NDF2_HUMAN.H11MO.0.B	chr8_24740436_24741172	HiC-Loop	NEFL	0.745284
NEUROD1	NGN2_HUMAN.H11MO.0.D	chr8_24740436_24741172	HiC-Loop	NEFL	0.745284
NEUROD1	NDF2_HUMAN.H11MO.0.B	chr1_201760274_201762455	HiC-Loop	PHLDA3	0.718905
NEUROD1	NGN2_HUMAN.H11MO.0.D	chr1_201760274_201762455	HiC-Loop	PHLDA3	0.718905
NEUROD1	NDF1_HUMAN.H11MO.0.A	chr1_201760274_201762455	HiC-Loop	PHLDA3	0.718905
NEUROD1	NDF2_HUMAN.H11MO.0.B	chr1_162859597_162860183	HiC-Loop	RGS4	0.832099
NEUROD1	NGN2_HUMAN.H11MO.0.D	chr2_223949406_223950129	HiC-Loop	SCG2	0.716578
NEUROD1	NDF2_HUMAN.H11MO.0.B	chr2_223949406_223950129	HiC-Loop	SCG2	0.716578
NEUROD1	NDF1_HUMAN.H11MO.0.A	chr2_224365576_224367010	HiC-Loop	SCG2	0.716578
NEUROD1	NGN2_HUMAN.H11MO.0.D	chr2_224365576_224367010	HiC-Loop	SCG2	0.716578
NEUROD1	NDF1_HUMAN.H11MO.0.A	chr15_48001391_48001880	HiC-Loop	SEMA6D	0.720062
NEUROD1	NGN2_HUMAN.H11MO.0.D	chr15_48001391_48001880	HiC-Loop	SEMA6D	0.720062
NEUROD1	NGN2_HUMAN.H11MO.0.D	chr11_6632655_6634252	HiC-Loop	SMPD1	0.801057
NEUROD1	NGN2_HUMAN.H11MO.0.D	chr9_136337383_136337731	HiC-Loop	SURF4	0.791813
NEUROD1	NDF1_HUMAN.H11MO.0.A	chr9_136343636_136344805	HiC-Loop	SURF4	0.791813
NEUROD1	NGN2_HUMAN.H11MO.0.D	chr18_54318148_54319304	HiC-Loop	TCF4	0.730968
NEUROD1	NDF1_HUMAN.H11MO.0.A	chr18_54318148_54319304	HiC-Loop	TCF4	0.730968
NEUROD1	NDF2_HUMAN.H11MO.0.B	chr18_54318148_54319304	HiC-Loop	TCF4	0.730968
NEUROD1	NGN2_HUMAN.H11MO.0.D	chr8_59713681_59714899	HiC-Loop	TOX	0.720825
NEUROD1	NGN2_HUMAN.H11MO.0.D	chr8_141678452_141680131	HiC-Loop	TRAPPC9	0.739625
NEUROD1	NDF2_HUMAN.H11MO.0.B	chr8_141678452_141680131	HiC-Loop	TRAPPC9	0.739625
NEUROD1	NDF1_HUMAN.H11MO.0.A	chr8_141678452_141680131	HiC-Loop	TRAPPC9	0.739625
NEUROD1	NGN2_HUMAN.H11MO.0.D	chr6_144732510_144733363	HiC-Loop	UTRN	0.879787
NEUROD1	NDF1_HUMAN.H11MO.0.A	chr6_144732510_144733363	HiC-Loop	UTRN	0.879787
NEUROD1	NGN2_HUMAN.H11MO.0.D	chr1_108371418_108372399	HiC-Loop	VAV3	0.715507
NEUROD1	NDF1_HUMAN.H11MO.0.A	chr1_108371418_108372399	HiC-Loop	VAV3	0.715507
NEUROD1	NDF2_HUMAN.H11MO.0.B	chr11_124146097_124146815	HiC-Loop	VWA5A	0.71513

## Sheet: Summary of mis-regulatory links
Regulator	Regulatee	# of proximity peaks	# of HiC-loop mediated peaks	Total # of peaks	Tag	Trend from healthy to T2D
HNF1A	A1CF	2	0	2	Local	êDown
HNF1A	FAM107B	2	0	2	Local	êDown
HNF1A	HNF1A	2	0	2	Local	êDown
HNF1A	HOPX	2	0	2	Local	êDown
HNF1A	KIFC3	5	0	5	Local	êDown
HNF1A	LOC101927960	2	0	2	Local	êDown
HNF1A	NR4A1	1	0	1	Local	êDown
HNF1A	PPP1R1A	3	0	3	Local	êDown
HNF1A	RPS9	2	0	2	Local	êDown
HNF1A	RTN4	2	2	4	Local_Loop	êDown
HNF1A	SGK2	2	0	2	Local	êDown
HNF1A	SMIM6	3	0	3	Local	êDown
HNF1A	SMPDL3A	2	1	3	Local_Loop	êDown
HNF1A	SPON2	2	0	2	Local	êDown
HNF1A	TMED6	3	0	3	Local	êDown
HNF1A	TTR	1	0	1	Local	êDown
HNF1A	ADM	0	3	3	Loop	êDown
HNF1A	BHLHE41	0	1	1	Loop	êDown
HNF1A	DNAJC12	0	2	2	Loop	êDown
HNF1A	MAN2A1	0	2	2	Loop	êDown
HNF1A	PKIB	0	5	5	Loop	êDown
HNF1A	S100A10	0	1	1	Loop	êDown
HNF1A	SLC36A4	0	3	3	Loop	êDown
HNF1A	SOX9	0	1	1	Loop	êDown
HNF1A	SPRY1	0	3	3	Loop	êDown
HNF1A	TMEM50B	0	1	1	Loop	êDown
HNF1A	TMSB10	0	2	2	Loop	êDown
RFX6	A1CF	1	0	1	Local	êDown
RFX6	ABCB1	1	0	1	Local	êDown
RFX6	ACSL1	1	0	1	Local	êDown
RFX6	APH1B	1	0	1	Local	êDown
RFX6	ARID5B	5	7	12	Local_Loop	êDown
RFX6	ASCL2	1	0	1	Local	êDown
RFX6	BCAP31	1	0	1	Local	êDown
RFX6	BHLHE41	4	0	4	Local	êDown
RFX6	C12orf75	2	0	2	Local	êDown
RFX6	C22orf42	2	0	2	Local	êDown
RFX6	CALM1	2	0	2	Local	êDown
RFX6	CAMK1D	5	0	5	Local	êDown
RFX6	CAMK2N1	1	0	1	Local	êDown
RFX6	CERK	1	0	1	Local	êDown
RFX6	CERS2	2	0	2	Local	êDown
RFX6	CHD7	1	0	1	Local	êDown
RFX6	CRMP1	2	0	2	Local	êDown
RFX6	CYB5R3	2	0	2	Local	êDown
RFX6	DSTN	1	0	1	Local	êDown
RFX6	DYNC1H1	1	0	1	Local	êDown
RFX6	EPB41L1	1	0	1	Local	êDown
RFX6	FAM107B	3	0	3	Local	êDown
RFX6	FFAR4	1	0	1	Local	êDown
RFX6	FOS	1	0	1	Local	êDown
RFX6	GRASP	1	0	1	Local	êDown
RFX6	HILPDA	2	0	2	Local	êDown
RFX6	HNF1A	1	2	3	Local_Loop	êDown
RFX6	HNF1B	1	0	1	Local	êDown
RFX6	HOPX	2	0	2	Local	êDown
RFX6	KHDRBS3	1	0	1	Local	êDown
RFX6	KIFC3	6	6	12	Local_Loop	êDown
RFX6	KLF10	2	0	2	Local	êDown
RFX6	LLGL2	1	0	1	Local	êDown
RFX6	LMNA	6	0	6	Local	êDown
RFX6	LOC728392	6	0	6	Local	êDown
RFX6	LRRFIP1	1	0	1	Local	êDown
RFX6	NENF	1	0	1	Local	êDown
RFX6	PAM	1	0	1	Local	êDown
RFX6	PRUNE1	3	0	3	Local	êDown
RFX6	PRUNE2	1	0	1	Local	êDown
RFX6	RAB11FIP1	1	0	1	Local	êDown
RFX6	RASGRP1	2	0	2	Local	êDown
RFX6	RBP4	1	0	1	Local	êDown
RFX6	SDF4	1	0	1	Local	êDown
RFX6	SMIM6	3	0	3	Local	êDown
RFX6	SPON2	2	0	2	Local	êDown
RFX6	SUMO2	1	0	1	Local	êDown
RFX6	TM4SF4	1	0	1	Local	êDown
RFX6	TMED3	4	0	4	Local	êDown
RFX6	TNFRSF12A	1	0	1	Local	êDown
RFX6	TTR	2	0	2	Local	êDown
RFX6	UBAP2L	1	0	1	Local	êDown
RFX6	ZBTB20	3	0	3	Local	êDown
RFX6	ZBTB7A	1	0	1	Local	êDown
RFX6	AHCYL1	0	1	1	Loop	êDown
RFX6	ASAP1	0	2	2	Loop	êDown
RFX6	CCDC171	0	3	3	Loop	êDown
RFX6	CDC42EP3	0	1	1	Loop	êDown
RFX6	FKBP11	0	4	4	Loop	êDown
RFX6	KCNE4	0	5	5	Loop	êDown
RFX6	LINC01014	0	2	2	Loop	êDown
RFX6	MAN2A1	0	1	1	Loop	êDown
RFX6	NEK9	0	6	6	Loop	êDown
RFX6	NRP2	0	3	3	Loop	êDown
RFX6	PIGV	0	1	1	Loop	êDown
RFX6	PKIB	0	2	2	Loop	êDown
RFX6	PLK2	0	6	6	Loop	êDown
RFX6	S100A10	0	7	7	Loop	êDown
RFX6	SEC61B	0	1	1	Loop	êDown
RFX6	SMPDL3A	0	2	2	Loop	êDown
RFX6	SOX9	0	7	7	Loop	êDown
RFX6	SPRY1	0	1	1	Loop	êDown
RFX6	TMED10	0	6	6	Loop	êDown
RFX6	TOX	0	6	6	Loop	êDown
RFX6	TRAPPC9	0	1	1	Loop	êDown
RFX6	UCHL3	0	1	1	Loop	êDown
ZBTB7A	ABCB1	1	0	1	Local	êDown
ZBTB7A	ASCL2	1	0	1	Local	êDown
ZBTB7A	BMS1P20	1	0	1	Local	êDown
ZBTB7A	C12orf75	1	0	1	Local	êDown
ZBTB7A	CALM1	1	0	1	Local	êDown
ZBTB7A	CAMK2N1	1	0	1	Local	êDown
ZBTB7A	CERS2	1	0	1	Local	êDown
ZBTB7A	CHD7	1	0	1	Local	êDown
ZBTB7A	CYB5R3	1	0	1	Local	êDown
ZBTB7A	DSTN	1	0	1	Local	êDown
ZBTB7A	FAM107B	1	0	1	Local	êDown
ZBTB7A	FXYD6	1	0	1	Local	êDown
ZBTB7A	HNF1A	1	0	1	Local	êDown
ZBTB7A	HNF1B	1	0	1	Local	êDown
ZBTB7A	LLGL2	1	0	1	Local	êDown
ZBTB7A	LOC728392	1	0	1	Local	êDown
ZBTB7A	LRRFIP1	1	0	1	Local	êDown
ZBTB7A	NENF	1	0	1	Local	êDown
ZBTB7A	PTPRN	1	0	1	Local	êDown
ZBTB7A	RBP4	1	0	1	Local	êDown
ZBTB7A	SUMO2	1	0	1	Local	êDown
ZBTB7A	SYAP1	1	0	1	Local	êDown
ZBTB7A	SYNE2	1	0	1	Local	êDown
ZBTB7A	TUBB2B	1	0	1	Local	êDown
ZBTB7A	ARID5B	0	1	1	Loop	êDown
ZBTB7A	NEK9	0	1	1	Loop	êDown
ZBTB7A	PIGV	0	1	1	Loop	êDown
ZBTB7A	SEC61B	0	1	1	Loop	êDown
ZBTB7A	TMED10	0	1	1	Loop	êDown
ZBTB7A	TRAPPC9	0	1	1	Loop	êDown
MBD2	ABHD2	1	0	1	Local	êDown
MBD2	ACSL1	1	0	1	Local	êDown
MBD2	ASCL2	1	0	1	Local	êDown
MBD2	BCAP31	1	0	1	Local	êDown
MBD2	BLOC1S6	1	0	1	Local	êDown
MBD2	C12orf75	1	0	1	Local	êDown
MBD2	C15orf48	1	0	1	Local	êDown
MBD2	CALM1	1	0	1	Local	êDown
MBD2	CAMK1D	1	0	1	Local	êDown
MBD2	CAMK2N1	1	0	1	Local	êDown
MBD2	CERK	1	0	1	Local	êDown
MBD2	CERS2	1	0	1	Local	êDown
MBD2	CHD7	1	0	1	Local	êDown
MBD2	DSTN	1	0	1	Local	êDown
MBD2	DYNC1H1	1	0	1	Local	êDown
MBD2	EPB41L1	2	0	2	Local	êDown
MBD2	FOS	1	0	1	Local	êDown
MBD2	GPX4	1	0	1	Local	êDown
MBD2	HNF1B	1	0	1	Local	êDown
MBD2	IGFBP7	1	0	1	Local	êDown
MBD2	KHDRBS3	1	0	1	Local	êDown
MBD2	LLGL2	1	0	1	Local	êDown
MBD2	LRRFIP1	2	0	2	Local	êDown
MBD2	NENF	1	0	1	Local	êDown
MBD2	PANK4	1	0	1	Local	êDown
MBD2	PTPRN	1	0	1	Local	êDown
MBD2	RAB11FIP1	1	0	1	Local	êDown
MBD2	RAC1	1	0	1	Local	êDown
MBD2	RBP4	1	0	1	Local	êDown
MBD2	SDF4	1	0	1	Local	êDown
MBD2	SLC7A5	1	0	1	Local	êDown
MBD2	SUMO2	1	0	1	Local	êDown
MBD2	TNFRSF12A	1	0	1	Local	êDown
MBD2	TUBB2B	1	0	1	Local	êDown
MBD2	ZBTB7A	1	0	1	Local	êDown
MBD2	ZNF665	1	0	1	Local	êDown
MBD2	ELF3	0	1	1	Loop	êDown
MBD2	HNF1A	0	1	1	Loop	êDown
MBD2	KNSTRN	0	1	1	Loop	êDown
MBD2	LINC01146	0	1	1	Loop	êDown
MBD2	NEK9	0	2	2	Loop	êDown
MBD2	PIGV	0	1	1	Loop	êDown
MBD2	SEC31A	0	1	1	Loop	êDown
MBD2	SEC61B	0	1	1	Loop	êDown
MBD2	SRP14	0	1	1	Loop	êDown
MBD2	TMED10	0	2	2	Loop	êDown
MBD2	TRAPPC9	0	1	1	Loop	êDown
TCF4	CCND1	1	0	1	Local	éUP
TCF4	CDKN2A	1	0	1	Local	éUP
TCF4	CIRBP	1	0	1	Local	éUP
TCF4	COX7A2L	1	0	1	Local	éUP
TCF4	CRELD1	1	0	1	Local	éUP
TCF4	DDIT4	1	0	1	Local	éUP
TCF4	DISP3	1	0	1	Local	éUP
TCF4	EIF1AY	1	0	1	Local	éUP
TCF4	EIF4G2	1	0	1	Local	éUP
TCF4	ESRP1	1	0	1	Local	éUP
TCF4	ID1	1	0	1	Local	éUP
TCF4	JUNB	1	0	1	Local	éUP
TCF4	LRP10	1	0	1	Local	éUP
TCF4	M6PR	1	0	1	Local	éUP
TCF4	MAGED1	1	0	1	Local	éUP
TCF4	MSN	1	0	1	Local	éUP
TCF4	NFIA	1	0	1	Local	éUP
TCF4	NHLH2	1	0	1	Local	éUP
TCF4	NKX2-2	1	0	1	Local	éUP
TCF4	OLIG3	1	0	1	Local	éUP
TCF4	PCSK1	1	0	1	Local	éUP
TCF4	PHLDA3	1	0	1	Local	éUP
TCF4	PLXNB2	1	0	1	Local	éUP
TCF4	PTP4A3	1	0	1	Local	éUP
TCF4	SEMA4B	1	0	1	Local	éUP
TCF4	SEMA6D	1	1	2	Local_Loop	éUP
TCF4	SLC39A8	1	0	1	Local	éUP
TCF4	SOX9	1	0	1	Local	éUP
TCF4	SYT13	1	0	1	Local	éUP
TCF4	TFF3	1	0	1	Local	éUP
TCF4	THBD	1	0	1	Local	éUP
TCF4	TNFRSF10C	1	0	1	Local	éUP
TCF4	TNFRSF14	1	0	1	Local	éUP
TCF4	TNS1	1	0	1	Local	éUP
TCF4	TPP1	1	0	1	Local	éUP
TCF4	TSPAN12	1	0	1	Local	éUP
TCF4	VAV3	1	1	2	Local_Loop	éUP
TCF4	VWA5A	1	0	1	Local	éUP
TCF4	AHCYL1	0	2	2	Loop	éUP
TCF4	CHD7	0	1	1	Loop	éUP
TCF4	ISL1	0	1	1	Loop	éUP
TCF4	MAN2A1	0	1	1	Loop	éUP
TCF4	NIFK	0	1	1	Loop	éUP
TCF4	NRP1	0	1	1	Loop	éUP
TCF4	RGS4	0	1	1	Loop	éUP
TCF4	SMPD1	0	1	1	Loop	éUP
TCF4	SURF4	0	1	1	Loop	éUP
TCF4	TMEM37	0	1	1	Loop	éUP
TCF4	WIPI2	0	2	2	Loop	éUP
CEBPD	CCNG1	1	0	1	Local	éUP
CEBPD	CNTN5	1	0	1	Local	éUP
CEBPD	ESRP1	1	0	1	Local	éUP
CEBPD	GPX3	1	0	1	Local	éUP
CEBPD	ID1	1	0	1	Local	éUP
CEBPD	M6PR	1	0	1	Local	éUP
CEBPD	METTL17	1	0	1	Local	éUP
CEBPD	PTMA	1	0	1	Local	éUP
CEBPD	SYT1	1	0	1	Local	éUP
CEBPD	TCTN3	1	0	1	Local	éUP
CEBPD	TXNIP	1	0	1	Local	éUP
CEBPD	ZBTB20	1	1	2	Local_Loop	éUP
CEBPD	ZBTB38	1	0	1	Local	éUP
CEBPD	LINC01014	0	1	1	Loop	éUP
CEBPD	LOC441204	0	1	1	Loop	éUP
CEBPD	NFIA	0	1	1	Loop	éUP
CEBPD	RPS27	0	1	1	Loop	éUP
STAT3	ANK3	2	0	2	Local	éUP
STAT3	COX7A2L	2	0	2	Local	éUP
STAT3	CPNE4	2	0	2	Local	éUP
STAT3	EDA2R	1	0	1	Local	éUP
STAT3	EIF1AY	2	0	2	Local	éUP
STAT3	HSPA13	1	0	1	Local	éUP
STAT3	INS	1	0	1	Local	éUP
STAT3	MAGED1	2	0	2	Local	éUP
STAT3	MSN	1	0	1	Local	éUP
STAT3	MYOM1	1	0	1	Local	éUP
STAT3	NKX2-2	2	0	2	Local	éUP
STAT3	PAX6	4	0	4	Local	éUP
STAT3	PLK2	1	0	1	Local	éUP
STAT3	PLXNB2	2	0	2	Local	éUP
STAT3	PTP4A3	2	0	2	Local	éUP
STAT3	RGS16	1	0	1	Local	éUP
STAT3	RHBDD1	1	0	1	Local	éUP
STAT3	SCAMP3	1	0	1	Local	éUP
STAT3	SULF1	2	0	2	Local	éUP
STAT3	TXNIP	2	0	2	Local	éUP
STAT3	VAV3	2	0	2	Local	éUP
STAT3	ZBTB38	1	0	1	Local	éUP
STAT3	ALCAM	0	2	2	Loop	éUP
STAT3	ARRDC3	0	2	2	Loop	éUP
STAT3	BMP5	0	2	2	Loop	éUP
STAT3	CD164	0	3	3	Loop	éUP
STAT3	CHD7	0	1	1	Loop	éUP
STAT3	CRADD	0	2	2	Loop	éUP
STAT3	DHRS2	0	1	1	Loop	éUP
STAT3	GNAS	0	1	1	Loop	éUP
STAT3	GOLT1A	0	1	1	Loop	éUP
STAT3	INHBA	0	1	1	Loop	éUP
STAT3	MAN2A1	0	1	1	Loop	éUP
PPARD	ASAP1	1	0	1	Local	éUP
PPARD	BHLHE40	1	0	1	Local	éUP
PPARD	MDK	1	0	1	Local	éUP
PPARD	MYOM1	1	0	1	Local	éUP
PPARD	PAX6	1	0	1	Local	éUP
PPARD	SEMA4B	1	0	1	Local	éUP
PPARD	SLC35G2	1	0	1	Local	éUP
PPARD	SYNE2	1	0	1	Local	éUP
PPARD	TFF3	1	0	1	Local	éUP
PPARD	TOX	1	0	1	Local	éUP
PPARD	ZBTB38	1	0	1	Local	éUP
PPARD	AHCYL1	0	1	1	Loop	éUP
PPARD	CD164	0	1	1	Loop	éUP
PPARD	DLK1	0	1	1	Loop	éUP
PPARD	ISL1	0	2	2	Loop	éUP
PPARD	MEG3	0	1	1	Loop	éUP
PPARD	PRUNE2	0	1	1	Loop	éUP
NFIA	ABCC8	1	0	1	Local	éUP
NFIA	ANK3	2	0	2	Local	éUP
NFIA	ANKRD36BP1	1	0	1	Local	éUP
NFIA	ANKZF1	2	0	2	Local	éUP
NFIA	ATP2C1	2	0	2	Local	éUP
NFIA	BHLHE40	2	0	2	Local	éUP
NFIA	BMP5	1	0	1	Local	éUP
NFIA	CCND1	1	0	1	Local	éUP
NFIA	CMTM7	1	0	1	Local	éUP
NFIA	CNRIP1	2	0	2	Local	éUP
NFIA	CPNE4	1	0	1	Local	éUP
NFIA	DHRS2	2	0	2	Local	éUP
NFIA	ESRP1	1	0	1	Local	éUP
NFIA	EXPH5	1	0	1	Local	éUP
NFIA	GPR119	2	0	2	Local	éUP
NFIA	GPX3	1	0	1	Local	éUP
NFIA	ID1	1	0	1	Local	éUP
NFIA	INS	2	0	2	Local	éUP
NFIA	ISL1	1	2	3	Local_Loop	éUP
NFIA	JUNB	1	0	1	Local	éUP
NFIA	KCNE4	1	0	1	Local	éUP
NFIA	KDM5D	2	0	2	Local	éUP
NFIA	LIMCH1	1	0	1	Local	éUP
NFIA	LRP10	1	0	1	Local	éUP
NFIA	LTA4H	1	0	1	Local	éUP
NFIA	MDK	1	0	1	Local	éUP
NFIA	METTL17	1	0	1	Local	éUP
NFIA	MRPS22	1	0	1	Local	éUP
NFIA	NEFL	1	0	1	Local	éUP
NFIA	NHLH2	1	0	1	Local	éUP
NFIA	NKX2-2	1	0	1	Local	éUP
NFIA	OLIG3	1	0	1	Local	éUP
NFIA	P2RY1	1	0	1	Local	éUP
NFIA	PAX6	3	1	4	Local_Loop	éUP
NFIA	PCSK1	2	0	2	Local	éUP
NFIA	PDE4B	2	0	2	Local	éUP
NFIA	PDK4	1	0	1	Local	éUP
NFIA	PLXNB2	3	0	3	Local	éUP
NFIA	PTMA	2	0	2	Local	éUP
NFIA	PTP4A3	1	0	1	Local	éUP
NFIA	RAI1	2	0	2	Local	éUP
NFIA	RBP1	1	0	1	Local	éUP
NFIA	RGS16	1	0	1	Local	éUP
NFIA	RPS12	1	0	1	Local	éUP
NFIA	SEMA4B	5	0	5	Local	éUP
NFIA	SGIP1	2	0	2	Local	éUP
NFIA	SLC35G2	2	0	2	Local	éUP
NFIA	SLC39A8	1	0	1	Local	éUP
NFIA	SLC43A2	2	0	2	Local	éUP
NFIA	STAT3	1	0	1	Local	éUP
NFIA	TMSB10	2	0	2	Local	éUP
NFIA	TNFRSF14	2	0	2	Local	éUP
NFIA	TNS1	2	0	2	Local	éUP
NFIA	TPP1	2	0	2	Local	éUP
NFIA	TXNIP	2	0	2	Local	éUP
NFIA	ZBTB38	2	0	2	Local	éUP
NFIA	ZC3H7A	1	0	1	Local	éUP
NFIA	AHCYL1	0	1	1	Loop	éUP
NFIA	ALCAM	0	2	2	Loop	éUP
NFIA	ARRDC3	0	1	1	Loop	éUP
NFIA	CACNA2D1	0	2	2	Loop	éUP
NFIA	CALM1	0	1	1	Loop	éUP
NFIA	CEBPD	0	1	1	Loop	éUP
NFIA	CRADD	0	1	1	Loop	éUP
NFIA	CRTAP	0	1	1	Loop	éUP
NFIA	EFHC1	0	1	1	Loop	éUP
NFIA	GOLT1A	0	1	1	Loop	éUP
NFIA	INHBA	0	1	1	Loop	éUP
NFIA	LINC01014	0	1	1	Loop	éUP
NFIA	LOC441204	0	1	1	Loop	éUP
NFIA	NFIA	0	2	2	Loop	éUP
NFIA	PHLDA3	0	2	2	Loop	éUP
NFIA	RGS4	0	2	2	Loop	éUP
NFIA	SCG2	0	1	1	Loop	éUP
NFIA	STXBP5	0	1	1	Loop	éUP
NFIA	ZMYND8	0	1	1	Loop	éUP
NFIA	ZNF524	0	2	2	Loop	éUP
NFYC	ANKZF1	2	0	2	Local	éUP
NFYC	CCNG1	3	0	3	Local	éUP
NFYC	CNTN5	3	0	3	Local	éUP
NFYC	CRELD1	1	0	1	Local	éUP
NFYC	DGKB	3	0	3	Local	éUP
NFYC	EIF4G2	2	0	2	Local	éUP
NFYC	ID1	3	0	3	Local	éUP
NFYC	JUNB	3	0	3	Local	éUP
NFYC	M6PR	3	0	3	Local	éUP
NFYC	METTL17	3	0	3	Local	éUP
NFYC	MYL6	2	0	2	Local	éUP
NFYC	NFIA	1	2	3	Local_Loop	éUP
NFYC	NFYC	2	0	2	Local	éUP
NFYC	PAX6	3	3	6	Local_Loop	éUP
NFYC	PTMA	3	0	3	Local	éUP
NFYC	RGS16	3	0	3	Local	éUP
NFYC	SOD2	3	0	3	Local	éUP
NFYC	SOX9	2	0	2	Local	éUP
NFYC	STAT3	2	0	2	Local	éUP
NFYC	SYT1	3	0	3	Local	éUP
NFYC	SYT13	1	0	1	Local	éUP
NFYC	TCTN3	3	0	3	Local	éUP
NFYC	TNFRSF14	1	0	1	Local	éUP
NFYC	TXNIP	3	0	3	Local	éUP
NFYC	ZBTB20	3	3	6	Local_Loop	éUP
NFYC	AHCYL1	0	3	3	Loop	éUP
NFYC	ALCAM	0	3	3	Loop	éUP
NFYC	CADM1	0	3	3	Loop	éUP
NFYC	DHRS2	0	2	2	Loop	éUP
NFYC	EFHC1	0	1	1	Loop	éUP
NFYC	GPR119	0	2	2	Loop	éUP
NFYC	LINC01014	0	3	3	Loop	éUP
NFYC	LOC441204	0	3	3	Loop	éUP
NFYC	NIFK	0	1	1	Loop	éUP
NFYC	RPS27	0	2	2	Loop	éUP
NFYC	RUFY3	0	3	3	Loop	éUP
NFYC	SURF4	0	1	1	Loop	éUP
TP53	ABCC8	1	0	1	Local	éUP
TP53	CCNG1	2	0	2	Local	éUP
TP53	DISP3	1	0	1	Local	éUP
TP53	EDA2R	2	0	2	Local	éUP
TP53	ESYT1	1	1	2	Local_Loop	éUP
TP53	MAFA	1	0	1	Local	éUP
TP53	MSN	1	0	1	Local	éUP
TP53	NEFL	1	0	1	Local	éUP
TP53	NHLH2	2	0	2	Local	éUP
TP53	OLIG3	1	0	1	Local	éUP
TP53	PAX6	1	0	1	Local	éUP
TP53	PDE4B	1	0	1	Local	éUP
TP53	PHLDA3	1	0	1	Local	éUP
TP53	PLXNB2	2	0	2	Local	éUP
TP53	RAI1	1	0	1	Local	éUP
TP53	SEMA4B	1	0	1	Local	éUP
TP53	SYT1	1	0	1	Local	éUP
TP53	TFF3	1	0	1	Local	éUP
TP53	TNFRSF10C	2	0	2	Local	éUP
TP53	TPP1	1	0	1	Local	éUP
TP53	WDFY2	1	0	1	Local	éUP
TP53	AHCYL1	0	2	2	Loop	éUP
TP53	CD164	0	1	1	Loop	éUP
TP53	CHD7	0	1	1	Loop	éUP
TP53	COX7A2L	0	1	1	Loop	éUP
TP53	LGALS3BP	0	1	1	Loop	éUP
TP53	PTCHD4	0	1	1	Loop	éUP
MAFA	ANK3	1	0	1	Local	éUP
MAFA	ANKZF1	1	0	1	Local	éUP
MAFA	CHGA	1	0	1	Local	éUP
MAFA	CMTM7	1	0	1	Local	éUP
MAFA	CPNE4	2	0	2	Local	éUP
MAFA	CRELD1	1	0	1	Local	éUP
MAFA	DGKB	1	0	1	Local	éUP
MAFA	DHRS2	1	0	1	Local	éUP
MAFA	EIF4G2	1	0	1	Local	éUP
MAFA	EPB41L4A	1	0	1	Local	éUP
MAFA	ESRP1	1	0	1	Local	éUP
MAFA	GPR119	1	0	1	Local	éUP
MAFA	HSF4	1	0	1	Local	éUP
MAFA	INS	1	0	1	Local	éUP
MAFA	ISL1	2	0	2	Local	éUP
MAFA	JUNB	1	0	1	Local	éUP
MAFA	KCNE4	1	0	1	Local	éUP
MAFA	LDHA	1	0	1	Local	éUP
MAFA	LUCAT1	1	0	1	Local	éUP
MAFA	MSN	1	0	1	Local	éUP
MAFA	MVP	1	0	1	Local	éUP
MAFA	MYOM1	1	0	1	Local	éUP
MAFA	NEAT1	1	0	1	Local	éUP
MAFA	NEFL	1	5	6	Local_Loop	éUP
MAFA	NFIA	1	0	1	Local	éUP
MAFA	NFYC	1	0	1	Local	éUP
MAFA	NHLH2	2	0	2	Local	éUP
MAFA	NKX2-2	1	0	1	Local	éUP
MAFA	NPNT	1	0	1	Local	éUP
MAFA	P2RY1	3	0	3	Local	éUP
MAFA	PAX6	1	1	2	Local_Loop	éUP
MAFA	PDE4B	2	0	2	Local	éUP
MAFA	PDLIM4	1	0	1	Local	éUP
MAFA	PHLDA3	1	0	1	Local	éUP
MAFA	PTMA	1	0	1	Local	éUP
MAFA	PTP4A3	1	0	1	Local	éUP
MAFA	RBP1	1	0	1	Local	éUP
MAFA	RHBDD1	1	0	1	Local	éUP
MAFA	SEMA4B	3	0	3	Local	éUP
MAFA	SGIP1	1	0	1	Local	éUP
MAFA	SIKE1	1	0	1	Local	éUP
MAFA	SLC35G2	3	0	3	Local	éUP
MAFA	SLC43A2	1	0	1	Local	éUP
MAFA	SURF4	1	0	1	Local	éUP
MAFA	SYNE2	3	0	3	Local	éUP
MAFA	SYT1	1	0	1	Local	éUP
MAFA	TBCC	1	0	1	Local	éUP
MAFA	TCTN3	1	0	1	Local	éUP
MAFA	THBD	1	0	1	Local	éUP
MAFA	TNS1	1	0	1	Local	éUP
MAFA	TPP1	1	0	1	Local	éUP
MAFA	TSPAN12	1	0	1	Local	éUP
MAFA	UQCRQ	1	0	1	Local	éUP
MAFA	ZBTB38	1	0	1	Local	éUP
MAFA	ALCAM	0	1	1	Loop	éUP
MAFA	ARRDC3	0	3	3	Loop	éUP
MAFA	CD164	0	1	1	Loop	éUP
MAFA	CHD7	0	1	1	Loop	éUP
MAFA	CRADD	0	1	1	Loop	éUP
MAFA	CRTAP	0	4	4	Loop	éUP
MAFA	CSNK1A1	0	1	1	Loop	éUP
MAFA	DLK1	0	2	2	Loop	éUP
MAFA	INHBA	0	2	2	Loop	éUP
MAFA	LOC441204	0	1	1	Loop	éUP
MAFA	MAN2A1	0	3	3	Loop	éUP
MAFA	MAP3K5	0	1	1	Loop	éUP
MAFA	MBNL2	0	1	1	Loop	éUP
MAFA	MEG3	0	2	2	Loop	éUP
MAFA	NIFK	0	3	3	Loop	éUP
MAFA	PPP1CB	0	1	1	Loop	éUP
MAFA	RGS16	0	1	1	Loop	éUP
MAFA	RGS4	0	1	1	Loop	éUP
MAFA	RPS27	0	3	3	Loop	éUP
MAFA	SCG2	0	1	1	Loop	éUP
MAFA	SOX9	0	2	2	Loop	éUP
MAFA	TMEM30B	0	1	1	Loop	éUP
MAFA	UTRN	0	1	1	Loop	éUP
MAFA	WIPI2	0	1	1	Loop	éUP
ISL1	IAPP	1	0	1	Local	éUP
ISL1	KCNE4	1	0	1	Local	éUP
ISL1	MVP	1	0	1	Local	éUP
ISL1	PAX6	1	0	1	Local	éUP
ISL1	SURF4	1	0	1	Local	éUP
ISL1	TOX	1	0	1	Local	éUP
ISL1	AHCYL1	0	1	1	Loop	éUP
ISL1	COX7A2L	0	1	1	Loop	éUP
ISL1	SCG2	0	1	1	Loop	éUP
ISL1	WIPI2	0	1	1	Loop	éUP
OLIG3	ABCC9	3	0	3	Local	éUP
OLIG3	BMP5	1	0	1	Local	éUP
OLIG3	CHGA	2	0	2	Local	éUP
OLIG3	CIRBP	1	0	1	Local	éUP
OLIG3	CMTM7	2	0	2	Local	éUP
OLIG3	CNRIP1	1	0	1	Local	éUP
OLIG3	COX7A2L	1	0	1	Local	éUP
OLIG3	CRELD1	1	0	1	Local	éUP
OLIG3	DGKB	1	0	1	Local	éUP
OLIG3	DHRS2	2	1	3	Local_Loop	éUP
OLIG3	DISP3	1	0	1	Local	éUP
OLIG3	DLK1	1	2	3	Local_Loop	éUP
OLIG3	EPB41L4A	1	0	1	Local	éUP
OLIG3	ESRP1	2	0	2	Local	éUP
OLIG3	ID1	1	0	1	Local	éUP
OLIG3	LMO1	2	0	2	Local	éUP
OLIG3	MAFA	2	0	2	Local	éUP
OLIG3	MAGED1	1	0	1	Local	éUP
OLIG3	MDK	2	0	2	Local	éUP
OLIG3	MRPS22	1	0	1	Local	éUP
OLIG3	MSN	2	0	2	Local	éUP
OLIG3	NFIA	1	0	1	Local	éUP
OLIG3	PAX6	2	0	2	Local	éUP
OLIG3	PCSK1	1	0	1	Local	éUP
OLIG3	PDE4B	1	0	1	Local	éUP
OLIG3	PDLIM4	1	0	1	Local	éUP
OLIG3	PLXNB2	2	0	2	Local	éUP
OLIG3	RBP1	2	0	2	Local	éUP
OLIG3	SEMA4B	1	0	1	Local	éUP
OLIG3	SEMA6D	2	2	4	Local_Loop	éUP
OLIG3	SLC35G2	1	0	1	Local	éUP
OLIG3	SLC39A8	1	0	1	Local	éUP
OLIG3	SLC43A2	1	0	1	Local	éUP
OLIG3	SYT13	2	0	2	Local	éUP
OLIG3	TBCC	2	0	2	Local	éUP
OLIG3	THBD	2	0	2	Local	éUP
OLIG3	TNS1	1	0	1	Local	éUP
OLIG3	VAV3	1	3	4	Local_Loop	éUP
OLIG3	VWA5A	1	0	1	Local	éUP
OLIG3	ZBTB20	1	1	2	Local_Loop	éUP
OLIG3	AHCYL1	0	2	2	Loop	éUP
OLIG3	ALCAM	0	2	2	Loop	éUP
OLIG3	CALM1	0	1	1	Loop	éUP
OLIG3	CD164	0	1	1	Loop	éUP
OLIG3	CEBPD	0	1	1	Loop	éUP
OLIG3	EXPH5	0	1	1	Loop	éUP
OLIG3	INHBA	0	1	1	Loop	éUP
OLIG3	ISL1	0	2	2	Loop	éUP
OLIG3	LOC441204	0	1	1	Loop	éUP
OLIG3	MEG3	0	2	2	Loop	éUP
OLIG3	NIFK	0	1	1	Loop	éUP
OLIG3	RGS4	0	1	1	Loop	éUP
OLIG3	RUFY3	0	1	1	Loop	éUP
OLIG3	SCG2	0	1	1	Loop	éUP
OLIG3	SPP1	0	2	2	Loop	éUP
OLIG3	STXBP5	0	1	1	Loop	éUP
OLIG3	SURF4	0	2	2	Loop	éUP
OLIG3	TMEM37	0	1	1	Loop	éUP
OLIG3	TOX	0	1	1	Loop	éUP
OLIG3	TRAPPC9	0	1	1	Loop	éUP
OLIG3	UTRN	0	2	2	Loop	éUP
OLIG3	WIPI2	0	1	1	Loop	éUP
NEUROD1	ABCC9	3	0	3	Local	éUP
NEUROD1	ANK3	2	0	2	Local	éUP
NEUROD1	ASAP1	1	0	1	Local	éUP
NEUROD1	ATP2C1	3	0	3	Local	éUP
NEUROD1	CHGA	1	0	1	Local	éUP
NEUROD1	CMTM7	3	0	3	Local	éUP
NEUROD1	CNRIP1	2	0	2	Local	éUP
NEUROD1	CRELD1	1	0	1	Local	éUP
NEUROD1	DGKB	2	0	2	Local	éUP
NEUROD1	DHRS2	2	0	2	Local	éUP
NEUROD1	DISP3	3	0	3	Local	éUP
NEUROD1	DLK1	1	3	4	Local_Loop	éUP
NEUROD1	INS	6	0	6	Local	éUP
NEUROD1	LMO1	1	0	1	Local	éUP
NEUROD1	MAFA	2	0	2	Local	éUP
NEUROD1	MAGED1	1	0	1	Local	éUP
NEUROD1	MDK	3	0	3	Local	éUP
NEUROD1	MVP	2	0	2	Local	éUP
NEUROD1	MYOM1	2	0	2	Local	éUP
NEUROD1	NEUROD1	2	0	2	Local	éUP
NEUROD1	NFIA	1	0	1	Local	éUP
NEUROD1	NHLH2	3	0	3	Local	éUP
NEUROD1	NPNT	1	0	1	Local	éUP
NEUROD1	OLIG3	2	0	2	Local	éUP
NEUROD1	PCSK1	1	0	1	Local	éUP
NEUROD1	PDLIM4	1	0	1	Local	éUP
NEUROD1	PTP4A3	1	0	1	Local	éUP
NEUROD1	SEMA6D	2	2	4	Local_Loop	éUP
NEUROD1	SLC39A8	2	0	2	Local	éUP
NEUROD1	SYT13	1	0	1	Local	éUP
NEUROD1	TBCC	2	0	2	Local	éUP
NEUROD1	TXNIP	1	0	1	Local	éUP
NEUROD1	VAV3	1	2	3	Local_Loop	éUP
NEUROD1	AHCYL1	0	1	1	Loop	éUP
NEUROD1	ARRDC3	0	1	1	Loop	éUP
NEUROD1	BMP5	0	1	1	Loop	éUP
NEUROD1	CHD7	0	1	1	Loop	éUP
NEUROD1	COX7A2L	0	2	2	Loop	éUP
NEUROD1	MEG3	0	3	3	Loop	éUP
NEUROD1	NEFL	0	3	3	Loop	éUP
NEUROD1	PHLDA3	0	3	3	Loop	éUP
NEUROD1	RGS4	0	1	1	Loop	éUP
NEUROD1	SCG2	0	4	4	Loop	éUP
NEUROD1	SMPD1	0	1	1	Loop	éUP
NEUROD1	SURF4	0	2	2	Loop	éUP
NEUROD1	TCF4	0	3	3	Loop	éUP
NEUROD1	TOX	0	1	1	Loop	éUP
NEUROD1	TRAPPC9	0	3	3	Loop	éUP
NEUROD1	UTRN	0	2	2	Loop	éUP
NEUROD1	VWA5A	0	1	1	Loop	éUP
