# Supplementary material for: Single cell multiomic analysis reveals diabetes-associated β-cell heterogeneity driven by HNF1A
Source: Nat Commun. 2023 Sep 5;14:5400. doi: 10.1038/s41467-023-41228-3 (PMC10480445; doi:10.1038/s41467-023-41228-3)
Supplement: Supplementary file 8 — Supplementary Data 5 [file 41467_2023_41228_MOESM8_ESM.xlsx]

## Sheet: snATAC
cell	fragments	fragments on peak
HT1_CW1_TA:Z:AAACACACTGATCGAATTCCAAACAAAC	5734	1925
HT1_CW1_TA:Z:AAACACACTGATCGCTAAGCGACTTCTT	1334	418
HT1_CW1_TA:Z:AAACACACTGATCGCTAAGCGGTCACTC	2677	1338
HT1_CW1_TA:Z:AAACACACTGATCGCTTGTGGACTTCTT	2544	1152
HT1_CW1_TA:Z:AAACACACTGATCGGAATAGGAGCCTTA	3979	1490
HT1_CW1_TA:Z:AAACACACTGATCGTCCAAGAGCAAATT	4213	958
HT1_CW1_TA:Z:AAACACACTGATCGTGGGTTGGTCACTC	4239	2818
HT1_CW1_TA:Z:AAACACAGGCTCCGAAGATCAGCAAATT	3697	2067
HT1_CW1_TA:Z:AAACACAGGCTCCGAAGATCGGTCACTC	2694	1449
HT1_CW1_TA:Z:AAACACAGGCTCCGAATTCCAAACAAAC	2042	1111
HT1_CW1_TA:Z:AAACACAGGCTCCGAATTCCCGTTGGTG	2240	1167
HT1_CW1_TA:Z:AAACACAGGCTCCGAATTCCTTTACATC	2410	1480
HT1_CW1_TA:Z:AAACACAGGCTCCGGAATAGAAACAAAC	2552	1365
HT1_CW1_TA:Z:AAACACAGGCTCCGGATGCTAAACAAAC	1380	882
HT1_CW1_TA:Z:AAACACAGGCTCCGTGGGTTCGTTGGTG	1424	838
HT1_CW1_TA:Z:AAACACCCTGAGATAATTCCAGCAAATT	1229	719
HT1_CW1_TA:Z:AAACACCCTGAGATTCCAAGAGCAAATT	3236	1623
HT1_CW1_TA:Z:AAACACCGCTCAGTAAGATCAAACAAAC	1189	735
HT1_CW1_TA:Z:AAACACCGCTCAGTAATTCCCGTTGGTG	1586	773
HT1_CW1_TA:Z:AAACACCGCTCAGTGAATAGAAACAAAC	7175	3892
HT1_CW1_TA:Z:AAACACCGCTCAGTTGGGTTGAGCCTTA	1179	674
HT1_CW1_TA:Z:AAACACCTGCGCATAAGATCAAACAAAC	1057	586
HT1_CW1_TA:Z:AAACACCTGCGCATAAGATCTTTACATC	3600	1502
HT1_CW1_TA:Z:AAACACCTGCGCATAATTCCAAACAAAC	1592	947
HT1_CW1_TA:Z:AAACACCTGCGCATGAATAGTTATGCGA	1659	829
HT1_CW1_TA:Z:AAACACGAGCGCTAAATTCCCGTTGGTG	1606	934
HT1_CW1_TA:Z:AAACACGAGCGCTACTTGTGAGCAAATT	2197	1268
HT1_CW1_TA:Z:AAACACGAGCGCTATGGGTTGAGCCTTA	1901	947
HT1_CW1_TA:Z:AAACACGAGCGCTATGGGTTGGTCACTC	1192	624
HT1_CW1_TA:Z:AAACACGCAGCGTACTTGTGAAACAAAC	1662	820
HT1_CW1_TA:Z:AAACACGCAGCGTACTTGTGTTTACATC	1683	1062
HT1_CW1_TA:Z:AAACACGCAGCGTAGAATAGAGCAAATT	1161	711
HT1_CW1_TA:Z:AAACACGCAGCGTATGGGTTAAACAAAC	2653	1730
HT1_CW1_TA:Z:AAACACGCAGCGTATGGGTTTTATGCGA	1411	731
HT1_CW1_TA:Z:AAACACGTAGCTCCCTTGTGTTTACATC	1120	583
HT1_CW1_TA:Z:AAACACGTAGCTCCTCCAAGAGCAAATT	4304	2407
HT1_CW1_TA:Z:AAACACGTAGCTCCTCCAAGTTTACATC	1125	511
HT1_CW1_TA:Z:AAACACGTAGCTCCTGGGTTTTTACATC	1115	437
HT1_CW1_TA:Z:AAACACGTCTTAGGAAGATCAAACAAAC	4028	2411
HT1_CW1_TA:Z:AAACACGTCTTAGGAAGATCAGCAAATT	3664	2009
HT1_CW1_TA:Z:AAACACGTCTTAGGCTAAGCCGTTGGTG	1252	762
HT1_CW1_TA:Z:AAACACGTCTTAGGGAATAGAAACAAAC	1996	1310
HT1_CW1_TA:Z:AAACACGTCTTAGGGAATAGTTTACATC	1077	650
HT1_CW1_TA:Z:AAACACGTCTTAGGGATGCTGACTTCTT	1703	1195
HT1_CW1_TA:Z:AAACACGTCTTAGGTGGGTTGAGCCTTA	3523	1731
HT1_CW1_TA:Z:AAACACGTCTTAGGTGGGTTTTATGCGA	4803	2438
HT1_CW1_TA:Z:AAACACTACTACGCCTTGTGGGTCACTC	2495	1449
HT1_CW1_TA:Z:AAACACTACTACGCTGGGTTAGCAAATT	2236	1149
HT1_CW1_TA:Z:AAACACTAGCGAGTAATTCCCGTTGGTG	1097	680
HT1_CW1_TA:Z:AAACACTCATGAGCGAATAGCGTTGGTG	8700	4532
HT1_CW1_TA:Z:AAACACTCATGAGCTCCAAGAGCAAATT	1482	910
HT1_CW1_TA:Z:AAACACTCATGAGCTGGGTTGAGCCTTA	1268	663
HT1_CW1_TA:Z:AAAGGGACTGATCGAAGATCAAACAAAC	7645	3755
HT1_CW1_TA:Z:AAAGGGACTGATCGAAGATCCGTTGGTG	1276	794
HT1_CW1_TA:Z:AAAGGGACTGATCGAATTCCAAACAAAC	1035	614
HT1_CW1_TA:Z:AAAGGGACTGATCGAATTCCAGCAAATT	1448	852
HT1_CW1_TA:Z:AAAGGGACTGATCGAATTCCCGTTGGTG	1973	878
HT1_CW1_TA:Z:AAAGGGACTGATCGGATGCTAAACAAAC	3097	1566
HT1_CW1_TA:Z:AAAGGGACTGATCGTCCAAGCGTTGGTG	4671	1779
HT1_CW1_TA:Z:AAAGGGACTGATCGTCCAAGTTTACATC	10000	5644
HT1_CW1_TA:Z:AAAGGGAGGCTCCGAAGATCGAGCCTTA	3225	2127
HT1_CW1_TA:Z:AAAGGGAGGCTCCGAAGATCTTATGCGA	3718	2055
HT1_CW1_TA:Z:AAAGGGAGGCTCCGAATTCCAGCAAATT	3619	2134
HT1_CW1_TA:Z:AAAGGGAGGCTCCGCTAAGCAAACAAAC	1936	1176
HT1_CW1_TA:Z:AAAGGGAGGCTCCGGATGCTAGCAAATT	1205	681
HT1_CW1_TA:Z:AAAGGGAGGCTCCGTCCAAGGACTTCTT	2647	1512
HT1_CW1_TA:Z:AAAGGGAGGCTCCGTGGGTTAAACAAAC	9168	4342
HT1_CW1_TA:Z:AAAGGGCCTGAGATAAGATCAGCAAATT	4959	2785
HT1_CW1_TA:Z:AAAGGGCCTGAGATAATTCCGAGCCTTA	1338	772
HT1_CW1_TA:Z:AAAGGGCCTGAGATGATGCTCGTTGGTG	1711	1099
HT1_CW1_TA:Z:AAAGGGCCTGAGATTGGGTTTTATGCGA	1551	1071
HT1_CW1_TA:Z:AAAGGGCGCTCAGTCTTGTGAAACAAAC	1370	745
HT1_CW1_TA:Z:AAAGGGCGCTCAGTTCCAAGTTATGCGA	2352	1492
HT1_CW1_TA:Z:AAAGGGCTGCGCATAAGATCGAGCCTTA	3637	2131
HT1_CW1_TA:Z:AAAGGGCTGCGCATAAGATCGGTCACTC	4386	2868
HT1_CW1_TA:Z:AAAGGGCTGCGCATAATTCCAGCAAATT	1290	667
HT1_CW1_TA:Z:AAAGGGCTGCGCATCTAAGCGACTTCTT	1375	829
HT1_CW1_TA:Z:AAAGGGCTGCGCATGAATAGAGCAAATT	3087	1576
HT1_CW1_TA:Z:AAAGGGCTGCGCATGATGCTAAACAAAC	1877	1101
HT1_CW1_TA:Z:AAAGGGCTGCGCATTCCAAGAAACAAAC	5230	3003
HT1_CW1_TA:Z:AAAGGGCTGCGCATTCCAAGTTATGCGA	7706	3971
HT1_CW1_TA:Z:AAAGGGGAGCGCTAAATTCCTTATGCGA	1430	933
HT1_CW1_TA:Z:AAAGGGGAGCGCTACTTGTGTTTACATC	1664	986
HT1_CW1_TA:Z:AAAGGGGAGCGCTAGAATAGGAGCCTTA	3390	2028
HT1_CW1_TA:Z:AAAGGGGAGCGCTATCCAAGGACTTCTT	1724	989
HT1_CW1_TA:Z:AAAGGGGAGCGCTATCCAAGTTATGCGA	1316	739
HT1_CW1_TA:Z:AAAGGGGAGCGCTATGGGTTGGTCACTC	1947	987
HT1_CW1_TA:Z:AAAGGGGCAGCGTAAAGATCCGTTGGTG	1563	638
HT1_CW1_TA:Z:AAAGGGGCAGCGTAAATTCCAAACAAAC	2742	1587
HT1_CW1_TA:Z:AAAGGGGCAGCGTAGATGCTGACTTCTT	3573	1856
HT1_CW1_TA:Z:AAAGGGGCAGCGTAGATGCTGGTCACTC	4586	2635
HT1_CW1_TA:Z:AAAGGGGCAGCGTATCCAAGAAACAAAC	6860	4153
HT1_CW1_TA:Z:AAAGGGGCAGCGTATCCAAGTTATGCGA	1602	860
HT1_CW1_TA:Z:AAAGGGGCAGCGTATGGGTTAGCAAATT	10586	5926
HT1_CW1_TA:Z:AAAGGGGCAGCGTATGGGTTCGTTGGTG	3904	2293
HT1_CW1_TA:Z:AAAGGGGCAGCGTATGGGTTGGTCACTC	1802	1150
HT1_CW1_TA:Z:AAAGGGGTAGCTCCAAGATCGAGCCTTA	1023	463
HT1_CW1_TA:Z:AAAGGGGTAGCTCCGAATAGAGCAAATT	1924	1057
HT1_CW1_TA:Z:AAAGGGGTAGCTCCTGGGTTAAACAAAC	1912	983
HT1_CW1_TA:Z:AAAGGGGTCTTAGGAAGATCAGCAAATT	1131	643
HT1_CW1_TA:Z:AAAGGGGTCTTAGGCTAAGCGACTTCTT	1176	750
HT1_CW1_TA:Z:AAAGGGGTCTTAGGGAATAGGACTTCTT	2941	1858
HT1_CW1_TA:Z:AAAGGGGTCTTAGGGATGCTAGCAAATT	3234	1900
HT1_CW1_TA:Z:AAAGGGGTCTTAGGGATGCTCGTTGGTG	1385	874
HT1_CW1_TA:Z:AAAGGGGTCTTAGGTGGGTTGACTTCTT	2140	1378
HT1_CW1_TA:Z:AAAGGGGTCTTAGGTGGGTTGAGCCTTA	5111	2874
HT1_CW1_TA:Z:AAAGGGGTCTTAGGTGGGTTTTTACATC	2961	1713
HT1_CW1_TA:Z:AAAGGGTACTACGCAAGATCTTATGCGA	3042	1639
HT1_CW1_TA:Z:AAAGGGTACTACGCAAGATCTTTACATC	1231	658
HT1_CW1_TA:Z:AAAGGGTACTACGCCTTGTGTTTACATC	3872	2260
HT1_CW1_TA:Z:AAAGGGTACTACGCGAATAGCGTTGGTG	1430	681
HT1_CW1_TA:Z:AAAGGGTACTACGCGATGCTTTATGCGA	3966	2200
HT1_CW1_TA:Z:AAAGGGTACTACGCTGGGTTTTATGCGA	6101	3396
HT1_CW1_TA:Z:AAAGGGTAGCGAGTAAGATCAGCAAATT	1388	778
HT1_CW1_TA:Z:AAAGGGTAGCGAGTGAATAGAAACAAAC	3240	2153
HT1_CW1_TA:Z:AACCGAACTGATCGCTTGTGAAACAAAC	3110	1842
HT1_CW1_TA:Z:AACCGAACTGATCGGATGCTGGTCACTC	3715	2383
HT1_CW1_TA:Z:AACCGAACTGATCGTCCAAGCGTTGGTG	2160	1317
HT1_CW1_TA:Z:AACCGAACTGATCGTGGGTTAGCAAATT	5224	3077
HT1_CW1_TA:Z:AACCGAACTGATCGTGGGTTGACTTCTT	7419	3905
HT1_CW1_TA:Z:AACCGAACTGATCGTGGGTTTTATGCGA	3882	2398
HT1_CW1_TA:Z:AACCGAAGGCTCCGAATTCCAGCAAATT	2749	1339
HT1_CW1_TA:Z:AACCGAAGGCTCCGCTAAGCGACTTCTT	1419	1026
HT1_CW1_TA:Z:AACCGAAGGCTCCGCTAAGCTTTACATC	2134	1352
HT1_CW1_TA:Z:AACCGAAGGCTCCGGATGCTGACTTCTT	3076	1836
HT1_CW1_TA:Z:AACCGAAGGCTCCGGATGCTTTTACATC	4049	2321
HT1_CW1_TA:Z:AACCGAAGGCTCCGTCCAAGGACTTCTT	9250	5823
HT1_CW1_TA:Z:AACCGAAGGCTCCGTCCAAGGGTCACTC	3339	1910
HT1_CW1_TA:Z:AACCGAAGGCTCCGTGGGTTCGTTGGTG	4458	2436
HT1_CW1_TA:Z:AACCGAAGGCTCCGTGGGTTTTATGCGA	4663	2423
HT1_CW1_TA:Z:AACCGACCTGAGATCTAAGCGAGCCTTA	1367	647
HT1_CW1_TA:Z:AACCGACCTGAGATCTTGTGGACTTCTT	2053	1393
HT1_CW1_TA:Z:AACCGACCTGAGATCTTGTGTTATGCGA	9569	5764
HT1_CW1_TA:Z:AACCGACCTGAGATGAATAGGAGCCTTA	2035	1068
HT1_CW1_TA:Z:AACCGACCTGAGATTCCAAGAGCAAATT	1903	945
HT1_CW1_TA:Z:AACCGACCTGAGATTGGGTTAAACAAAC	3892	2181
HT1_CW1_TA:Z:AACCGACGCTCAGTAAGATCGACTTCTT	1092	657
HT1_CW1_TA:Z:AACCGACGCTCAGTAATTCCGAGCCTTA	1987	1094
HT1_CW1_TA:Z:AACCGACGCTCAGTAATTCCTTTACATC	3142	1804
HT1_CW1_TA:Z:AACCGACGCTCAGTCTTGTGGAGCCTTA	1404	428
HT1_CW1_TA:Z:AACCGACGCTCAGTGAATAGGACTTCTT	2111	1077
HT1_CW1_TA:Z:AACCGACGCTCAGTGATGCTTTTACATC	2815	1208
HT1_CW1_TA:Z:AACCGACGCTCAGTTGGGTTAGCAAATT	5689	3274
HT1_CW1_TA:Z:AACCGACTGCGCATAAGATCAAACAAAC	4383	2452
HT1_CW1_TA:Z:AACCGACTGCGCATAAGATCGGTCACTC	4128	2312
HT1_CW1_TA:Z:AACCGACTGCGCATCTAAGCGGTCACTC	1172	671
HT1_CW1_TA:Z:AACCGACTGCGCATCTTGTGTTATGCGA	9560	5336
HT1_CW1_TA:Z:AACCGACTGCGCATGAATAGCGTTGGTG	1532	670
HT1_CW1_TA:Z:AACCGACTGCGCATTCCAAGCGTTGGTG	15229	6607
HT1_CW1_TA:Z:AACCGACTGCGCATTCCAAGGAGCCTTA	3800	2200
HT1_CW1_TA:Z:AACCGACTGCGCATTGGGTTAAACAAAC	4162	2805
HT1_CW1_TA:Z:AACCGACTGCGCATTGGGTTGGTCACTC	7125	3654
HT1_CW1_TA:Z:AACCGACTGCGCATTGGGTTTTTACATC	6158	2878
HT1_CW1_TA:Z:AACCGAGAGCGCTAAAGATCGACTTCTT	2562	1509
HT1_CW1_TA:Z:AACCGAGAGCGCTAAAGATCGAGCCTTA	4765	2741
HT1_CW1_TA:Z:AACCGAGAGCGCTAAATTCCCGTTGGTG	3378	1880
HT1_CW1_TA:Z:AACCGAGAGCGCTACTAAGCGACTTCTT	2961	2003
HT1_CW1_TA:Z:AACCGAGAGCGCTACTAAGCGGTCACTC	2580	1422
HT1_CW1_TA:Z:AACCGAGAGCGCTACTTGTGAGCAAATT	1446	822
HT1_CW1_TA:Z:AACCGAGAGCGCTAGAATAGAGCAAATT	11714	6510
HT1_CW1_TA:Z:AACCGAGAGCGCTAGATGCTGAGCCTTA	1086	767
HT1_CW1_TA:Z:AACCGAGAGCGCTATCCAAGAGCAAATT	4044	2733
HT1_CW1_TA:Z:AACCGAGAGCGCTATCCAAGCGTTGGTG	9567	5748
HT1_CW1_TA:Z:AACCGAGAGCGCTATCCAAGGGTCACTC	12804	6876
HT1_CW1_TA:Z:AACCGAGAGCGCTATGGGTTCGTTGGTG	2213	875
HT1_CW1_TA:Z:AACCGAGAGCGCTATGGGTTTTTACATC	16971	8475
HT1_CW1_TA:Z:AACCGAGCAGCGTAAAGATCAGCAAATT	4249	2296
HT1_CW1_TA:Z:AACCGAGCAGCGTACTTGTGGACTTCTT	1642	944
HT1_CW1_TA:Z:AACCGAGCAGCGTAGAATAGGACTTCTT	5873	3522
HT1_CW1_TA:Z:AACCGAGCAGCGTAGAATAGTTTACATC	15710	8314
HT1_CW1_TA:Z:AACCGAGCAGCGTAGATGCTAAACAAAC	2178	1548
HT1_CW1_TA:Z:AACCGAGCAGCGTAGATGCTTTATGCGA	2774	1633
HT1_CW1_TA:Z:AACCGAGCAGCGTATCCAAGGGTCACTC	27740	13230
HT1_CW1_TA:Z:AACCGAGCAGCGTATGGGTTCGTTGGTG	12646	6979
HT1_CW1_TA:Z:AACCGAGCAGCGTATGGGTTGAGCCTTA	3216	1505
HT1_CW1_TA:Z:AACCGAGTAGCTCCAAGATCGAGCCTTA	2741	1691
HT1_CW1_TA:Z:AACCGAGTAGCTCCCTAAGCGACTTCTT	2284	1393
HT1_CW1_TA:Z:AACCGAGTAGCTCCGAATAGAGCAAATT	6757	3647
HT1_CW1_TA:Z:AACCGAGTAGCTCCGAATAGGAGCCTTA	6071	3086
HT1_CW1_TA:Z:AACCGAGTAGCTCCTCCAAGAAACAAAC	17400	8772
HT1_CW1_TA:Z:AACCGAGTCTTAGGAAGATCTTATGCGA	4271	2617
HT1_CW1_TA:Z:AACCGAGTCTTAGGAATTCCAAACAAAC	1250	754
HT1_CW1_TA:Z:AACCGAGTCTTAGGCTAAGCAGCAAATT	1695	887
HT1_CW1_TA:Z:AACCGAGTCTTAGGCTTGTGCGTTGGTG	6531	2906
HT1_CW1_TA:Z:AACCGAGTCTTAGGGAATAGCGTTGGTG	15475	7883
HT1_CW1_TA:Z:AACCGAGTCTTAGGGAATAGTTATGCGA	18387	9350
HT1_CW1_TA:Z:AACCGAGTCTTAGGGATGCTAGCAAATT	4244	2585
HT1_CW1_TA:Z:AACCGAGTCTTAGGTCCAAGAAACAAAC	2496	1393
HT1_CW1_TA:Z:AACCGAGTCTTAGGTCCAAGAGCAAATT	36657	19250
HT1_CW1_TA:Z:AACCGAGTCTTAGGTCCAAGTTATGCGA	7752	4955
HT1_CW1_TA:Z:AACCGATACTACGCCTTGTGTTATGCGA	1849	1108
HT1_CW1_TA:Z:AACCGATACTACGCGAATAGGAGCCTTA	8614	4673
HT1_CW1_TA:Z:AACCGATACTACGCGATGCTTTTACATC	4008	2107
HT1_CW1_TA:Z:AACCGATAGCGAGTCTAAGCAGCAAATT	2462	1545
HT1_CW1_TA:Z:AACCGATAGCGAGTCTAAGCCGTTGGTG	2540	1475
HT1_CW1_TA:Z:AACCGATAGCGAGTTGGGTTAAACAAAC	3714	2204
HT1_CW1_TA:Z:AACCGATAGCGAGTTGGGTTCGTTGGTG	8084	4201
HT1_CW1_TA:Z:AACCGATAGCGAGTTGGGTTTTATGCGA	2409	1135
HT1_CW1_TA:Z:AACCGATCATGAGCAAGATCGACTTCTT	1568	927
HT1_CW1_TA:Z:AACCGATCATGAGCCTAAGCCGTTGGTG	1490	715
HT1_CW1_TA:Z:AACCGATCATGAGCCTTGTGTTTACATC	4105	2349
HT1_CW1_TA:Z:AACCGATCATGAGCGAATAGTTATGCGA	11467	6776
HT1_CW1_TA:Z:AACCGATCATGAGCTCCAAGTTATGCGA	1504	886
HT1_CW1_TA:Z:AACCGATCATGAGCTGGGTTAAACAAAC	3758	2232
HT1_CW1_TA:Z:CCAATAACTGATCGAAGATCAAACAAAC	2121	1063
HT1_CW1_TA:Z:CCAATAACTGATCGAATTCCTTTACATC	2464	1622
HT1_CW1_TA:Z:CCAATAACTGATCGCTTGTGAGCAAATT	2601	1711
HT1_CW1_TA:Z:CCAATAACTGATCGCTTGTGTTTACATC	4588	2396
HT1_CW1_TA:Z:CCAATAACTGATCGGAATAGAGCAAATT	2346	1098
HT1_CW1_TA:Z:CCAATAACTGATCGGAATAGCGTTGGTG	1596	600
HT1_CW1_TA:Z:CCAATAACTGATCGTCCAAGAGCAAATT	5547	2603
HT1_CW1_TA:Z:CCAATAACTGATCGTCCAAGGACTTCTT	8268	4036
HT1_CW1_TA:Z:CCAATAACTGATCGTCCAAGGAGCCTTA	2866	1208
HT1_CW1_TA:Z:CCAATAAGGCTCCGAATTCCCGTTGGTG	4859	2779
HT1_CW1_TA:Z:CCAATAAGGCTCCGAATTCCTTTACATC	1185	640
HT1_CW1_TA:Z:CCAATAAGGCTCCGGATGCTGAGCCTTA	1583	706
HT1_CW1_TA:Z:CCAATAAGGCTCCGTGGGTTGAGCCTTA	1245	626
HT1_CW1_TA:Z:CCAATAAGGCTCCGTGGGTTGGTCACTC	1548	875
HT1_CW1_TA:Z:CCAATACCTGAGATCTTGTGAAACAAAC	1637	865
HT1_CW1_TA:Z:CCAATACCTGAGATCTTGTGTTATGCGA	2347	1588
HT1_CW1_TA:Z:CCAATACGCTCAGTAATTCCAGCAAATT	2374	1483
HT1_CW1_TA:Z:CCAATACGCTCAGTCTAAGCAGCAAATT	1518	840
HT1_CW1_TA:Z:CCAATACGCTCAGTCTTGTGGACTTCTT	6364	3591
HT1_CW1_TA:Z:CCAATACGCTCAGTGAATAGCGTTGGTG	10459	4404
HT1_CW1_TA:Z:CCAATACGCTCAGTTCCAAGAGCAAATT	4786	2352
HT1_CW1_TA:Z:CCAATACGCTCAGTTGGGTTTTTACATC	2996	1495
HT1_CW1_TA:Z:CCAATACTGCGCATAAGATCTTATGCGA	1311	646
HT1_CW1_TA:Z:CCAATACTGCGCATAATTCCGGTCACTC	2101	1201
HT1_CW1_TA:Z:CCAATAGAGCGCTAAAGATCTTATGCGA	1523	906
HT1_CW1_TA:Z:CCAATAGAGCGCTACTTGTGAAACAAAC	4630	1960
HT1_CW1_TA:Z:CCAATAGAGCGCTACTTGTGAGCAAATT	4015	2134
HT1_CW1_TA:Z:CCAATAGAGCGCTACTTGTGGGTCACTC	3765	2330
HT1_CW1_TA:Z:CCAATAGAGCGCTACTTGTGTTATGCGA	1692	977
HT1_CW1_TA:Z:CCAATAGAGCGCTAGAATAGAAACAAAC	3521	1264
HT1_CW1_TA:Z:CCAATAGAGCGCTAGATGCTTTATGCGA	1558	813
HT1_CW1_TA:Z:CCAATAGAGCGCTATCCAAGGGTCACTC	1114	679
HT1_CW1_TA:Z:CCAATAGAGCGCTATCCAAGTTTACATC	8369	3423
HT1_CW1_TA:Z:CCAATAGCAGCGTAAAGATCTTTACATC	2489	1505
HT1_CW1_TA:Z:CCAATAGCAGCGTAAATTCCAGCAAATT	1531	853
HT1_CW1_TA:Z:CCAATAGCAGCGTACTAAGCAAACAAAC	1108	438
HT1_CW1_TA:Z:CCAATAGCAGCGTAGAATAGAAACAAAC	1564	863
HT1_CW1_TA:Z:CCAATAGCAGCGTATCCAAGAAACAAAC	4230	2188
HT1_CW1_TA:Z:CCAATAGCAGCGTATGGGTTTTTACATC	4038	2226
HT1_CW1_TA:Z:CCAATAGTAGCTCCAATTCCGAGCCTTA	1498	662
HT1_CW1_TA:Z:CCAATAGTAGCTCCGATGCTAGCAAATT	1322	852
HT1_CW1_TA:Z:CCAATAGTAGCTCCTCCAAGAGCAAATT	2263	1243
HT1_CW1_TA:Z:CCAATAGTAGCTCCTCCAAGCGTTGGTG	5250	2558
HT1_CW1_TA:Z:CCAATAGTCTTAGGAATTCCCGTTGGTG	1117	679
HT1_CW1_TA:Z:CCAATAGTCTTAGGGAATAGGAGCCTTA	14726	7610
HT1_CW1_TA:Z:CCAATAGTCTTAGGTCCAAGAAACAAAC	1709	798
HT1_CW1_TA:Z:CCAATAGTCTTAGGTGGGTTGAGCCTTA	3020	1625
HT1_CW1_TA:Z:CCAATAGTCTTAGGTGGGTTTTTACATC	1284	614
HT1_CW1_TA:Z:CCAATATACTACGCAAGATCCGTTGGTG	1176	618
HT1_CW1_TA:Z:CCAATATACTACGCAATTCCGAGCCTTA	2106	1081
HT1_CW1_TA:Z:CCAATATACTACGCAATTCCTTTACATC	3435	1887
HT1_CW1_TA:Z:CCAATATACTACGCCTTGTGGACTTCTT	1474	823
HT1_CW1_TA:Z:CCAATATACTACGCCTTGTGGAGCCTTA	1184	783
HT1_CW1_TA:Z:CCAATATACTACGCTCCAAGCGTTGGTG	2779	1442
HT1_CW1_TA:Z:CCAATATACTACGCTCCAAGGGTCACTC	1570	918
HT1_CW1_TA:Z:CCAATATACTACGCTGGGTTTTTACATC	2664	1369
HT1_CW1_TA:Z:CCAATATAGCGAGTAAGATCGACTTCTT	1744	945
HT1_CW1_TA:Z:CCAATATAGCGAGTAATTCCAAACAAAC	5904	3242
HT1_CW1_TA:Z:CCAATATAGCGAGTAATTCCAGCAAATT	3496	1822
HT1_CW1_TA:Z:CCAATATAGCGAGTAATTCCCGTTGGTG	1100	391
HT1_CW1_TA:Z:CCAATATAGCGAGTCTTGTGGACTTCTT	2388	1561
HT1_CW1_TA:Z:CCAATATAGCGAGTGAATAGGAGCCTTA	2470	1213
HT1_CW1_TA:Z:CCAATATAGCGAGTGAATAGTTTACATC	2948	1559
HT1_CW1_TA:Z:CCAATATAGCGAGTTGGGTTAAACAAAC	4514	2434
HT1_CW1_TA:Z:CCAATATAGCGAGTTGGGTTGACTTCTT	6113	3446
HT1_CW1_TA:Z:CCAATATCATGAGCAATTCCCGTTGGTG	2280	1252
HT1_CW1_TA:Z:CCAATATCATGAGCCTTGTGGAGCCTTA	2040	1282
HT1_CW1_TA:Z:CCAATATCATGAGCTCCAAGGACTTCTT	6480	3337
HT1_CW1_TA:Z:CCAATATCATGAGCTGGGTTAAACAAAC	1659	779
HT1_CW1_TA:Z:CCAATATCATGAGCTGGGTTCGTTGGTG	3037	1442
HT1_CW1_TA:Z:CCAATATCATGAGCTGGGTTTTATGCGA	5569	2828
HT1_CW1_TA:Z:CCTCTTACTGATCGCTTGTGAAACAAAC	5486	2912
HT1_CW1_TA:Z:CCTCTTACTGATCGCTTGTGGAGCCTTA	4576	2440
HT1_CW1_TA:Z:CCTCTTACTGATCGCTTGTGTTTACATC	1229	729
HT1_CW1_TA:Z:CCTCTTACTGATCGGAATAGCGTTGGTG	6821	3585
HT1_CW1_TA:Z:CCTCTTACTGATCGGAATAGTTATGCGA	2847	1574
HT1_CW1_TA:Z:CCTCTTACTGATCGGATGCTGAGCCTTA	2512	1507
HT1_CW1_TA:Z:CCTCTTACTGATCGTGGGTTGAGCCTTA	4066	2166
HT1_CW1_TA:Z:CCTCTTAGGCTCCGAATTCCGGTCACTC	1219	630
HT1_CW1_TA:Z:CCTCTTAGGCTCCGCTTGTGTTTACATC	8148	3816
HT1_CW1_TA:Z:CCTCTTAGGCTCCGTCCAAGAGCAAATT	4272	2517
HT1_CW1_TA:Z:CCTCTTAGGCTCCGTCCAAGTTATGCGA	10320	5076
HT1_CW1_TA:Z:CCTCTTAGGCTCCGTCCAAGTTTACATC	2492	1411
HT1_CW1_TA:Z:CCTCTTAGGCTCCGTGGGTTAAACAAAC	3395	1694
HT1_CW1_TA:Z:CCTCTTAGGCTCCGTGGGTTGAGCCTTA	1735	1042
HT1_CW1_TA:Z:CCTCTTCCTGAGATAAGATCAGCAAATT	1883	974
HT1_CW1_TA:Z:CCTCTTCGCTCAGTCTTGTGAGCAAATT	6072	3368
HT1_CW1_TA:Z:CCTCTTCGCTCAGTCTTGTGTTTACATC	2660	1170
HT1_CW1_TA:Z:CCTCTTCGCTCAGTGATGCTAGCAAATT	1864	1084
HT1_CW1_TA:Z:CCTCTTCGCTCAGTTGGGTTAAACAAAC	6229	2956
HT1_CW1_TA:Z:CCTCTTCTGCGCATCTAAGCGGTCACTC	1533	857
HT1_CW1_TA:Z:CCTCTTCTGCGCATGAATAGTTTACATC	1628	876
HT1_CW1_TA:Z:CCTCTTCTGCGCATGATGCTAGCAAATT	1414	727
HT1_CW1_TA:Z:CCTCTTCTGCGCATGATGCTTTTACATC	1181	814
HT1_CW1_TA:Z:CCTCTTCTGCGCATTCCAAGCGTTGGTG	8834	4950
HT1_CW1_TA:Z:CCTCTTCTGCGCATTGGGTTTTATGCGA	4769	2055
HT1_CW1_TA:Z:CCTCTTGAGCGCTAAAGATCAAACAAAC	2808	1349
HT1_CW1_TA:Z:CCTCTTGAGCGCTAAAGATCAGCAAATT	8880	4536
HT1_CW1_TA:Z:CCTCTTGAGCGCTAAAGATCGACTTCTT	2901	1548
HT1_CW1_TA:Z:CCTCTTGAGCGCTAAAGATCTTTACATC	1094	652
HT1_CW1_TA:Z:CCTCTTGAGCGCTACTTGTGGACTTCTT	1208	623
HT1_CW1_TA:Z:CCTCTTGAGCGCTAGAATAGCGTTGGTG	3835	2063
HT1_CW1_TA:Z:CCTCTTGAGCGCTAGATGCTAGCAAATT	3235	1539
HT1_CW1_TA:Z:CCTCTTGAGCGCTATCCAAGTTATGCGA	3580	1878
HT1_CW1_TA:Z:CCTCTTGAGCGCTATGGGTTAAACAAAC	2639	1186
HT1_CW1_TA:Z:CCTCTTGAGCGCTATGGGTTAGCAAATT	3382	1642
HT1_CW1_TA:Z:CCTCTTGCAGCGTAAAGATCGGTCACTC	4085	1884
HT1_CW1_TA:Z:CCTCTTGCAGCGTACTTGTGGACTTCTT	1536	847
HT1_CW1_TA:Z:CCTCTTGCAGCGTAGAATAGTTATGCGA	2460	1238
HT1_CW1_TA:Z:CCTCTTGCAGCGTATCCAAGAGCAAATT	1394	652
HT1_CW1_TA:Z:CCTCTTGCAGCGTATGGGTTGAGCCTTA	2413	1369
HT1_CW1_TA:Z:CCTCTTGTCTTAGGAAGATCAGCAAATT	1330	702
HT1_CW1_TA:Z:CCTCTTGTCTTAGGAATTCCAGCAAATT	4744	2490
HT1_CW1_TA:Z:CCTCTTGTCTTAGGGATGCTAGCAAATT	3349	1868
HT1_CW1_TA:Z:CCTCTTGTCTTAGGGATGCTCGTTGGTG	8625	4667
HT1_CW1_TA:Z:CCTCTTGTCTTAGGTCCAAGGACTTCTT	1649	967
HT1_CW1_TA:Z:CCTCTTGTCTTAGGTGGGTTAGCAAATT	1603	931
HT1_CW1_TA:Z:CCTCTTTACTACGCAATTCCGAGCCTTA	2248	1348
HT1_CW1_TA:Z:CCTCTTTACTACGCGAATAGAAACAAAC	3232	1539
HT1_CW1_TA:Z:CCTCTTTACTACGCTCCAAGAAACAAAC	4181	2183
HT1_CW1_TA:Z:CCTCTTTACTACGCTCCAAGCGTTGGTG	5014	2624
HT1_CW1_TA:Z:CCTCTTTACTACGCTCCAAGGAGCCTTA	11706	4314
HT1_CW1_TA:Z:CCTCTTTACTACGCTGGGTTCGTTGGTG	2813	1218
HT1_CW1_TA:Z:CCTCTTTACTACGCTGGGTTGAGCCTTA	5119	2853
HT1_CW1_TA:Z:CCTCTTTACTACGCTGGGTTTTTACATC	1609	840
HT1_CW1_TA:Z:CCTCTTTAGCGAGTAATTCCAGCAAATT	2258	821
HT1_CW1_TA:Z:CCTCTTTAGCGAGTGATGCTCGTTGGTG	1309	917
HT1_CW1_TA:Z:CCTCTTTCATGAGCCTTGTGGACTTCTT	1149	805
HT1_CW1_TA:Z:CCTCTTTCATGAGCGAATAGTTATGCGA	9446	4828
HT1_CW1_TA:Z:CCTCTTTCATGAGCTCCAAGAGCAAATT	1593	1059
HT1_CW1_TA:Z:CCTCTTTCATGAGCTCCAAGCGTTGGTG	14386	7042
HT1_CW1_TA:Z:CCTCTTTCATGAGCTCCAAGGACTTCTT	1182	694
HT1_CW1_TA:Z:CCTCTTTCATGAGCTGGGTTCGTTGGTG	3787	2179
HT1_CW1_TA:Z:CCTCTTTCATGAGCTGGGTTGAGCCTTA	1234	776
HT1_CW1_TA:Z:CGTGATACTGATCGAAGATCGGTCACTC	2103	870
HT1_CW1_TA:Z:CGTGATACTGATCGAATTCCAGCAAATT	1209	763
HT1_CW1_TA:Z:CGTGATAGGCTCCGAAGATCGAGCCTTA	1476	614
HT1_CW1_TA:Z:CGTGATAGGCTCCGGATGCTAAACAAAC	1245	889
HT1_CW1_TA:Z:CGTGATAGGCTCCGTGGGTTGAGCCTTA	1113	605
HT1_CW1_TA:Z:CGTGATCCTGAGATGAATAGAGCAAATT	1031	576
HT1_CW1_TA:Z:CGTGATCCTGAGATTGGGTTCGTTGGTG	2411	1020
HT1_CW1_TA:Z:CGTGATCGCTCAGTAATTCCTTTACATC	1362	787
HT1_CW1_TA:Z:CGTGATCGCTCAGTCTTGTGAGCAAATT	1172	666
HT1_CW1_TA:Z:CGTGATCGCTCAGTGATGCTCGTTGGTG	1734	998
HT1_CW1_TA:Z:CGTGATCGCTCAGTGATGCTGACTTCTT	1883	960
HT1_CW1_TA:Z:CGTGATCGCTCAGTGATGCTGAGCCTTA	1067	555
HT1_CW1_TA:Z:CGTGATCGCTCAGTTCCAAGTTTACATC	1146	696
HT1_CW1_TA:Z:CGTGATCGCTCAGTTGGGTTCGTTGGTG	2209	1358
HT1_CW1_TA:Z:CGTGATCGCTCAGTTGGGTTGACTTCTT	2052	1148
HT1_CW1_TA:Z:CGTGATCGCTCAGTTGGGTTGAGCCTTA	3339	2021
HT1_CW1_TA:Z:CGTGATCGCTCAGTTGGGTTTTTACATC	1033	667
HT1_CW1_TA:Z:CGTGATCTGCGCATGAATAGGACTTCTT	1205	414
HT1_CW1_TA:Z:CGTGATCTGCGCATGAATAGTTATGCGA	2171	1309
HT1_CW1_TA:Z:CGTGATCTGCGCATGATGCTGACTTCTT	1675	1006
HT1_CW1_TA:Z:CGTGATCTGCGCATTCCAAGGACTTCTT	3069	1832
HT1_CW1_TA:Z:CGTGATGAGCGCTACTTGTGTTATGCGA	1642	961
HT1_CW1_TA:Z:CGTGATGAGCGCTAGAATAGAAACAAAC	1584	935
HT1_CW1_TA:Z:CGTGATGAGCGCTAGATGCTAAACAAAC	2505	1442
HT1_CW1_TA:Z:CGTGATGAGCGCTATGGGTTCGTTGGTG	1040	650
HT1_CW1_TA:Z:CGTGATGAGCGCTATGGGTTGAGCCTTA	1420	883
HT1_CW1_TA:Z:CGTGATGCAGCGTACTTGTGAGCAAATT	1207	733
HT1_CW1_TA:Z:CGTGATGCAGCGTAGAATAGGACTTCTT	3529	1605
HT1_CW1_TA:Z:CGTGATGCAGCGTATGGGTTAGCAAATT	1254	765
HT1_CW1_TA:Z:CGTGATGCAGCGTATGGGTTGGTCACTC	1321	915
HT1_CW1_TA:Z:CGTGATGCAGCGTATGGGTTTTTACATC	2042	1300
HT1_CW1_TA:Z:CGTGATGTAGCTCCGATGCTCGTTGGTG	1394	763
HT1_CW1_TA:Z:CGTGATGTAGCTCCTCCAAGAAACAAAC	1058	675
HT1_CW1_TA:Z:CGTGATGTAGCTCCTGGGTTAGCAAATT	3442	2189
HT1_CW1_TA:Z:CGTGATGTAGCTCCTGGGTTGAGCCTTA	2182	1339
HT1_CW1_TA:Z:CGTGATGTCTTAGGAATTCCCGTTGGTG	1011	565
HT1_CW1_TA:Z:CGTGATGTCTTAGGGAATAGAGCAAATT	1306	750
HT1_CW1_TA:Z:CGTGATGTCTTAGGTGGGTTCGTTGGTG	1117	677
HT1_CW1_TA:Z:CGTGATGTCTTAGGTGGGTTTTATGCGA	1496	782
HT1_CW1_TA:Z:CGTGATTAGCGAGTAATTCCTTTACATC	1204	733
HT1_CW1_TA:Z:CGTGATTAGCGAGTGAATAGTTTACATC	1968	1215
HT1_CW1_TA:Z:CGTGATTAGCGAGTTGGGTTAGCAAATT	1969	922
HT1_CW1_TA:Z:CGTGATTCATGAGCCTTGTGGACTTCTT	1412	562
HT1_CW1_TA:Z:GCTGAAACTGATCGAAGATCTTATGCGA	1101	638
HT1_CW1_TA:Z:GCTGAAACTGATCGAATTCCAGCAAATT	1048	618
HT1_CW1_TA:Z:GCTGAAACTGATCGAATTCCTTATGCGA	1166	596
HT1_CW1_TA:Z:GCTGAAACTGATCGCTAAGCAAACAAAC	1171	832
HT1_CW1_TA:Z:GCTGAAACTGATCGTCCAAGAAACAAAC	1034	693
HT1_CW1_TA:Z:GCTGAAACTGATCGTGGGTTAGCAAATT	2418	1435
HT1_CW1_TA:Z:GCTGAAACTGATCGTGGGTTGACTTCTT	2065	1149
HT1_CW1_TA:Z:GCTGAAAGGCTCCGTCCAAGGACTTCTT	1284	680
HT1_CW1_TA:Z:GCTGAAAGGCTCCGTGGGTTAAACAAAC	2374	1569
HT1_CW1_TA:Z:GCTGAAAGGCTCCGTGGGTTCGTTGGTG	1133	632
HT1_CW1_TA:Z:GCTGAAAGGCTCCGTGGGTTTTATGCGA	7582	4053
HT1_CW1_TA:Z:GCTGAACCTGAGATGAATAGGAGCCTTA	1253	775
HT1_CW1_TA:Z:GCTGAACGCTCAGTAATTCCAAACAAAC	1258	744
HT1_CW1_TA:Z:GCTGAACGCTCAGTAATTCCTTTACATC	1145	686
HT1_CW1_TA:Z:GCTGAACTGCGCATGAATAGCGTTGGTG	8184	3744
HT1_CW1_TA:Z:GCTGAACTGCGCATTCCAAGCGTTGGTG	3726	1544
HT1_CW1_TA:Z:GCTGAACTGCGCATTGGGTTGACTTCTT	1897	1122
HT1_CW1_TA:Z:GCTGAAGAGCGCTAAAGATCTTTACATC	1405	817
HT1_CW1_TA:Z:GCTGAAGAGCGCTAGAATAGGAGCCTTA	1145	725
HT1_CW1_TA:Z:GCTGAAGAGCGCTATCCAAGAGCAAATT	2248	1205
HT1_CW1_TA:Z:GCTGAAGAGCGCTATGGGTTGAGCCTTA	3235	1743
HT1_CW1_TA:Z:GCTGAAGCAGCGTATCCAAGCGTTGGTG	1126	619
HT1_CW1_TA:Z:GCTGAAGCAGCGTATGGGTTAAACAAAC	2137	1312
HT1_CW1_TA:Z:GCTGAAGTAGCTCCTGGGTTAAACAAAC	1290	747
HT1_CW1_TA:Z:GCTGAAGTAGCTCCTGGGTTAGCAAATT	3118	2136
HT1_CW1_TA:Z:GCTGAAGTAGCTCCTGGGTTTTTACATC	4679	2554
HT1_CW1_TA:Z:GCTGAAGTCTTAGGAAGATCAGCAAATT	3774	1968
HT1_CW1_TA:Z:GCTGAAGTCTTAGGAATTCCGACTTCTT	1747	1027
HT1_CW1_TA:Z:GCTGAAGTCTTAGGGAATAGCGTTGGTG	1239	636
HT1_CW1_TA:Z:GCTGAAGTCTTAGGGAATAGTTATGCGA	1360	781
HT1_CW1_TA:Z:GCTGAAGTCTTAGGTCCAAGAAACAAAC	1389	803
HT1_CW1_TA:Z:GCTGAAGTCTTAGGTCCAAGGAGCCTTA	1642	856
HT1_CW1_TA:Z:GCTGAAGTCTTAGGTGGGTTAGCAAATT	1155	598
HT1_CW1_TA:Z:GCTGAATACTACGCAAGATCGAGCCTTA	3042	1614
HT1_CW1_TA:Z:GCTGAATACTACGCGAATAGCGTTGGTG	2929	1994
HT1_CW1_TA:Z:GCTGAATACTACGCTCCAAGAGCAAATT	1086	653
HT1_CW1_TA:Z:GCTGAATACTACGCTGGGTTAGCAAATT	2134	1246
HT1_CW1_TA:Z:GCTGAATAGCGAGTAATTCCAAACAAAC	1295	689
HT1_CW1_TA:Z:GCTGAATAGCGAGTGAATAGCGTTGGTG	1602	1043
HT1_CW1_TA:Z:GCTGAATCATGAGCTCCAAGAAACAAAC	1120	691
HT1_CW1_TA:Z:GCTGAATCATGAGCTGGGTTCGTTGGTG	1457	959
HT1_CW1_TA:Z:GGACAAACTGATCGAAGATCGACTTCTT	2947	1902
HT1_CW1_TA:Z:GGACAAACTGATCGCTTGTGCGTTGGTG	1126	654
HT1_CW1_TA:Z:GGACAAACTGATCGCTTGTGGAGCCTTA	2460	1283
HT1_CW1_TA:Z:GGACAAACTGATCGGATGCTGAGCCTTA	1578	1141
HT1_CW1_TA:Z:GGACAAACTGATCGTCCAAGTTATGCGA	1607	1038
HT1_CW1_TA:Z:GGACAAACTGATCGTGGGTTAAACAAAC	2396	1358
HT1_CW1_TA:Z:GGACAAACTGATCGTGGGTTAGCAAATT	6456	3848
HT1_CW1_TA:Z:GGACAAACTGATCGTGGGTTTTTACATC	3213	1738
HT1_CW1_TA:Z:GGACAAAGGCTCCGAAGATCAGCAAATT	1874	1098
HT1_CW1_TA:Z:GGACAAAGGCTCCGAAGATCTTATGCGA	2266	1447
HT1_CW1_TA:Z:GGACAAAGGCTCCGAATTCCGACTTCTT	2515	1450
HT1_CW1_TA:Z:GGACAAAGGCTCCGCTTGTGCGTTGGTG	1139	729
HT1_CW1_TA:Z:GGACAACCTGAGATGAATAGCGTTGGTG	1288	734
HT1_CW1_TA:Z:GGACAACCTGAGATTCCAAGAGCAAATT	1279	483
HT1_CW1_TA:Z:GGACAACCTGAGATTGGGTTTTATGCGA	3130	2385
HT1_CW1_TA:Z:GGACAACGCTCAGTGATGCTGACTTCTT	2106	1044
HT1_CW1_TA:Z:GGACAACGCTCAGTTCCAAGAAACAAAC	2871	1715
HT1_CW1_TA:Z:GGACAACGCTCAGTTCCAAGTTATGCGA	3067	1642
HT1_CW1_TA:Z:GGACAACGCTCAGTTGGGTTCGTTGGTG	1235	481
HT1_CW1_TA:Z:GGACAACTGCGCATAATTCCTTTACATC	1499	898
HT1_CW1_TA:Z:GGACAACTGCGCATCTTGTGAAACAAAC	1377	758
HT1_CW1_TA:Z:GGACAACTGCGCATCTTGTGGAGCCTTA	1289	635
HT1_CW1_TA:Z:GGACAACTGCGCATGAATAGGACTTCTT	1051	477
HT1_CW1_TA:Z:GGACAACTGCGCATGATGCTAGCAAATT	1036	607
HT1_CW1_TA:Z:GGACAACTGCGCATTGGGTTCGTTGGTG	3810	1732
HT1_CW1_TA:Z:GGACAACTGCGCATTGGGTTGGTCACTC	1093	713
HT1_CW1_TA:Z:GGACAAGAGCGCTAAAGATCTTATGCGA	1512	909
HT1_CW1_TA:Z:GGACAAGAGCGCTAGATGCTAGCAAATT	1085	698
HT1_CW1_TA:Z:GGACAAGAGCGCTAGATGCTCGTTGGTG	3033	1781
HT1_CW1_TA:Z:GGACAAGAGCGCTATGGGTTAGCAAATT	1782	985
HT1_CW1_TA:Z:GGACAAGCAGCGTAAATTCCTTATGCGA	1989	1054
HT1_CW1_TA:Z:GGACAAGCAGCGTACTTGTGTTTACATC	1329	807
HT1_CW1_TA:Z:GGACAAGCAGCGTAGAATAGGAGCCTTA	1131	589
HT1_CW1_TA:Z:GGACAAGCAGCGTATCCAAGTTATGCGA	3160	1749
HT1_CW1_TA:Z:GGACAAGCAGCGTATGGGTTAAACAAAC	3179	2011
HT1_CW1_TA:Z:GGACAAGCAGCGTATGGGTTAGCAAATT	4668	2490
HT1_CW1_TA:Z:GGACAAGCAGCGTATGGGTTCGTTGGTG	5830	3135
HT1_CW1_TA:Z:GGACAAGCAGCGTATGGGTTTTTACATC	1378	910
HT1_CW1_TA:Z:GGACAAGTAGCTCCAAGATCGAGCCTTA	1786	945
HT1_CW1_TA:Z:GGACAAGTAGCTCCCTAAGCTTTACATC	1919	1297
HT1_CW1_TA:Z:GGACAAGTAGCTCCGATGCTCGTTGGTG	1742	982
HT1_CW1_TA:Z:GGACAAGTAGCTCCTGGGTTTTTACATC	2513	1594
HT1_CW1_TA:Z:GGACAAGTCTTAGGAAGATCAAACAAAC	1709	1044
HT1_CW1_TA:Z:GGACAAGTCTTAGGAAGATCGACTTCTT	1361	861
HT1_CW1_TA:Z:GGACAAGTCTTAGGGAATAGGACTTCTT	1117	691
HT1_CW1_TA:Z:GGACAAGTCTTAGGGAATAGGAGCCTTA	1240	729
HT1_CW1_TA:Z:GGACAAGTCTTAGGTCCAAGGACTTCTT	1310	672
HT1_CW1_TA:Z:GGACAAGTCTTAGGTGGGTTGAGCCTTA	4228	2349
HT1_CW1_TA:Z:GGACAATACTACGCAAGATCCGTTGGTG	1582	893
HT1_CW1_TA:Z:GGACAATACTACGCAATTCCTTATGCGA	2630	1460
HT1_CW1_TA:Z:GGACAATACTACGCTCCAAGGGTCACTC	1716	826
HT1_CW1_TA:Z:GGACAATAGCGAGTAAGATCTTATGCGA	1056	638
HT1_CW1_TA:Z:GGACAATAGCGAGTGATGCTCGTTGGTG	1080	675
HT1_CW1_TA:Z:GGACAATAGCGAGTGATGCTTTATGCGA	2869	1565
HT1_CW1_TA:Z:GGCATTACTGATCGAAGATCGACTTCTT	1378	702
HT1_CW1_TA:Z:GGCATTACTGATCGAAGATCGGTCACTC	1120	695
HT1_CW1_TA:Z:GGCATTACTGATCGAATTCCTTATGCGA	1323	800
HT1_CW1_TA:Z:GGCATTACTGATCGCTAAGCGGTCACTC	1388	792
HT1_CW1_TA:Z:GGCATTACTGATCGCTTGTGAGCAAATT	1174	727
HT1_CW1_TA:Z:GGCATTACTGATCGCTTGTGGACTTCTT	2288	1183
HT1_CW1_TA:Z:GGCATTACTGATCGGAATAGGAGCCTTA	1036	626
HT1_CW1_TA:Z:GGCATTACTGATCGGAATAGGGTCACTC	2278	1185
HT1_CW1_TA:Z:GGCATTACTGATCGGAATAGTTATGCGA	1940	1097
HT1_CW1_TA:Z:GGCATTACTGATCGTCCAAGAAACAAAC	1296	829
HT1_CW1_TA:Z:GGCATTACTGATCGTCCAAGGAGCCTTA	1695	861
HT1_CW1_TA:Z:GGCATTACTGATCGTCCAAGTTTACATC	3329	1677
HT1_CW1_TA:Z:GGCATTACTGATCGTGGGTTAGCAAATT	1422	847
HT1_CW1_TA:Z:GGCATTACTGATCGTGGGTTCGTTGGTG	4486	2831
HT1_CW1_TA:Z:GGCATTAGGCTCCGCTAAGCGAGCCTTA	1530	756
HT1_CW1_TA:Z:GGCATTAGGCTCCGGAATAGAAACAAAC	1516	931
HT1_CW1_TA:Z:GGCATTAGGCTCCGGAATAGTTTACATC	1966	1043
HT1_CW1_TA:Z:GGCATTAGGCTCCGGATGCTCGTTGGTG	1650	963
HT1_CW1_TA:Z:GGCATTCCTGAGATAAGATCGAGCCTTA	1834	1117
HT1_CW1_TA:Z:GGCATTCCTGAGATCTTGTGCGTTGGTG	1395	937
HT1_CW1_TA:Z:GGCATTCCTGAGATTCCAAGGAGCCTTA	1956	1076
HT1_CW1_TA:Z:GGCATTCGCTCAGTAAGATCGAGCCTTA	2166	1339
HT1_CW1_TA:Z:GGCATTCGCTCAGTGATGCTTTTACATC	1006	558
HT1_CW1_TA:Z:GGCATTCGCTCAGTTCCAAGCGTTGGTG	8059	4441
HT1_CW1_TA:Z:GGCATTCGCTCAGTTCCAAGTTATGCGA	6343	3416
HT1_CW1_TA:Z:GGCATTCGCTCAGTTGGGTTCGTTGGTG	1399	901
HT1_CW1_TA:Z:GGCATTCGCTCAGTTGGGTTTTTACATC	1070	717
HT1_CW1_TA:Z:GGCATTCTGCGCATAATTCCAAACAAAC	2781	1610
HT1_CW1_TA:Z:GGCATTCTGCGCATCTTGTGAAACAAAC	1613	868
HT1_CW1_TA:Z:GGCATTCTGCGCATGAATAGGGTCACTC	4988	2869
HT1_CW1_TA:Z:GGCATTCTGCGCATGATGCTAGCAAATT	1488	787
HT1_CW1_TA:Z:GGCATTCTGCGCATTCCAAGAGCAAATT	1506	929
HT1_CW1_TA:Z:GGCATTCTGCGCATTGGGTTCGTTGGTG	1455	820
HT1_CW1_TA:Z:GGCATTGAGCGCTAAATTCCGGTCACTC	2211	1241
HT1_CW1_TA:Z:GGCATTGAGCGCTACTTGTGGGTCACTC	1553	911
HT1_CW1_TA:Z:GGCATTGAGCGCTAGAATAGTTATGCGA	2820	1434
HT1_CW1_TA:Z:GGCATTGAGCGCTAGAATAGTTTACATC	2502	1420
HT1_CW1_TA:Z:GGCATTGAGCGCTAGATGCTGAGCCTTA	1567	899
HT1_CW1_TA:Z:GGCATTGAGCGCTATCCAAGAAACAAAC	1171	430
HT1_CW1_TA:Z:GGCATTGAGCGCTATCCAAGTTTACATC	1701	1008
HT1_CW1_TA:Z:GGCATTGCAGCGTAGAATAGAGCAAATT	3755	2202
HT1_CW1_TA:Z:GGCATTGCAGCGTATGGGTTCGTTGGTG	2626	1403
HT1_CW1_TA:Z:GGCATTGCAGCGTATGGGTTGACTTCTT	1512	999
HT1_CW1_TA:Z:GGCATTGCAGCGTATGGGTTGGTCACTC	2752	1641
HT1_CW1_TA:Z:GGCATTGCAGCGTATGGGTTTTATGCGA	1281	651
HT1_CW1_TA:Z:GGCATTGTAGCTCCCTTGTGGAGCCTTA	3006	1577
HT1_CW1_TA:Z:GGCATTGTAGCTCCGAATAGAAACAAAC	4509	2020
HT1_CW1_TA:Z:GGCATTGTCTTAGGAATTCCCGTTGGTG	1341	875
HT1_CW1_TA:Z:GGCATTGTCTTAGGAATTCCGAGCCTTA	1667	999
HT1_CW1_TA:Z:GGCATTGTCTTAGGCTAAGCTTTACATC	1089	532
HT1_CW1_TA:Z:GGCATTGTCTTAGGCTTGTGGAGCCTTA	2757	1780
HT1_CW1_TA:Z:GGCATTGTCTTAGGCTTGTGTTATGCGA	2441	1384
HT1_CW1_TA:Z:GGCATTGTCTTAGGCTTGTGTTTACATC	2019	1128
HT1_CW1_TA:Z:GGCATTGTCTTAGGGAATAGGAGCCTTA	3749	2250
HT1_CW1_TA:Z:GGCATTGTCTTAGGGATGCTAAACAAAC	2288	1095
HT1_CW1_TA:Z:GGCATTGTCTTAGGGATGCTGACTTCTT	1100	683
HT1_CW1_TA:Z:GGCATTTACTACGCAAGATCAGCAAATT	1303	808
HT1_CW1_TA:Z:GGCATTTACTACGCCTTGTGTTTACATC	1651	935
HT1_CW1_TA:Z:GGCATTTACTACGCGAATAGAAACAAAC	2215	1244
HT1_CW1_TA:Z:GGCATTTACTACGCGAATAGAGCAAATT	1625	1045
HT1_CW1_TA:Z:GGCATTTACTACGCGAATAGGAGCCTTA	3910	2479
HT1_CW1_TA:Z:GGCATTTACTACGCTGGGTTCGTTGGTG	1510	969
HT1_CW1_TA:Z:GGCATTTACTACGCTGGGTTTTATGCGA	4461	2127
HT1_CW1_TA:Z:GGCATTTACTACGCTGGGTTTTTACATC	2009	1200
HT1_CW1_TA:Z:GGCATTTAGCGAGTGAATAGGACTTCTT	2611	1465
HT1_CW1_TA:Z:GGCATTTAGCGAGTGATGCTTTTACATC	2936	1874
HT1_CW1_TA:Z:GGCATTTAGCGAGTTCCAAGTTATGCGA	1854	957
HT1_CW1_TA:Z:GGCATTTAGCGAGTTGGGTTGAGCCTTA	1070	581
HT1_CW1_TA:Z:GGCATTTCATGAGCAATTCCAAACAAAC	2269	1206
HT1_CW1_TA:Z:GGCATTTCATGAGCGATGCTTTTACATC	1254	740
HT1_CW1_TA:Z:GGCATTTCATGAGCTGGGTTTTATGCGA	2051	1484
HT1_CW1_TA:Z:TGTCTAACTGATCGAAGATCGACTTCTT	2447	1089
HT1_CW1_TA:Z:TGTCTAACTGATCGAATTCCTTATGCGA	1615	901
HT1_CW1_TA:Z:TGTCTAACTGATCGAATTCCTTTACATC	1872	1000
HT1_CW1_TA:Z:TGTCTAACTGATCGGAATAGAAACAAAC	3717	1876
HT1_CW1_TA:Z:TGTCTAACTGATCGTGGGTTGGTCACTC	1277	763
HT1_CW1_TA:Z:TGTCTAAGGCTCCGAAGATCCGTTGGTG	1838	987
HT1_CW1_TA:Z:TGTCTAAGGCTCCGGAATAGAGCAAATT	1352	801
HT1_CW1_TA:Z:TGTCTAAGGCTCCGGAATAGTTTACATC	5403	2834
HT1_CW1_TA:Z:TGTCTAAGGCTCCGGATGCTGGTCACTC	1674	1033
HT1_CW1_TA:Z:TGTCTAAGGCTCCGTGGGTTAAACAAAC	5548	3107
HT1_CW1_TA:Z:TGTCTAAGGCTCCGTGGGTTTTATGCGA	3740	2039
HT1_CW1_TA:Z:TGTCTACGCTCAGTAATTCCAAACAAAC	1031	608
HT1_CW1_TA:Z:TGTCTACGCTCAGTAATTCCTTTACATC	1903	1140
HT1_CW1_TA:Z:TGTCTACGCTCAGTGAATAGCGTTGGTG	2374	1263
HT1_CW1_TA:Z:TGTCTACGCTCAGTGAATAGTTATGCGA	10283	6572
HT1_CW1_TA:Z:TGTCTACGCTCAGTTCCAAGTTATGCGA	2953	1493
HT1_CW1_TA:Z:TGTCTACGCTCAGTTCCAAGTTTACATC	1754	855
HT1_CW1_TA:Z:TGTCTACGCTCAGTTGGGTTAAACAAAC	2276	1119
HT1_CW1_TA:Z:TGTCTACGCTCAGTTGGGTTAGCAAATT	3298	1769
HT1_CW1_TA:Z:TGTCTACGCTCAGTTGGGTTTTATGCGA	5008	2805
HT1_CW1_TA:Z:TGTCTACTGCGCATAAGATCTTTACATC	5625	3477
HT1_CW1_TA:Z:TGTCTACTGCGCATTCCAAGGAGCCTTA	1133	658
HT1_CW1_TA:Z:TGTCTAGAGCGCTAAAGATCCGTTGGTG	2183	1325
HT1_CW1_TA:Z:TGTCTAGAGCGCTACTAAGCAAACAAAC	1508	790
HT1_CW1_TA:Z:TGTCTAGAGCGCTACTAAGCCGTTGGTG	1038	605
HT1_CW1_TA:Z:TGTCTAGAGCGCTACTAAGCGACTTCTT	1837	1153
HT1_CW1_TA:Z:TGTCTAGAGCGCTACTAAGCGGTCACTC	1313	638
HT1_CW1_TA:Z:TGTCTAGAGCGCTAGAATAGGGTCACTC	1363	703
HT1_CW1_TA:Z:TGTCTAGAGCGCTATGGGTTGAGCCTTA	1973	1094
HT1_CW1_TA:Z:TGTCTAGAGCGCTATGGGTTGGTCACTC	4687	2456
HT1_CW1_TA:Z:TGTCTAGCAGCGTAAATTCCGACTTCTT	1595	851
HT1_CW1_TA:Z:TGTCTAGCAGCGTAGATGCTTTATGCGA	1877	1049
HT1_CW1_TA:Z:TGTCTAGCAGCGTATCCAAGTTTACATC	1027	591
HT1_CW1_TA:Z:TGTCTAGTAGCTCCAAGATCGAGCCTTA	1102	469
HT1_CW1_TA:Z:TGTCTAGTAGCTCCGAATAGTTATGCGA	4648	2232
HT1_CW1_TA:Z:TGTCTAGTAGCTCCTGGGTTTTTACATC	1618	859
HT1_CW1_TA:Z:TGTCTAGTCTTAGGAAGATCAGCAAATT	1847	1032
HT1_CW1_TA:Z:TGTCTAGTCTTAGGAATTCCGACTTCTT	1581	706
HT1_CW1_TA:Z:TGTCTAGTCTTAGGCTAAGCTTTACATC	3071	1895
HT1_CW1_TA:Z:TGTCTAGTCTTAGGTGGGTTAAACAAAC	1914	1116
HT1_CW1_TA:Z:TGTCTAGTCTTAGGTGGGTTAGCAAATT	1300	680
HT1_CW1_TA:Z:TGTCTATACTACGCAAGATCAGCAAATT	2286	1474
HT1_CW1_TA:Z:TGTCTATACTACGCAAGATCTTATGCGA	2083	1140
HT1_CW1_TA:Z:TGTCTATACTACGCAATTCCGGTCACTC	1379	683
HT1_CW1_TA:Z:TGTCTATACTACGCCTAAGCTTTACATC	1285	607
HT1_CW1_TA:Z:TGTCTATACTACGCTCCAAGGACTTCTT	1424	751
HT1_CW1_TA:Z:TGTCTATACTACGCTGGGTTGACTTCTT	3009	1583
HT1_CW1_TA:Z:TGTCTATAGCGAGTCTAAGCAAACAAAC	1224	332
HT1_CW1_TA:Z:TGTCTATAGCGAGTGATGCTCGTTGGTG	1223	674
HT1_CW1_TA:Z:TGTCTATCATGAGCAAGATCCGTTGGTG	1980	1025
HT1_CW1_TA:Z:TGTCTATCATGAGCTCCAAGCGTTGGTG	1046	565
HT1_CW1_TA:Z:TGTCTATCATGAGCTCCAAGGACTTCTT	1327	778
HT1_CW1_TA:Z:TGTCTATCATGAGCTGGGTTGACTTCTT	3802	2239
HT1_CW1_TA:Z:TTACCCACTGATCGAAGATCAAACAAAC	11642	6069
HT1_CW1_TA:Z:TTACCCACTGATCGAAGATCAGCAAATT	1349	569
HT1_CW1_TA:Z:TTACCCACTGATCGAAGATCGACTTCTT	2164	1302
HT1_CW1_TA:Z:TTACCCACTGATCGAAGATCGAGCCTTA	3743	2235
HT1_CW1_TA:Z:TTACCCACTGATCGCTAAGCAAACAAAC	2250	939
HT1_CW1_TA:Z:TTACCCACTGATCGCTAAGCTTATGCGA	1300	689
HT1_CW1_TA:Z:TTACCCACTGATCGCTTGTGTTTACATC	1100	630
HT1_CW1_TA:Z:TTACCCACTGATCGGATGCTTTTACATC	2602	1261
HT1_CW1_TA:Z:TTACCCACTGATCGTCCAAGGACTTCTT	1014	566
HT1_CW1_TA:Z:TTACCCACTGATCGTCCAAGGAGCCTTA	5198	2087
HT1_CW1_TA:Z:TTACCCACTGATCGTCCAAGGGTCACTC	1061	500
HT1_CW1_TA:Z:TTACCCACTGATCGTGGGTTAAACAAAC	8927	4657
HT1_CW1_TA:Z:TTACCCACTGATCGTGGGTTTTATGCGA	11603	5861
HT1_CW1_TA:Z:TTACCCACTGATCGTGGGTTTTTACATC	13029	6504
HT1_CW1_TA:Z:TTACCCAGGCTCCGCTAAGCAAACAAAC	1694	930
HT1_CW1_TA:Z:TTACCCAGGCTCCGGAATAGTTTACATC	5466	3342
HT1_CW1_TA:Z:TTACCCAGGCTCCGTGGGTTAAACAAAC	2235	1389
HT1_CW1_TA:Z:TTACCCAGGCTCCGTGGGTTAGCAAATT	2446	1242
HT1_CW1_TA:Z:TTACCCAGGCTCCGTGGGTTGACTTCTT	2795	1715
HT1_CW1_TA:Z:TTACCCCCTGAGATAAGATCCGTTGGTG	1354	857
HT1_CW1_TA:Z:TTACCCCCTGAGATAATTCCTTATGCGA	1523	823
HT1_CW1_TA:Z:TTACCCCCTGAGATCTAAGCCGTTGGTG	1543	852
HT1_CW1_TA:Z:TTACCCCCTGAGATGAATAGTTATGCGA	1144	594
HT1_CW1_TA:Z:TTACCCCCTGAGATTCCAAGAGCAAATT	2649	1303
HT1_CW1_TA:Z:TTACCCCCTGAGATTGGGTTAAACAAAC	1351	750
HT1_CW1_TA:Z:TTACCCCCTGAGATTGGGTTCGTTGGTG	1416	889
HT1_CW1_TA:Z:TTACCCCCTGAGATTGGGTTGACTTCTT	2166	1490
HT1_CW1_TA:Z:TTACCCCCTGAGATTGGGTTGAGCCTTA	1259	644
HT1_CW1_TA:Z:TTACCCCGCTCAGTAATTCCTTTACATC	6773	3468
HT1_CW1_TA:Z:TTACCCCGCTCAGTCTTGTGGAGCCTTA	2857	1377
HT1_CW1_TA:Z:TTACCCCGCTCAGTGAATAGAAACAAAC	2367	1328
HT1_CW1_TA:Z:TTACCCCGCTCAGTTCCAAGGACTTCTT	15872	6049
HT1_CW1_TA:Z:TTACCCCGCTCAGTTCCAAGTTATGCGA	9789	4822
HT1_CW1_TA:Z:TTACCCCGCTCAGTTGGGTTGAGCCTTA	4890	2122
HT1_CW1_TA:Z:TTACCCCTGCGCATAAGATCGACTTCTT	3178	1788
HT1_CW1_TA:Z:TTACCCCTGCGCATAAGATCGGTCACTC	5863	3160
HT1_CW1_TA:Z:TTACCCCTGCGCATAAGATCTTTACATC	4455	2076
HT1_CW1_TA:Z:TTACCCCTGCGCATAATTCCAAACAAAC	1932	1216
HT1_CW1_TA:Z:TTACCCCTGCGCATCTAAGCTTATGCGA	2891	1785
HT1_CW1_TA:Z:TTACCCCTGCGCATGAATAGCGTTGGTG	1654	1049
HT1_CW1_TA:Z:TTACCCCTGCGCATGAATAGTTATGCGA	6550	4293
HT1_CW1_TA:Z:TTACCCCTGCGCATTCCAAGTTATGCGA	3500	1818
HT1_CW1_TA:Z:TTACCCCTGCGCATTGGGTTAAACAAAC	4389	2127
HT1_CW1_TA:Z:TTACCCCTGCGCATTGGGTTTTATGCGA	8322	4658
HT1_CW1_TA:Z:TTACCCCTGCGCATTGGGTTTTTACATC	5395	2636
HT1_CW1_TA:Z:TTACCCGAGCGCTAAAGATCCGTTGGTG	2609	1387
HT1_CW1_TA:Z:TTACCCGAGCGCTAAATTCCAAACAAAC	4025	1957
HT1_CW1_TA:Z:TTACCCGAGCGCTACTAAGCGACTTCTT	2161	1300
HT1_CW1_TA:Z:TTACCCGAGCGCTACTAAGCGGTCACTC	2081	1225
HT1_CW1_TA:Z:TTACCCGAGCGCTACTAAGCTTATGCGA	5079	3250
HT1_CW1_TA:Z:TTACCCGAGCGCTACTTGTGCGTTGGTG	2217	1308
HT1_CW1_TA:Z:TTACCCGAGCGCTAGAATAGGAGCCTTA	5160	2752
HT1_CW1_TA:Z:TTACCCGAGCGCTAGAATAGTTTACATC	1222	640
HT1_CW1_TA:Z:TTACCCGAGCGCTAGATGCTAAACAAAC	3856	1919
HT1_CW1_TA:Z:TTACCCGAGCGCTAGATGCTAGCAAATT	3433	1817
HT1_CW1_TA:Z:TTACCCGAGCGCTAGATGCTTTATGCGA	1647	880
HT1_CW1_TA:Z:TTACCCGAGCGCTATCCAAGAAACAAAC	4905	2730
HT1_CW1_TA:Z:TTACCCGAGCGCTATCCAAGTTTACATC	6016	3256
HT1_CW1_TA:Z:TTACCCGCAGCGTAAAGATCAAACAAAC	2570	1390
HT1_CW1_TA:Z:TTACCCGCAGCGTAAAGATCCGTTGGTG	2218	1205
HT1_CW1_TA:Z:TTACCCGCAGCGTAAATTCCGGTCACTC	1888	1281
HT1_CW1_TA:Z:TTACCCGCAGCGTACTAAGCAAACAAAC	3815	2610
HT1_CW1_TA:Z:TTACCCGCAGCGTACTTGTGAGCAAATT	2954	1599
HT1_CW1_TA:Z:TTACCCGCAGCGTATCCAAGAGCAAATT	1568	938
HT1_CW1_TA:Z:TTACCCGCAGCGTATCCAAGCGTTGGTG	12997	6063
HT1_CW1_TA:Z:TTACCCGCAGCGTATCCAAGGACTTCTT	6267	3161
HT1_CW1_TA:Z:TTACCCGCAGCGTATGGGTTGACTTCTT	9440	5359
HT1_CW1_TA:Z:TTACCCGCAGCGTATGGGTTTTATGCGA	2904	1448
HT1_CW1_TA:Z:TTACCCGTAGCTCCAAGATCAGCAAATT	3100	1694
HT1_CW1_TA:Z:TTACCCGTAGCTCCAAGATCGACTTCTT	2343	1246
HT1_CW1_TA:Z:TTACCCGTAGCTCCCTAAGCTTATGCGA	1088	555
HT1_CW1_TA:Z:TTACCCGTAGCTCCGAATAGCGTTGGTG	3105	1631
HT1_CW1_TA:Z:TTACCCGTAGCTCCTGGGTTGAGCCTTA	2158	938
HT1_CW1_TA:Z:TTACCCGTCTTAGGAATTCCAGCAAATT	2249	1188
HT1_CW1_TA:Z:TTACCCGTCTTAGGAATTCCGACTTCTT	2841	1538
HT1_CW1_TA:Z:TTACCCGTCTTAGGCTAAGCTTTACATC	1191	762
HT1_CW1_TA:Z:TTACCCGTCTTAGGGAATAGTTATGCGA	1756	1155
HT1_CW1_TA:Z:TTACCCGTCTTAGGGATGCTAAACAAAC	1148	773
HT1_CW1_TA:Z:TTACCCGTCTTAGGTCCAAGAAACAAAC	14045	7532
HT1_CW1_TA:Z:TTACCCGTCTTAGGTGGGTTGACTTCTT	5790	3447
HT1_CW1_TA:Z:TTACCCGTCTTAGGTGGGTTTTTACATC	4874	2740
HT1_CW1_TA:Z:TTACCCTACTACGCAAGATCTTATGCGA	4165	2339
HT1_CW1_TA:Z:TTACCCTACTACGCGAATAGCGTTGGTG	2753	1641
HT1_CW1_TA:Z:TTACCCTACTACGCGAATAGGACTTCTT	4238	2088
HT1_CW1_TA:Z:TTACCCTACTACGCGAATAGGGTCACTC	6698	3619
HT1_CW1_TA:Z:TTACCCTACTACGCTCCAAGGAGCCTTA	3339	1711
HT1_CW1_TA:Z:TTACCCTACTACGCTCCAAGTTTACATC	1104	600
HT1_CW1_TA:Z:TTACCCTACTACGCTGGGTTAGCAAATT	5193	2687
HT1_CW1_TA:Z:TTACCCTACTACGCTGGGTTGGTCACTC	1413	738
HT1_CW1_TA:Z:TTACCCTAGCGAGTAAGATCCGTTGGTG	7321	3924
HT1_CW1_TA:Z:TTACCCTAGCGAGTGATGCTGACTTCTT	1996	1250
HT1_CW1_TA:Z:TTACCCTAGCGAGTTCCAAGAGCAAATT	1648	773
HT1_CW1_TA:Z:TTACCCTAGCGAGTTCCAAGGACTTCTT	5794	3753
HT1_CW1_TA:Z:TTACCCTCATGAGCAAGATCCGTTGGTG	6987	3935
HT1_CW1_TA:Z:TTACCCTCATGAGCAATTCCCGTTGGTG	3002	1648
HT1_CW1_TA:Z:TTACCCTCATGAGCAATTCCTTATGCGA	5666	2794
HT1_CW1_TA:Z:TTACCCTCATGAGCGAATAGCGTTGGTG	3680	1938
HT1_CW1_TA:Z:TTACCCTCATGAGCTCCAAGTTATGCGA	2369	1361
HT1_CW1_TA:Z:TTTCAGACTGATCGAAGATCAAACAAAC	1252	664
HT1_CW1_TA:Z:TTTCAGACTGATCGAAGATCGACTTCTT	8648	4557
HT1_CW1_TA:Z:TTTCAGACTGATCGAATTCCAAACAAAC	2663	1395
HT1_CW1_TA:Z:TTTCAGACTGATCGAATTCCGGTCACTC	1464	873
HT1_CW1_TA:Z:TTTCAGACTGATCGGATGCTGGTCACTC	2905	1408
HT1_CW1_TA:Z:TTTCAGACTGATCGTCCAAGCGTTGGTG	4129	2155
HT1_CW1_TA:Z:TTTCAGACTGATCGTGGGTTTTATGCGA	1169	564
HT1_CW1_TA:Z:TTTCAGACTGATCGTGGGTTTTTACATC	1352	657
HT1_CW1_TA:Z:TTTCAGAGGCTCCGCTTGTGGACTTCTT	2665	1499
HT1_CW1_TA:Z:TTTCAGAGGCTCCGGAATAGAAACAAAC	3630	1801
HT1_CW1_TA:Z:TTTCAGAGGCTCCGGAATAGCGTTGGTG	1231	608
HT1_CW1_TA:Z:TTTCAGAGGCTCCGGAATAGTTTACATC	1042	621
HT1_CW1_TA:Z:TTTCAGAGGCTCCGTGGGTTAGCAAATT	1473	775
HT1_CW1_TA:Z:TTTCAGAGGCTCCGTGGGTTGGTCACTC	1733	356
HT1_CW1_TA:Z:TTTCAGCCTGAGATGAATAGGACTTCTT	2198	1199
HT1_CW1_TA:Z:TTTCAGCGCTCAGTAAGATCCGTTGGTG	2763	1311
HT1_CW1_TA:Z:TTTCAGCGCTCAGTAAGATCGACTTCTT	3792	1796
HT1_CW1_TA:Z:TTTCAGCGCTCAGTAAGATCGAGCCTTA	1930	1038
HT1_CW1_TA:Z:TTTCAGCGCTCAGTAATTCCCGTTGGTG	2493	1408
HT1_CW1_TA:Z:TTTCAGCGCTCAGTCTTGTGCGTTGGTG	1892	1293
HT1_CW1_TA:Z:TTTCAGCGCTCAGTGAATAGTTATGCGA	4499	2079
HT1_CW1_TA:Z:TTTCAGCGCTCAGTTCCAAGGACTTCTT	4757	2109
HT1_CW1_TA:Z:TTTCAGCGCTCAGTTCCAAGGAGCCTTA	1104	572
HT1_CW1_TA:Z:TTTCAGCTGCGCATCTAAGCGACTTCTT	1375	660
HT1_CW1_TA:Z:TTTCAGCTGCGCATCTTGTGTTTACATC	1335	598
HT1_CW1_TA:Z:TTTCAGCTGCGCATGAATAGTTTACATC	2112	1420
HT1_CW1_TA:Z:TTTCAGCTGCGCATGATGCTCGTTGGTG	1562	855
HT1_CW1_TA:Z:TTTCAGCTGCGCATGATGCTGGTCACTC	3728	2255
HT1_CW1_TA:Z:TTTCAGCTGCGCATTGGGTTCGTTGGTG	3474	2228
HT1_CW1_TA:Z:TTTCAGCTGCGCATTGGGTTTTATGCGA	1362	768
HT1_CW1_TA:Z:TTTCAGCTGCGCATTGGGTTTTTACATC	3458	1281
HT1_CW1_TA:Z:TTTCAGGAGCGCTAAAGATCGACTTCTT	1237	746
HT1_CW1_TA:Z:TTTCAGGAGCGCTACTTGTGAAACAAAC	1393	1045
HT1_CW1_TA:Z:TTTCAGGAGCGCTACTTGTGTTTACATC	2571	1724
HT1_CW1_TA:Z:TTTCAGGAGCGCTAGAATAGCGTTGGTG	1742	1050
HT1_CW1_TA:Z:TTTCAGGAGCGCTATCCAAGAAACAAAC	2932	1626
HT1_CW1_TA:Z:TTTCAGGAGCGCTATCCAAGAGCAAATT	1033	294
HT1_CW1_TA:Z:TTTCAGGAGCGCTATGGGTTAAACAAAC	1772	871
HT1_CW1_TA:Z:TTTCAGGCAGCGTAAATTCCAGCAAATT	2554	1396
HT1_CW1_TA:Z:TTTCAGGCAGCGTACTAAGCGGTCACTC	1470	791
HT1_CW1_TA:Z:TTTCAGGCAGCGTAGATGCTTTATGCGA	3948	2066
HT1_CW1_TA:Z:TTTCAGGCAGCGTATCCAAGCGTTGGTG	1228	571
HT1_CW1_TA:Z:TTTCAGGCAGCGTATCCAAGTTATGCGA	2772	1390
HT1_CW1_TA:Z:TTTCAGGCAGCGTATGGGTTGACTTCTT	3453	2006
HT1_CW1_TA:Z:TTTCAGGTAGCTCCAAGATCGACTTCTT	2489	1205
HT1_CW1_TA:Z:TTTCAGGTAGCTCCAATTCCAAACAAAC	2534	1439
HT1_CW1_TA:Z:TTTCAGGTAGCTCCAATTCCGAGCCTTA	1765	767
HT1_CW1_TA:Z:TTTCAGGTAGCTCCGATGCTCGTTGGTG	1005	595
HT1_CW1_TA:Z:TTTCAGGTAGCTCCTGGGTTAGCAAATT	2995	1635
HT1_CW1_TA:Z:TTTCAGGTCTTAGGAAGATCAAACAAAC	1017	554
HT1_CW1_TA:Z:TTTCAGGTCTTAGGCTAAGCAAACAAAC	1908	1057
HT1_CW1_TA:Z:TTTCAGGTCTTAGGCTTGTGCGTTGGTG	2770	1590
HT1_CW1_TA:Z:TTTCAGGTCTTAGGCTTGTGTTTACATC	1341	745
HT1_CW1_TA:Z:TTTCAGGTCTTAGGTCCAAGAAACAAAC	1513	819
HT1_CW1_TA:Z:TTTCAGTACTACGCAAGATCGGTCACTC	2843	1437
HT1_CW1_TA:Z:TTTCAGTACTACGCAATTCCCGTTGGTG	1036	574
HT1_CW1_TA:Z:TTTCAGTACTACGCCTTGTGAAACAAAC	2596	1446
HT1_CW1_TA:Z:TTTCAGTACTACGCCTTGTGAGCAAATT	1861	1044
HT1_CW1_TA:Z:TTTCAGTACTACGCGAATAGCGTTGGTG	2515	1506
HT1_CW1_TA:Z:TTTCAGTACTACGCGAATAGTTATGCGA	5067	2697
HT1_CW1_TA:Z:TTTCAGTAGCGAGTAATTCCAAACAAAC	1327	778
HT1_CW1_TA:Z:TTTCAGTAGCGAGTAATTCCGACTTCTT	1917	1237
HT1_CW1_TA:Z:TTTCAGTAGCGAGTGAATAGGACTTCTT	7263	3884
HT1_CW1_TA:Z:TTTCAGTAGCGAGTTCCAAGTTATGCGA	7537	3652
HT1_CW1_TA:Z:TTTCAGTAGCGAGTTGGGTTAAACAAAC	1353	842
HT1_CW1_TA:Z:TTTCAGTAGCGAGTTGGGTTGACTTCTT	3430	1409
HT1_CW1_TA:Z:TTTCAGTCATGAGCCTAAGCCGTTGGTG	1522	639
HT1_CW1_TA:Z:TTTCAGTCATGAGCCTTGTGAAACAAAC	2141	1139
HT1_CW1_TA:Z:TTTCAGTCATGAGCGAATAGTTATGCGA	5404	2826
HT1_CW1_TA:Z:AAACACACTGATCGAAGATCCCGAGGAA	1731	894
HT1_CW1_TA:Z:AAACACACTGATCGAAGATCCGAACGGT	2226	1381
HT1_CW1_TA:Z:AAACACACTGATCGAAGATCCGGTATCA	7501	4261
HT1_CW1_TA:Z:AAACACACTGATCGAATTCCGAGTGTAG	2306	1095
HT1_CW1_TA:Z:AAACACACTGATCGGAATAGCTTGCGAC	8012	4047
HT1_CW1_TA:Z:AAACACACTGATCGGATGCTCGAACGGT	1982	1118
HT1_CW1_TA:Z:AAACACACTGATCGGATGCTCTTGCGAC	1859	1147
HT1_CW1_TA:Z:AAACACACTGATCGTCCAAGGCTGAACC	7435	4325
HT1_CW1_TA:Z:AAACACACTGATCGTGGGTTCAATCTGC	5363	2990
HT1_CW1_TA:Z:AAACACACTGATCGTGGGTTGCTGAACC	1686	901
HT1_CW1_TA:Z:AAACACAGGCTCCGAAGATCCAATCTGC	6629	3589
HT1_CW1_TA:Z:AAACACAGGCTCCGAATTCCCGGTATCA	2215	1237
HT1_CW1_TA:Z:AAACACAGGCTCCGGAATAGCAATCTGC	5229	3054
HT1_CW1_TA:Z:AAACACAGGCTCCGGATGCTCTTGCGAC	1560	908
HT1_CW1_TA:Z:AAACACAGGCTCCGTCCAAGCAATCTGC	2027	1244
HT1_CW1_TA:Z:AAACACAGGCTCCGTCCAAGCGGTATCA	4632	2454
HT1_CW1_TA:Z:AAACACAGGCTCCGTGGGTTGAGTGTAG	6133	3166
HT1_CW1_TA:Z:AAACACCCTGAGATAAGATCCAATCTGC	1036	669
HT1_CW1_TA:Z:AAACACCCTGAGATAAGATCCGGTATCA	1151	618
HT1_CW1_TA:Z:AAACACCCTGAGATAATTCCCAATCTGC	1607	794
HT1_CW1_TA:Z:AAACACCCTGAGATCTAAGCGAGTGTAG	1481	969
HT1_CW1_TA:Z:AAACACCCTGAGATCTAAGCGCTGAACC	4034	1579
HT1_CW1_TA:Z:AAACACCCTGAGATGATGCTCAATCTGC	1779	1060
HT1_CW1_TA:Z:AAACACCCTGAGATTCCAAGGAGTGTAG	7392	4043
HT1_CW1_TA:Z:AAACACCCTGAGATTCCAAGGTATACTG	4257	2407
HT1_CW1_TA:Z:AAACACCCTGAGATTGGGTTCTTGCGAC	4211	2456
HT1_CW1_TA:Z:AAACACCCTGAGATTGGGTTGAGTGTAG	1564	1022
HT1_CW1_TA:Z:AAACACCGCTCAGTAATTCCCAATCTGC	2471	1409
HT1_CW1_TA:Z:AAACACCGCTCAGTAATTCCCTTGCGAC	2458	1491
HT1_CW1_TA:Z:AAACACCGCTCAGTAATTCCGCTGAACC	1373	837
HT1_CW1_TA:Z:AAACACCGCTCAGTCTTGTGCGGTATCA	1916	1057
HT1_CW1_TA:Z:AAACACCGCTCAGTTCCAAGCGGTATCA	3912	2115
HT1_CW1_TA:Z:AAACACCGCTCAGTTCCAAGGTATACTG	5270	2580
HT1_CW1_TA:Z:AAACACCTGCGCATAATTCCGCTGAACC	1035	619
HT1_CW1_TA:Z:AAACACCTGCGCATCTAAGCCGGTATCA	1446	984
HT1_CW1_TA:Z:AAACACCTGCGCATCTAAGCGCTGAACC	1916	1040
HT1_CW1_TA:Z:AAACACCTGCGCATCTTGTGCAATCTGC	1720	930
HT1_CW1_TA:Z:AAACACCTGCGCATCTTGTGCGGTATCA	3262	1657
HT1_CW1_TA:Z:AAACACCTGCGCATGATGCTCAATCTGC	1072	677
HT1_CW1_TA:Z:AAACACCTGCGCATTCCAAGGAGTGTAG	5822	2936
HT1_CW1_TA:Z:AAACACCTGCGCATTGGGTTCGAACGGT	6050	3820
HT1_CW1_TA:Z:AAACACCTGCGCATTGGGTTCTTGCGAC	1718	1127
HT1_CW1_TA:Z:AAACACGAGCGCTAAATTCCCTTGCGAC	2002	1249
HT1_CW1_TA:Z:AAACACGAGCGCTAAATTCCGAGTGTAG	1756	962
HT1_CW1_TA:Z:AAACACGAGCGCTACTAAGCGTATACTG	1542	850
HT1_CW1_TA:Z:AAACACGAGCGCTAGAATAGCAATCTGC	6451	3679
HT1_CW1_TA:Z:AAACACGAGCGCTATCCAAGCAATCTGC	2607	1473
HT1_CW1_TA:Z:AAACACGAGCGCTATCCAAGCGAACGGT	1878	1092
HT1_CW1_TA:Z:AAACACGAGCGCTATGGGTTCAATCTGC	1705	912
HT1_CW1_TA:Z:AAACACGAGCGCTATGGGTTCTTGCGAC	2935	528
HT1_CW1_TA:Z:AAACACGCAGCGTAAATTCCCGGTATCA	1363	763
HT1_CW1_TA:Z:AAACACGCAGCGTAGATGCTCTTGCGAC	5526	2714
HT1_CW1_TA:Z:AAACACGCAGCGTAGATGCTGTATACTG	1351	692
HT1_CW1_TA:Z:AAACACGCAGCGTATCCAAGGAGTGTAG	2316	1271
HT1_CW1_TA:Z:AAACACGCAGCGTATCCAAGGTATACTG	1609	1091
HT1_CW1_TA:Z:AAACACGCAGCGTATGGGTTCGAACGGT	2018	929
HT1_CW1_TA:Z:AAACACGCAGCGTATGGGTTGAGTGTAG	11040	6146
HT1_CW1_TA:Z:AAACACGCAGCGTATGGGTTGCTGAACC	6579	2773
HT1_CW1_TA:Z:AAACACGTAGCTCCAAGATCCGAACGGT	5077	2843
HT1_CW1_TA:Z:AAACACGTAGCTCCCTTGTGCGAACGGT	3253	1792
HT1_CW1_TA:Z:AAACACGTAGCTCCGAATAGCCGAGGAA	10419	5495
HT1_CW1_TA:Z:AAACACGTAGCTCCGATGCTCGGTATCA	1412	690
HT1_CW1_TA:Z:AAACACGTAGCTCCGATGCTGTATACTG	1779	956
HT1_CW1_TA:Z:AAACACGTAGCTCCTCCAAGCGAACGGT	1112	654
HT1_CW1_TA:Z:AAACACGTAGCTCCTGGGTTCGGTATCA	3176	2006
HT1_CW1_TA:Z:AAACACGTCTTAGGGAATAGCAATCTGC	10288	5562
HT1_CW1_TA:Z:AAACACGTCTTAGGGAATAGCGGTATCA	5359	2953
HT1_CW1_TA:Z:AAACACGTCTTAGGGAATAGGCTGAACC	4665	2247
HT1_CW1_TA:Z:AAACACTACTACGCAAGATCCGAACGGT	2247	1340
HT1_CW1_TA:Z:AAACACTACTACGCCTTGTGCGGTATCA	1960	1139
HT1_CW1_TA:Z:AAACACTACTACGCCTTGTGGTATACTG	1466	798
HT1_CW1_TA:Z:AAACACTACTACGCGAATAGGCTGAACC	1148	779
HT1_CW1_TA:Z:AAACACTACTACGCGATGCTCGGTATCA	3712	2186
HT1_CW1_TA:Z:AAACACTACTACGCTCCAAGCTTGCGAC	1759	1147
HT1_CW1_TA:Z:AAACACTACTACGCTCCAAGGAGTGTAG	5655	2957
HT1_CW1_TA:Z:AAACACTACTACGCTGGGTTGAGTGTAG	2292	1367
HT1_CW1_TA:Z:AAACACTACTACGCTGGGTTGCTGAACC	2205	1356
HT1_CW1_TA:Z:AAACACTAGCGAGTAATTCCCAATCTGC	2591	1651
HT1_CW1_TA:Z:AAACACTAGCGAGTCTAAGCCCGAGGAA	1267	766
HT1_CW1_TA:Z:AAACACTAGCGAGTCTAAGCGTATACTG	1180	543
HT1_CW1_TA:Z:AAACACTAGCGAGTGAATAGCAATCTGC	2134	1299
HT1_CW1_TA:Z:AAACACTAGCGAGTTCCAAGCTTGCGAC	2484	1396
HT1_CW1_TA:Z:AAACACTAGCGAGTTCCAAGGAGTGTAG	10175	4911
HT1_CW1_TA:Z:AAACACTAGCGAGTTGGGTTCGGTATCA	3857	1916
HT1_CW1_TA:Z:AAACACTAGCGAGTTGGGTTGCTGAACC	4064	2060
HT1_CW1_TA:Z:AAACACTCATGAGCAAGATCCGGTATCA	5656	3253
HT1_CW1_TA:Z:AAACACTCATGAGCCTTGTGCCGAGGAA	1287	253
HT1_CW1_TA:Z:AAACACTCATGAGCGAATAGCCGAGGAA	1917	960
HT1_CW1_TA:Z:AAACACTCATGAGCGAATAGCTTGCGAC	4471	1577
HT1_CW1_TA:Z:AAACACTCATGAGCGAATAGGAGTGTAG	2086	754
HT1_CW1_TA:Z:AAACACTCATGAGCTCCAAGCCGAGGAA	6990	4571
HT1_CW1_TA:Z:AAACACTCATGAGCTGGGTTGAGTGTAG	5784	2693
HT1_CW1_TA:Z:AAACACTCATGAGCTGGGTTGTATACTG	1421	1004
HT1_CW1_TA:Z:AAAGGGACTGATCGAAGATCGAGTGTAG	5097	2661
HT1_CW1_TA:Z:AAAGGGACTGATCGAAGATCGTATACTG	1171	701
HT1_CW1_TA:Z:AAAGGGACTGATCGCTTGTGGAGTGTAG	1119	748
HT1_CW1_TA:Z:AAAGGGACTGATCGTCCAAGCAATCTGC	3258	2218
HT1_CW1_TA:Z:AAAGGGACTGATCGTGGGTTCGAACGGT	1612	873
HT1_CW1_TA:Z:AAAGGGAGGCTCCGAAGATCGTATACTG	1172	766
HT1_CW1_TA:Z:AAAGGGAGGCTCCGAATTCCCAATCTGC	5502	2298
HT1_CW1_TA:Z:AAAGGGAGGCTCCGCTTGTGGTATACTG	3090	1761
HT1_CW1_TA:Z:AAAGGGAGGCTCCGGAATAGGAGTGTAG	1746	801
HT1_CW1_TA:Z:AAAGGGAGGCTCCGTCCAAGCAATCTGC	6445	3602
HT1_CW1_TA:Z:AAAGGGCCTGAGATAAGATCCGGTATCA	2901	1397
HT1_CW1_TA:Z:AAAGGGCCTGAGATAAGATCCTTGCGAC	1918	1133
HT1_CW1_TA:Z:AAAGGGCCTGAGATCTTGTGCTTGCGAC	2381	1342
HT1_CW1_TA:Z:AAAGGGCCTGAGATTCCAAGGCTGAACC	5514	3202
HT1_CW1_TA:Z:AAAGGGCGCTCAGTCTTGTGGAGTGTAG	3727	1583
HT1_CW1_TA:Z:AAAGGGCGCTCAGTGAATAGCAATCTGC	2029	1092
HT1_CW1_TA:Z:AAAGGGCGCTCAGTGAATAGCGGTATCA	2092	1180
HT1_CW1_TA:Z:AAAGGGCGCTCAGTGAATAGGCTGAACC	1768	1113
HT1_CW1_TA:Z:AAAGGGCGCTCAGTTCCAAGGCTGAACC	5345	2934
HT1_CW1_TA:Z:AAAGGGCGCTCAGTTGGGTTGAGTGTAG	9033	4841
HT1_CW1_TA:Z:AAAGGGCTGCGCATCTAAGCGCTGAACC	2011	1220
HT1_CW1_TA:Z:AAAGGGCTGCGCATCTTGTGCGAACGGT	2057	825
HT1_CW1_TA:Z:AAAGGGCTGCGCATCTTGTGCTTGCGAC	1617	923
HT1_CW1_TA:Z:AAAGGGCTGCGCATCTTGTGGAGTGTAG	3102	1800
HT1_CW1_TA:Z:AAAGGGCTGCGCATGATGCTCCGAGGAA	2491	1744
HT1_CW1_TA:Z:AAAGGGCTGCGCATGATGCTGTATACTG	1525	1009
HT1_CW1_TA:Z:AAAGGGCTGCGCATTCCAAGCGAACGGT	2820	1836
HT1_CW1_TA:Z:AAAGGGGAGCGCTACTTGTGCCGAGGAA	3788	2412
HT1_CW1_TA:Z:AAAGGGGAGCGCTAGATGCTCCGAGGAA	6531	3670
HT1_CW1_TA:Z:AAAGGGGAGCGCTAGATGCTCTTGCGAC	2356	1169
HT1_CW1_TA:Z:AAAGGGGAGCGCTATCCAAGCCGAGGAA	2940	1492
HT1_CW1_TA:Z:AAAGGGGAGCGCTATCCAAGCTTGCGAC	4317	2804
HT1_CW1_TA:Z:AAAGGGGAGCGCTATCCAAGGAGTGTAG	2515	1508
HT1_CW1_TA:Z:AAAGGGGAGCGCTATGGGTTCTTGCGAC	6337	3616
HT1_CW1_TA:Z:AAAGGGGAGCGCTATGGGTTGCTGAACC	2118	1072
HT1_CW1_TA:Z:AAAGGGGAGCGCTATGGGTTGTATACTG	5098	3332
HT1_CW1_TA:Z:AAAGGGGCAGCGTAAAGATCGTATACTG	9446	6457
HT1_CW1_TA:Z:AAAGGGGCAGCGTAAATTCCGAGTGTAG	1186	630
HT1_CW1_TA:Z:AAAGGGGCAGCGTATGGGTTGTATACTG	1366	816
HT1_CW1_TA:Z:AAAGGGGTAGCTCCAAGATCCAATCTGC	2994	1708
HT1_CW1_TA:Z:AAAGGGGTAGCTCCAAGATCGAGTGTAG	1223	567
HT1_CW1_TA:Z:AAAGGGGTAGCTCCAATTCCCTTGCGAC	2784	1478
HT1_CW1_TA:Z:AAAGGGGTAGCTCCCTAAGCGCTGAACC	1156	652
HT1_CW1_TA:Z:AAAGGGGTAGCTCCCTTGTGCAATCTGC	1904	899
HT1_CW1_TA:Z:AAAGGGGTAGCTCCGATGCTGCTGAACC	4087	2152
HT1_CW1_TA:Z:AAAGGGGTAGCTCCTCCAAGCAATCTGC	2381	1057
HT1_CW1_TA:Z:AAAGGGGTAGCTCCTCCAAGCCGAGGAA	8184	4847
HT1_CW1_TA:Z:AAAGGGGTAGCTCCTGGGTTCTTGCGAC	4223	2176
HT1_CW1_TA:Z:AAAGGGGTCTTAGGAATTCCCAATCTGC	4467	2713
HT1_CW1_TA:Z:AAAGGGGTCTTAGGCTAAGCGAGTGTAG	4178	2401
HT1_CW1_TA:Z:AAAGGGGTCTTAGGCTTGTGCAATCTGC	2028	1178
HT1_CW1_TA:Z:AAAGGGGTCTTAGGCTTGTGCTTGCGAC	3058	1735
HT1_CW1_TA:Z:AAAGGGGTCTTAGGGAATAGGAGTGTAG	3955	1923
HT1_CW1_TA:Z:AAAGGGGTCTTAGGGATGCTGTATACTG	1130	735
HT1_CW1_TA:Z:AAAGGGGTCTTAGGTCCAAGGAGTGTAG	1119	534
HT1_CW1_TA:Z:AAAGGGGTCTTAGGTGGGTTGCTGAACC	3292	1851
HT1_CW1_TA:Z:AAAGGGTACTACGCAAGATCCAATCTGC	1231	844
HT1_CW1_TA:Z:AAAGGGTACTACGCAAGATCCGGTATCA	4965	2173
HT1_CW1_TA:Z:AAAGGGTACTACGCAATTCCCGGTATCA	2550	1520
HT1_CW1_TA:Z:AAAGGGTACTACGCAATTCCCTTGCGAC	2581	1619
HT1_CW1_TA:Z:AAAGGGTACTACGCAATTCCGCTGAACC	3950	1694
HT1_CW1_TA:Z:AAAGGGTACTACGCAATTCCGTATACTG	1801	1016
HT1_CW1_TA:Z:AAAGGGTACTACGCCTTGTGCAATCTGC	2030	1083
HT1_CW1_TA:Z:AAAGGGTACTACGCGAATAGCGGTATCA	7432	4019
HT1_CW1_TA:Z:AAAGGGTACTACGCTCCAAGGCTGAACC	4502	2537
HT1_CW1_TA:Z:AAAGGGTACTACGCTGGGTTCAATCTGC	7753	4306
HT1_CW1_TA:Z:AAAGGGTACTACGCTGGGTTCGAACGGT	1162	902
HT1_CW1_TA:Z:AAAGGGTACTACGCTGGGTTCTTGCGAC	3658	2408
HT1_CW1_TA:Z:AAAGGGTACTACGCTGGGTTGAGTGTAG	1822	1055
HT1_CW1_TA:Z:AAAGGGTACTACGCTGGGTTGCTGAACC	6555	3973
HT1_CW1_TA:Z:AAAGGGTAGCGAGTAAGATCCTTGCGAC	5361	3624
HT1_CW1_TA:Z:AAAGGGTAGCGAGTAATTCCCTTGCGAC	2918	1809
HT1_CW1_TA:Z:AAAGGGTAGCGAGTCTAAGCGAGTGTAG	1581	842
HT1_CW1_TA:Z:AAAGGGTAGCGAGTCTAAGCGTATACTG	3814	2278
HT1_CW1_TA:Z:AAAGGGTAGCGAGTGAATAGCAATCTGC	2629	1012
HT1_CW1_TA:Z:AAAGGGTAGCGAGTGAATAGCCGAGGAA	4721	2967
HT1_CW1_TA:Z:AAAGGGTAGCGAGTGATGCTGAGTGTAG	1693	991
HT1_CW1_TA:Z:AAAGGGTAGCGAGTTCCAAGCGGTATCA	2309	1117
HT1_CW1_TA:Z:AAAGGGTAGCGAGTTGGGTTCAATCTGC	6539	3322
HT1_CW1_TA:Z:AAAGGGTAGCGAGTTGGGTTGTATACTG	4016	1881
HT1_CW1_TA:Z:AAAGGGTCATGAGCAAGATCGAGTGTAG	1756	1099
HT1_CW1_TA:Z:AAAGGGTCATGAGCAAGATCGTATACTG	2725	1446
HT1_CW1_TA:Z:AAAGGGTCATGAGCCTTGTGGCTGAACC	2315	1088
HT1_CW1_TA:Z:AAAGGGTCATGAGCGAATAGCCGAGGAA	8224	5026
HT1_CW1_TA:Z:AAAGGGTCATGAGCGAATAGCGGTATCA	1951	1191
HT1_CW1_TA:Z:AAAGGGTCATGAGCGATGCTCAATCTGC	1795	1121
HT1_CW1_TA:Z:AAAGGGTCATGAGCGATGCTCCGAGGAA	1984	977
HT1_CW1_TA:Z:AAAGGGTCATGAGCGATGCTCTTGCGAC	5026	3280
HT1_CW1_TA:Z:AAAGGGTCATGAGCGATGCTGCTGAACC	3287	1984
HT1_CW1_TA:Z:AAAGGGTCATGAGCGATGCTGTATACTG	5523	2951
HT1_CW1_TA:Z:AAAGGGTCATGAGCTCCAAGGCTGAACC	6094	3493
HT1_CW1_TA:Z:AACCGAACTGATCGCTAAGCCTTGCGAC	1361	859
HT1_CW1_TA:Z:AACCGAACTGATCGGAATAGCGAACGGT	8435	4358
HT1_CW1_TA:Z:AACCGAACTGATCGTCCAAGCTTGCGAC	2106	1176
HT1_CW1_TA:Z:AACCGAACTGATCGTGGGTTGCTGAACC	9044	5263
HT1_CW1_TA:Z:AACCGAAGGCTCCGAATTCCCTTGCGAC	5507	3139
HT1_CW1_TA:Z:AACCGAAGGCTCCGCTAAGCGCTGAACC	1062	686
HT1_CW1_TA:Z:AACCGAAGGCTCCGCTTGTGCAATCTGC	3567	2420
HT1_CW1_TA:Z:AACCGAAGGCTCCGCTTGTGGTATACTG	5523	3158
HT1_CW1_TA:Z:AACCGAAGGCTCCGGAATAGCAATCTGC	7254	3780
HT1_CW1_TA:Z:AACCGAAGGCTCCGGATGCTGCTGAACC	7154	4286
HT1_CW1_TA:Z:AACCGAAGGCTCCGTCCAAGGAGTGTAG	2979	1995
HT1_CW1_TA:Z:AACCGAAGGCTCCGTCCAAGGTATACTG	12637	6677
HT1_CW1_TA:Z:AACCGAAGGCTCCGTGGGTTGAGTGTAG	3043	1625
HT1_CW1_TA:Z:AACCGAAGGCTCCGTGGGTTGCTGAACC	2315	1389
HT1_CW1_TA:Z:AACCGACCTGAGATCTAAGCCGGTATCA	3345	2035
HT1_CW1_TA:Z:AACCGACCTGAGATCTAAGCCTTGCGAC	1762	1002
HT1_CW1_TA:Z:AACCGACCTGAGATCTTGTGGAGTGTAG	1793	622
HT1_CW1_TA:Z:AACCGACCTGAGATGATGCTGCTGAACC	18373	11256
HT1_CW1_TA:Z:AACCGACCTGAGATTGGGTTGAGTGTAG	2723	1431
HT1_CW1_TA:Z:AACCGACCTGAGATTGGGTTGCTGAACC	3234	1861
HT1_CW1_TA:Z:AACCGACGCTCAGTAAGATCGAGTGTAG	2773	1605
HT1_CW1_TA:Z:AACCGACGCTCAGTTCCAAGCTTGCGAC	7488	4398
HT1_CW1_TA:Z:AACCGACGCTCAGTTGGGTTCGGTATCA	1690	888
HT1_CW1_TA:Z:AACCGACTGCGCATAATTCCCGGTATCA	5622	3293
HT1_CW1_TA:Z:AACCGACTGCGCATCTTGTGCGGTATCA	1132	796
HT1_CW1_TA:Z:AACCGACTGCGCATCTTGTGGAGTGTAG	7911	5169
HT1_CW1_TA:Z:AACCGACTGCGCATGATGCTCCGAGGAA	4402	2535
HT1_CW1_TA:Z:AACCGACTGCGCATGATGCTCGGTATCA	3328	2320
HT1_CW1_TA:Z:AACCGACTGCGCATTGGGTTCTTGCGAC	7647	3209
HT1_CW1_TA:Z:AACCGAGAGCGCTAAAGATCCCGAGGAA	2973	1936
HT1_CW1_TA:Z:AACCGAGAGCGCTAAATTCCCAATCTGC	7286	4494
HT1_CW1_TA:Z:AACCGAGAGCGCTACTAAGCGCTGAACC	3163	1900
HT1_CW1_TA:Z:AACCGAGAGCGCTACTTGTGGCTGAACC	5408	3201
HT1_CW1_TA:Z:AACCGAGAGCGCTATCCAAGCAATCTGC	8529	4420
HT1_CW1_TA:Z:AACCGAGAGCGCTATCCAAGCGGTATCA	26206	12182
HT1_CW1_TA:Z:AACCGAGAGCGCTATGGGTTCCGAGGAA	1572	972
HT1_CW1_TA:Z:AACCGAGAGCGCTATGGGTTCTTGCGAC	5382	3087
HT1_CW1_TA:Z:AACCGAGAGCGCTATGGGTTGCTGAACC	20271	11716
HT1_CW1_TA:Z:AACCGAGAGCGCTATGGGTTGTATACTG	1218	691
HT1_CW1_TA:Z:AACCGAGCAGCGTAAATTCCCGAACGGT	1526	931
HT1_CW1_TA:Z:AACCGAGCAGCGTAAATTCCCTTGCGAC	1004	612
HT1_CW1_TA:Z:AACCGAGCAGCGTACTAAGCCAATCTGC	4998	2991
HT1_CW1_TA:Z:AACCGAGCAGCGTACTAAGCCTTGCGAC	1956	1168
HT1_CW1_TA:Z:AACCGAGCAGCGTACTTGTGGAGTGTAG	1192	556
HT1_CW1_TA:Z:AACCGAGCAGCGTAGAATAGCGGTATCA	19274	9349
HT1_CW1_TA:Z:AACCGAGCAGCGTAGAATAGCTTGCGAC	16117	8934
HT1_CW1_TA:Z:AACCGAGCAGCGTAGAATAGGAGTGTAG	14975	9036
HT1_CW1_TA:Z:AACCGAGCAGCGTAGATGCTCGGTATCA	4468	2530
HT1_CW1_TA:Z:AACCGAGCAGCGTAGATGCTGAGTGTAG	11446	5591
HT1_CW1_TA:Z:AACCGAGCAGCGTATCCAAGCGGTATCA	17440	10304
HT1_CW1_TA:Z:AACCGAGCAGCGTATCCAAGGTATACTG	5545	3163
HT1_CW1_TA:Z:AACCGAGTAGCTCCAATTCCCTTGCGAC	1936	1240
HT1_CW1_TA:Z:AACCGAGTAGCTCCCTAAGCCGAACGGT	1196	838
HT1_CW1_TA:Z:AACCGAGTAGCTCCCTAAGCGTATACTG	4878	2922
HT1_CW1_TA:Z:AACCGAGTAGCTCCGAATAGCGAACGGT	8491	5119
HT1_CW1_TA:Z:AACCGAGTAGCTCCGAATAGCGGTATCA	12684	6434
HT1_CW1_TA:Z:AACCGAGTAGCTCCGATGCTGCTGAACC	3809	2260
HT1_CW1_TA:Z:AACCGAGTAGCTCCGATGCTGTATACTG	3332	1735
HT1_CW1_TA:Z:AACCGAGTAGCTCCTCCAAGCGGTATCA	19096	10710
HT1_CW1_TA:Z:AACCGAGTAGCTCCTCCAAGCTTGCGAC	2703	1526
HT1_CW1_TA:Z:AACCGAGTAGCTCCTGGGTTGCTGAACC	4247	3108
HT1_CW1_TA:Z:AACCGAGTAGCTCCTGGGTTGTATACTG	1665	1080
HT1_CW1_TA:Z:AACCGAGTCTTAGGAAGATCCGAACGGT	1003	330
HT1_CW1_TA:Z:AACCGAGTCTTAGGAAGATCGTATACTG	1485	856
HT1_CW1_TA:Z:AACCGAGTCTTAGGAATTCCCGAACGGT	4355	2683
HT1_CW1_TA:Z:AACCGAGTCTTAGGAATTCCGAGTGTAG	1316	773
HT1_CW1_TA:Z:AACCGAGTCTTAGGCTTGTGGCTGAACC	4522	2415
HT1_CW1_TA:Z:AACCGAGTCTTAGGGAATAGCGGTATCA	24741	11284
HT1_CW1_TA:Z:AACCGAGTCTTAGGGAATAGGAGTGTAG	7776	4467
HT1_CW1_TA:Z:AACCGAGTCTTAGGGATGCTCGGTATCA	8927	5514
HT1_CW1_TA:Z:AACCGAGTCTTAGGGATGCTGCTGAACC	1894	1006
HT1_CW1_TA:Z:AACCGAGTCTTAGGTGGGTTCAATCTGC	12706	7035
HT1_CW1_TA:Z:AACCGAGTCTTAGGTGGGTTCGAACGGT	7594	4068
HT1_CW1_TA:Z:AACCGAGTCTTAGGTGGGTTCTTGCGAC	16890	9408
HT1_CW1_TA:Z:AACCGAGTCTTAGGTGGGTTGTATACTG	3447	2161
HT1_CW1_TA:Z:AACCGATACTACGCAAGATCGAGTGTAG	4944	3137
HT1_CW1_TA:Z:AACCGATACTACGCAATTCCCGAACGGT	2516	1613
HT1_CW1_TA:Z:AACCGATACTACGCAATTCCCTTGCGAC	3692	2200
HT1_CW1_TA:Z:AACCGATACTACGCCTAAGCCAATCTGC	2885	1428
HT1_CW1_TA:Z:AACCGATACTACGCCTAAGCCGAACGGT	1957	1215
HT1_CW1_TA:Z:AACCGATACTACGCCTTGTGCAATCTGC	1013	655
HT1_CW1_TA:Z:AACCGATACTACGCGAATAGCGGTATCA	9135	5781
HT1_CW1_TA:Z:AACCGATACTACGCGATGCTGCTGAACC	5432	3149
HT1_CW1_TA:Z:AACCGATACTACGCTCCAAGCTTGCGAC	12688	6163
HT1_CW1_TA:Z:AACCGATACTACGCTCCAAGGAGTGTAG	5128	3232
HT1_CW1_TA:Z:AACCGATACTACGCTCCAAGGTATACTG	3521	1384
HT1_CW1_TA:Z:AACCGATACTACGCTGGGTTCGGTATCA	13993	7171
HT1_CW1_TA:Z:AACCGATACTACGCTGGGTTGTATACTG	2071	1288
HT1_CW1_TA:Z:AACCGATAGCGAGTAATTCCCAATCTGC	2794	1491
HT1_CW1_TA:Z:AACCGATAGCGAGTAATTCCCGGTATCA	3248	1869
HT1_CW1_TA:Z:AACCGATAGCGAGTAATTCCGTATACTG	2361	1370
HT1_CW1_TA:Z:AACCGATAGCGAGTCTAAGCCGGTATCA	4473	2148
HT1_CW1_TA:Z:AACCGATAGCGAGTCTAAGCGCTGAACC	2100	1277
HT1_CW1_TA:Z:AACCGATAGCGAGTGAATAGCCGAGGAA	10307	5693
HT1_CW1_TA:Z:AACCGATAGCGAGTGAATAGGTATACTG	15451	9116
HT1_CW1_TA:Z:AACCGATAGCGAGTTCCAAGCGAACGGT	9316	5960
HT1_CW1_TA:Z:AACCGATAGCGAGTTCCAAGGAGTGTAG	1365	527
HT1_CW1_TA:Z:AACCGATAGCGAGTTGGGTTCAATCTGC	2472	1423
HT1_CW1_TA:Z:AACCGATAGCGAGTTGGGTTGCTGAACC	12042	7759
HT1_CW1_TA:Z:AACCGATCATGAGCAAGATCCCGAGGAA	1251	637
HT1_CW1_TA:Z:AACCGATCATGAGCAATTCCGCTGAACC	1027	542
HT1_CW1_TA:Z:AACCGATCATGAGCCTTGTGCCGAGGAA	5319	3183
HT1_CW1_TA:Z:AACCGATCATGAGCGAATAGGCTGAACC	5182	3021
HT1_CW1_TA:Z:AACCGATCATGAGCGAATAGGTATACTG	6263	3613
HT1_CW1_TA:Z:AACCGATCATGAGCGATGCTGTATACTG	1095	712
HT1_CW1_TA:Z:AACCGATCATGAGCTGGGTTCGGTATCA	12907	7268
HT1_CW1_TA:Z:CCAATAACTGATCGAAGATCCAATCTGC	3102	1618
HT1_CW1_TA:Z:CCAATAACTGATCGAATTCCGAGTGTAG	1074	213
HT1_CW1_TA:Z:CCAATAACTGATCGCTTGTGCAATCTGC	3588	1807
HT1_CW1_TA:Z:CCAATAACTGATCGCTTGTGCCGAGGAA	2850	1489
HT1_CW1_TA:Z:CCAATAACTGATCGCTTGTGGAGTGTAG	4434	2758
HT1_CW1_TA:Z:CCAATAACTGATCGGAATAGGAGTGTAG	24001	12027
HT1_CW1_TA:Z:CCAATAACTGATCGTCCAAGCGAACGGT	6068	2782
HT1_CW1_TA:Z:CCAATAACTGATCGTCCAAGCTTGCGAC	2804	1922
HT1_CW1_TA:Z:CCAATAACTGATCGTGGGTTCGGTATCA	4890	3000
HT1_CW1_TA:Z:CCAATAAGGCTCCGAATTCCCAATCTGC	1342	669
HT1_CW1_TA:Z:CCAATAAGGCTCCGAATTCCGTATACTG	2690	1441
HT1_CW1_TA:Z:CCAATAAGGCTCCGCTAAGCGAGTGTAG	1376	846
HT1_CW1_TA:Z:CCAATAAGGCTCCGGAATAGCAATCTGC	3278	1115
HT1_CW1_TA:Z:CCAATAAGGCTCCGGATGCTCGGTATCA	3794	2206
HT1_CW1_TA:Z:CCAATAAGGCTCCGGATGCTGTATACTG	1063	702
HT1_CW1_TA:Z:CCAATAAGGCTCCGTGGGTTCTTGCGAC	3455	2003
HT1_CW1_TA:Z:CCAATAAGGCTCCGTGGGTTGAGTGTAG	3729	1947
HT1_CW1_TA:Z:CCAATACCTGAGATGAATAGCAATCTGC	4506	2312
HT1_CW1_TA:Z:CCAATACCTGAGATGATGCTGCTGAACC	4129	2046
HT1_CW1_TA:Z:CCAATACCTGAGATTCCAAGCGGTATCA	1106	699
HT1_CW1_TA:Z:CCAATACCTGAGATTCCAAGCTTGCGAC	10049	5578
HT1_CW1_TA:Z:CCAATACCTGAGATTGGGTTCAATCTGC	2127	1090
HT1_CW1_TA:Z:CCAATACGCTCAGTAAGATCCTTGCGAC	1273	669
HT1_CW1_TA:Z:CCAATACGCTCAGTAATTCCGCTGAACC	4315	2269
HT1_CW1_TA:Z:CCAATACGCTCAGTCTAAGCCGGTATCA	1183	750
HT1_CW1_TA:Z:CCAATACGCTCAGTCTTGTGCGGTATCA	3704	2066
HT1_CW1_TA:Z:CCAATACGCTCAGTCTTGTGCTTGCGAC	3642	2498
HT1_CW1_TA:Z:CCAATACGCTCAGTGATGCTGCTGAACC	1034	550
HT1_CW1_TA:Z:CCAATACGCTCAGTTGGGTTCTTGCGAC	1189	465
HT1_CW1_TA:Z:CCAATACTGCGCATCTAAGCCGAACGGT	1123	681
HT1_CW1_TA:Z:CCAATACTGCGCATCTTGTGCAATCTGC	6077	3693
HT1_CW1_TA:Z:CCAATACTGCGCATCTTGTGGTATACTG	3650	2222
HT1_CW1_TA:Z:CCAATACTGCGCATTCCAAGCTTGCGAC	2693	1524
HT1_CW1_TA:Z:CCAATACTGCGCATTGGGTTCAATCTGC	4865	2398
HT1_CW1_TA:Z:CCAATACTGCGCATTGGGTTCGAACGGT	7327	3963
HT1_CW1_TA:Z:CCAATACTGCGCATTGGGTTGAGTGTAG	8827	4205
HT1_CW1_TA:Z:CCAATACTGCGCATTGGGTTGCTGAACC	8342	4524
HT1_CW1_TA:Z:CCAATAGAGCGCTAAAGATCCTTGCGAC	1910	965
HT1_CW1_TA:Z:CCAATAGAGCGCTAAATTCCCTTGCGAC	1086	765
HT1_CW1_TA:Z:CCAATAGAGCGCTACTAAGCGCTGAACC	1250	705
HT1_CW1_TA:Z:CCAATAGAGCGCTACTTGTGCGAACGGT	15476	8878
HT1_CW1_TA:Z:CCAATAGAGCGCTACTTGTGGTATACTG	2924	1538
HT1_CW1_TA:Z:CCAATAGAGCGCTAGAATAGCGAACGGT	3275	1615
HT1_CW1_TA:Z:CCAATAGAGCGCTAGAATAGCGGTATCA	11450	6007
HT1_CW1_TA:Z:CCAATAGAGCGCTAGAATAGGCTGAACC	4840	2435
HT1_CW1_TA:Z:CCAATAGAGCGCTAGATGCTGAGTGTAG	2972	1681
HT1_CW1_TA:Z:CCAATAGCAGCGTAAATTCCCTTGCGAC	1866	1174
HT1_CW1_TA:Z:CCAATAGCAGCGTACTTGTGCGGTATCA	1445	825
HT1_CW1_TA:Z:CCAATAGCAGCGTACTTGTGGAGTGTAG	4425	1983
HT1_CW1_TA:Z:CCAATAGCAGCGTAGAATAGCAATCTGC	5625	2686
HT1_CW1_TA:Z:CCAATAGCAGCGTAGATGCTCTTGCGAC	5745	3116
HT1_CW1_TA:Z:CCAATAGCAGCGTAGATGCTGCTGAACC	3644	1862
HT1_CW1_TA:Z:CCAATAGCAGCGTATCCAAGCGAACGGT	4094	1679
HT1_CW1_TA:Z:CCAATAGCAGCGTATGGGTTCAATCTGC	2681	1521
HT1_CW1_TA:Z:CCAATAGCAGCGTATGGGTTGCTGAACC	4465	2134
HT1_CW1_TA:Z:CCAATAGCAGCGTATGGGTTGTATACTG	1003	555
HT1_CW1_TA:Z:CCAATAGTAGCTCCAAGATCCCGAGGAA	3250	2005
HT1_CW1_TA:Z:CCAATAGTAGCTCCAAGATCCGAACGGT	1443	929
HT1_CW1_TA:Z:CCAATAGTAGCTCCCTAAGCCGAACGGT	2315	1372
HT1_CW1_TA:Z:CCAATAGTAGCTCCCTTGTGCGGTATCA	4171	2082
HT1_CW1_TA:Z:CCAATAGTAGCTCCCTTGTGCTTGCGAC	3016	1584
HT1_CW1_TA:Z:CCAATAGTAGCTCCCTTGTGGCTGAACC	1041	673
HT1_CW1_TA:Z:CCAATAGTAGCTCCTCCAAGCAATCTGC	7292	3738
HT1_CW1_TA:Z:CCAATAGTAGCTCCTCCAAGCGGTATCA	3267	1945
HT1_CW1_TA:Z:CCAATAGTAGCTCCTCCAAGGAGTGTAG	1332	834
HT1_CW1_TA:Z:CCAATAGTAGCTCCTCCAAGGCTGAACC	16338	8329
HT1_CW1_TA:Z:CCAATAGTCTTAGGAATTCCCGGTATCA	9081	3706
HT1_CW1_TA:Z:CCAATAGTCTTAGGCTTGTGCGGTATCA	1406	371
HT1_CW1_TA:Z:CCAATAGTCTTAGGGAATAGGTATACTG	1184	711
HT1_CW1_TA:Z:CCAATAGTCTTAGGTCCAAGCTTGCGAC	2450	1382
HT1_CW1_TA:Z:CCAATAGTCTTAGGTGGGTTCAATCTGC	3630	1745
HT1_CW1_TA:Z:CCAATAGTCTTAGGTGGGTTCTTGCGAC	2758	1446
HT1_CW1_TA:Z:CCAATAGTCTTAGGTGGGTTGAGTGTAG	4091	2282
HT1_CW1_TA:Z:CCAATATACTACGCAAGATCCGAACGGT	2140	662
HT1_CW1_TA:Z:CCAATATACTACGCAAGATCCGGTATCA	1055	520
HT1_CW1_TA:Z:CCAATATACTACGCCTTGTGCAATCTGC	5779	3555
HT1_CW1_TA:Z:CCAATATACTACGCGATGCTCGGTATCA	3129	1773
HT1_CW1_TA:Z:CCAATATACTACGCGATGCTCTTGCGAC	3280	1935
HT1_CW1_TA:Z:CCAATATACTACGCTCCAAGGAGTGTAG	6969	3240
HT1_CW1_TA:Z:CCAATATACTACGCTGGGTTCTTGCGAC	8043	4465
HT1_CW1_TA:Z:CCAATATAGCGAGTAAGATCCGAACGGT	1606	821
HT1_CW1_TA:Z:CCAATATAGCGAGTAAGATCCGGTATCA	2246	1486
HT1_CW1_TA:Z:CCAATATAGCGAGTAAGATCCTTGCGAC	2079	1232
HT1_CW1_TA:Z:CCAATATAGCGAGTCTAAGCCCGAGGAA	2047	1221
HT1_CW1_TA:Z:CCAATATAGCGAGTCTTGTGCAATCTGC	3343	1779
HT1_CW1_TA:Z:CCAATATAGCGAGTGAATAGGCTGAACC	2211	1014
HT1_CW1_TA:Z:CCAATATAGCGAGTGATGCTGTATACTG	4711	2541
HT1_CW1_TA:Z:CCAATATAGCGAGTTCCAAGGAGTGTAG	2053	1342
HT1_CW1_TA:Z:CCAATATAGCGAGTTCCAAGGCTGAACC	8634	3869
HT1_CW1_TA:Z:CCAATATAGCGAGTTGGGTTCCGAGGAA	8678	4619
HT1_CW1_TA:Z:CCAATATAGCGAGTTGGGTTCGAACGGT	2776	1416
HT1_CW1_TA:Z:CCAATATAGCGAGTTGGGTTGTATACTG	1051	589
HT1_CW1_TA:Z:CCAATATCATGAGCAAGATCGAGTGTAG	7322	2797
HT1_CW1_TA:Z:CCAATATCATGAGCAAGATCGTATACTG	2658	886
HT1_CW1_TA:Z:CCAATATCATGAGCCTTGTGGAGTGTAG	3003	1742
HT1_CW1_TA:Z:CCAATATCATGAGCTCCAAGCCGAGGAA	1306	560
HT1_CW1_TA:Z:CCAATATCATGAGCTCCAAGCGGTATCA	6164	3669
HT1_CW1_TA:Z:CCAATATCATGAGCTGGGTTCCGAGGAA	1324	377
HT1_CW1_TA:Z:CCAATATCATGAGCTGGGTTCGGTATCA	2952	847
HT1_CW1_TA:Z:CCTCTTACTGATCGAAGATCCCGAGGAA	1478	721
HT1_CW1_TA:Z:CCTCTTACTGATCGCTAAGCCAATCTGC	2695	428
HT1_CW1_TA:Z:CCTCTTACTGATCGCTAAGCGAGTGTAG	1978	1200
HT1_CW1_TA:Z:CCTCTTACTGATCGCTTGTGCGGTATCA	9084	4742
HT1_CW1_TA:Z:CCTCTTACTGATCGGAATAGCCGAGGAA	1103	489
HT1_CW1_TA:Z:CCTCTTACTGATCGGAATAGCGGTATCA	3252	1567
HT1_CW1_TA:Z:CCTCTTACTGATCGTCCAAGCGAACGGT	4618	2687
HT1_CW1_TA:Z:CCTCTTACTGATCGTGGGTTCAATCTGC	8328	4960
HT1_CW1_TA:Z:CCTCTTACTGATCGTGGGTTCGAACGGT	2356	703
HT1_CW1_TA:Z:CCTCTTACTGATCGTGGGTTGTATACTG	1593	875
HT1_CW1_TA:Z:CCTCTTAGGCTCCGAAGATCCAATCTGC	3583	1892
HT1_CW1_TA:Z:CCTCTTAGGCTCCGAAGATCCTTGCGAC	2098	565
HT1_CW1_TA:Z:CCTCTTAGGCTCCGCTAAGCCGGTATCA	2102	1157
HT1_CW1_TA:Z:CCTCTTAGGCTCCGCTTGTGCAATCTGC	1163	760
HT1_CW1_TA:Z:CCTCTTAGGCTCCGCTTGTGGTATACTG	3574	2040
HT1_CW1_TA:Z:CCTCTTAGGCTCCGGAATAGCAATCTGC	15092	7666
HT1_CW1_TA:Z:CCTCTTAGGCTCCGTCCAAGGCTGAACC	13324	7268
HT1_CW1_TA:Z:CCTCTTAGGCTCCGTCCAAGGTATACTG	3613	1741
HT1_CW1_TA:Z:CCTCTTAGGCTCCGTGGGTTCGGTATCA	5827	2488
HT1_CW1_TA:Z:CCTCTTAGGCTCCGTGGGTTGAGTGTAG	2115	1117
HT1_CW1_TA:Z:CCTCTTAGGCTCCGTGGGTTGTATACTG	1395	752
HT1_CW1_TA:Z:CCTCTTCCTGAGATAAGATCGAGTGTAG	3340	1901
HT1_CW1_TA:Z:CCTCTTCCTGAGATCTTGTGCTTGCGAC	5386	3133
HT1_CW1_TA:Z:CCTCTTCCTGAGATCTTGTGGAGTGTAG	2914	1553
HT1_CW1_TA:Z:CCTCTTCCTGAGATGATGCTCAATCTGC	1195	775
HT1_CW1_TA:Z:CCTCTTCCTGAGATGATGCTCTTGCGAC	1067	696
HT1_CW1_TA:Z:CCTCTTCCTGAGATTCCAAGCTTGCGAC	3933	2159
HT1_CW1_TA:Z:CCTCTTCCTGAGATTGGGTTCGGTATCA	7979	4035
HT1_CW1_TA:Z:CCTCTTCGCTCAGTAATTCCCAATCTGC	6373	3310
HT1_CW1_TA:Z:CCTCTTCGCTCAGTAATTCCGCTGAACC	1570	954
HT1_CW1_TA:Z:CCTCTTCGCTCAGTCTAAGCCAATCTGC	5052	1085
HT1_CW1_TA:Z:CCTCTTCGCTCAGTCTTGTGCTTGCGAC	7804	4367
HT1_CW1_TA:Z:CCTCTTCGCTCAGTGAATAGCTTGCGAC	20659	11372
HT1_CW1_TA:Z:CCTCTTCGCTCAGTGAATAGGAGTGTAG	4356	2415
HT1_CW1_TA:Z:CCTCTTCGCTCAGTTCCAAGCGGTATCA	2031	1082
HT1_CW1_TA:Z:CCTCTTCGCTCAGTTCCAAGCTTGCGAC	3167	2193
HT1_CW1_TA:Z:CCTCTTCGCTCAGTTCCAAGGAGTGTAG	4667	2828
HT1_CW1_TA:Z:CCTCTTCGCTCAGTTGGGTTGCTGAACC	3793	2131
HT1_CW1_TA:Z:CCTCTTCTGCGCATAAGATCCTTGCGAC	5345	3177
HT1_CW1_TA:Z:CCTCTTCTGCGCATAAGATCGAGTGTAG	3323	2168
HT1_CW1_TA:Z:CCTCTTCTGCGCATAATTCCCGAACGGT	2125	1534
HT1_CW1_TA:Z:CCTCTTCTGCGCATAATTCCCGGTATCA	1870	847
HT1_CW1_TA:Z:CCTCTTCTGCGCATGATGCTCAATCTGC	1272	746
HT1_CW1_TA:Z:CCTCTTCTGCGCATGATGCTCCGAGGAA	2598	1439
HT1_CW1_TA:Z:CCTCTTCTGCGCATGATGCTGTATACTG	4274	2280
HT1_CW1_TA:Z:CCTCTTCTGCGCATTCCAAGCGAACGGT	14830	7337
HT1_CW1_TA:Z:CCTCTTCTGCGCATTGGGTTCCGAGGAA	19335	6211
HT1_CW1_TA:Z:CCTCTTCTGCGCATTGGGTTGCTGAACC	1924	1231
HT1_CW1_TA:Z:CCTCTTCTGCGCATTGGGTTGTATACTG	5313	2893
HT1_CW1_TA:Z:CCTCTTGAGCGCTAAAGATCCTTGCGAC	3435	2136
HT1_CW1_TA:Z:CCTCTTGAGCGCTAAATTCCCGAACGGT	2468	1189
HT1_CW1_TA:Z:CCTCTTGAGCGCTAAATTCCGTATACTG	2857	1734
HT1_CW1_TA:Z:CCTCTTGAGCGCTACTTGTGCGAACGGT	1356	677
HT1_CW1_TA:Z:CCTCTTGAGCGCTAGAATAGCCGAGGAA	14052	6343
HT1_CW1_TA:Z:CCTCTTGAGCGCTAGATGCTCGGTATCA	1126	588
HT1_CW1_TA:Z:CCTCTTGCAGCGTAAAGATCCGAACGGT	16887	7588
HT1_CW1_TA:Z:CCTCTTGCAGCGTAAAGATCCGGTATCA	6520	3666
HT1_CW1_TA:Z:CCTCTTGCAGCGTAAAGATCCTTGCGAC	6613	3399
HT1_CW1_TA:Z:CCTCTTGCAGCGTAAAGATCGTATACTG	1882	1140
HT1_CW1_TA:Z:CCTCTTGCAGCGTAAATTCCCAATCTGC	2070	1127
HT1_CW1_TA:Z:CCTCTTGCAGCGTAAATTCCCGGTATCA	1620	879
HT1_CW1_TA:Z:CCTCTTGCAGCGTAAATTCCGTATACTG	1401	899
HT1_CW1_TA:Z:CCTCTTGCAGCGTACTAAGCCTTGCGAC	2752	1544
HT1_CW1_TA:Z:CCTCTTGCAGCGTACTAAGCGCTGAACC	1292	739
HT1_CW1_TA:Z:CCTCTTGCAGCGTACTTGTGGCTGAACC	9340	5614
HT1_CW1_TA:Z:CCTCTTGTAGCTCCAAGATCCAATCTGC	1070	640
HT1_CW1_TA:Z:CCTCTTGTAGCTCCAAGATCCTTGCGAC	3812	1876
HT1_CW1_TA:Z:CCTCTTGTAGCTCCCTAAGCCCGAGGAA	1558	929
HT1_CW1_TA:Z:CCTCTTGTAGCTCCCTTGTGGTATACTG	4255	2517
HT1_CW1_TA:Z:CCTCTTGTAGCTCCGAATAGCCGAGGAA	4226	2588
HT1_CW1_TA:Z:CCTCTTGTAGCTCCGAATAGCTTGCGAC	4093	1980
HT1_CW1_TA:Z:CCTCTTGTAGCTCCGATGCTGTATACTG	3633	1756
HT1_CW1_TA:Z:CCTCTTGTAGCTCCTCCAAGCAATCTGC	2425	1477
HT1_CW1_TA:Z:CCTCTTGTAGCTCCTCCAAGGCTGAACC	12101	6749
HT1_CW1_TA:Z:CCTCTTGTCTTAGGCTTGTGCGGTATCA	8320	4861
HT1_CW1_TA:Z:CCTCTTGTCTTAGGCTTGTGGCTGAACC	2057	1533
HT1_CW1_TA:Z:CCTCTTGTCTTAGGGAATAGCTTGCGAC	4762	2516
HT1_CW1_TA:Z:CCTCTTGTCTTAGGGAATAGGCTGAACC	2490	1443
HT1_CW1_TA:Z:CCTCTTGTCTTAGGGAATAGGTATACTG	5236	2985
HT1_CW1_TA:Z:CCTCTTGTCTTAGGGATGCTCGAACGGT	6180	3676
HT1_CW1_TA:Z:CCTCTTGTCTTAGGGATGCTCTTGCGAC	2110	1271
HT1_CW1_TA:Z:CCTCTTGTCTTAGGTCCAAGCTTGCGAC	4935	2764
HT1_CW1_TA:Z:CCTCTTGTCTTAGGTGGGTTCAATCTGC	9762	5321
HT1_CW1_TA:Z:CCTCTTGTCTTAGGTGGGTTGAGTGTAG	6617	3351
HT1_CW1_TA:Z:CCTCTTTACTACGCAAGATCCGGTATCA	1734	762
HT1_CW1_TA:Z:CCTCTTTACTACGCAAGATCGTATACTG	3207	1652
HT1_CW1_TA:Z:CCTCTTTACTACGCAATTCCGCTGAACC	7035	4006
HT1_CW1_TA:Z:CCTCTTTACTACGCGAATAGGCTGAACC	1692	957
HT1_CW1_TA:Z:CCTCTTTACTACGCTGGGTTCAATCTGC	10612	5918
HT1_CW1_TA:Z:CCTCTTTAGCGAGTAAGATCGCTGAACC	1008	576
HT1_CW1_TA:Z:CCTCTTTAGCGAGTAAGATCGTATACTG	3902	2065
HT1_CW1_TA:Z:CCTCTTTAGCGAGTAATTCCCAATCTGC	1616	1001
HT1_CW1_TA:Z:CCTCTTTAGCGAGTCTTGTGCGGTATCA	13823	8206
HT1_CW1_TA:Z:CCTCTTTAGCGAGTCTTGTGCTTGCGAC	8887	4103
HT1_CW1_TA:Z:CCTCTTTAGCGAGTGAATAGCGAACGGT	2604	1333
HT1_CW1_TA:Z:CCTCTTTAGCGAGTGAATAGGTATACTG	6763	3491
HT1_CW1_TA:Z:CCTCTTTAGCGAGTGATGCTCTTGCGAC	3638	2016
HT1_CW1_TA:Z:CCTCTTTAGCGAGTGATGCTGTATACTG	5133	3116
HT1_CW1_TA:Z:CCTCTTTAGCGAGTTCCAAGCAATCTGC	4522	2262
HT1_CW1_TA:Z:CCTCTTTAGCGAGTTCCAAGCCGAGGAA	7375	3763
HT1_CW1_TA:Z:CCTCTTTAGCGAGTTGGGTTCGGTATCA	11102	6157
HT1_CW1_TA:Z:CCTCTTTAGCGAGTTGGGTTGCTGAACC	1668	942
HT1_CW1_TA:Z:CCTCTTTCATGAGCAATTCCCGGTATCA	4894	2227
HT1_CW1_TA:Z:CCTCTTTCATGAGCGAATAGCAATCTGC	1133	579
HT1_CW1_TA:Z:CCTCTTTCATGAGCGATGCTCGGTATCA	4371	1648
HT1_CW1_TA:Z:CCTCTTTCATGAGCTGGGTTGAGTGTAG	1344	729
HT1_CW1_TA:Z:CGTGATACTGATCGAAGATCCAATCTGC	1992	1287
HT1_CW1_TA:Z:CGTGATACTGATCGAAGATCCGAACGGT	2414	1371
HT1_CW1_TA:Z:CGTGATACTGATCGAAGATCCGGTATCA	2550	1384
HT1_CW1_TA:Z:CGTGATACTGATCGCTTGTGCGAACGGT	1200	725
HT1_CW1_TA:Z:CGTGATACTGATCGTCCAAGCTTGCGAC	1060	633
HT1_CW1_TA:Z:CGTGATAGGCTCCGAATTCCCAATCTGC	2096	1230
HT1_CW1_TA:Z:CGTGATAGGCTCCGCTAAGCGAGTGTAG	1695	979
HT1_CW1_TA:Z:CGTGATAGGCTCCGCTAAGCGCTGAACC	2822	1597
HT1_CW1_TA:Z:CGTGATAGGCTCCGGAATAGGTATACTG	2007	1316
HT1_CW1_TA:Z:CGTGATCCTGAGATCTTGTGCAATCTGC	2616	1572
HT1_CW1_TA:Z:CGTGATCCTGAGATGATGCTCAATCTGC	1732	974
HT1_CW1_TA:Z:CGTGATCCTGAGATTGGGTTCAATCTGC	3332	1842
HT1_CW1_TA:Z:CGTGATCGCTCAGTGATGCTGTATACTG	3339	2088
HT1_CW1_TA:Z:CGTGATCGCTCAGTTCCAAGGAGTGTAG	1398	945
HT1_CW1_TA:Z:CGTGATCGCTCAGTTGGGTTCGGTATCA	2550	1529
HT1_CW1_TA:Z:CGTGATCGCTCAGTTGGGTTGTATACTG	1220	812
HT1_CW1_TA:Z:CGTGATCTGCGCATAAGATCGCTGAACC	1301	749
HT1_CW1_TA:Z:CGTGATCTGCGCATGAATAGCAATCTGC	2443	1293
HT1_CW1_TA:Z:CGTGATGAGCGCTACTAAGCCCGAGGAA	2500	1319
HT1_CW1_TA:Z:CGTGATGAGCGCTACTTGTGGAGTGTAG	1380	885
HT1_CW1_TA:Z:CGTGATGAGCGCTAGATGCTCCGAGGAA	1511	772
HT1_CW1_TA:Z:CGTGATGAGCGCTAGATGCTCTTGCGAC	3599	2032
HT1_CW1_TA:Z:CGTGATGAGCGCTATGGGTTCAATCTGC	1978	1187
HT1_CW1_TA:Z:CGTGATGAGCGCTATGGGTTCCGAGGAA	1928	1041
HT1_CW1_TA:Z:CGTGATGCAGCGTAAAGATCCAATCTGC	1519	989
HT1_CW1_TA:Z:CGTGATGCAGCGTAAAGATCGAGTGTAG	1207	662
HT1_CW1_TA:Z:CGTGATGCAGCGTAAATTCCCAATCTGC	1111	720
HT1_CW1_TA:Z:CGTGATGCAGCGTAGAATAGCGAACGGT	4145	2455
HT1_CW1_TA:Z:CGTGATGCAGCGTAGATGCTGCTGAACC	1905	1130
HT1_CW1_TA:Z:CGTGATGCAGCGTATCCAAGCAATCTGC	2020	1027
HT1_CW1_TA:Z:CGTGATGCAGCGTATGGGTTCAATCTGC	1781	985
HT1_CW1_TA:Z:CGTGATGCAGCGTATGGGTTCGAACGGT	2899	1746
HT1_CW1_TA:Z:CGTGATGCAGCGTATGGGTTGCTGAACC	1469	1011
HT1_CW1_TA:Z:CGTGATGTAGCTCCAAGATCCGGTATCA	2468	1227
HT1_CW1_TA:Z:CGTGATGTAGCTCCAAGATCGAGTGTAG	1431	928
HT1_CW1_TA:Z:CGTGATGTAGCTCCGAATAGGTATACTG	1978	1289
HT1_CW1_TA:Z:CGTGATGTAGCTCCTGGGTTCAATCTGC	1217	747
HT1_CW1_TA:Z:CGTGATGTAGCTCCTGGGTTGCTGAACC	1171	718
HT1_CW1_TA:Z:CGTGATGTCTTAGGAATTCCCTTGCGAC	2902	1630
HT1_CW1_TA:Z:CGTGATGTCTTAGGGAATAGCGGTATCA	2422	1289
HT1_CW1_TA:Z:CGTGATGTCTTAGGTCCAAGCAATCTGC	1835	1188
HT1_CW1_TA:Z:CGTGATGTCTTAGGTGGGTTCGGTATCA	2111	1327
HT1_CW1_TA:Z:CGTGATTACTACGCAAGATCGTATACTG	1090	717
HT1_CW1_TA:Z:CGTGATTACTACGCAATTCCCGAACGGT	3703	2267
HT1_CW1_TA:Z:CGTGATTACTACGCAATTCCGAGTGTAG	2822	1712
HT1_CW1_TA:Z:CGTGATTACTACGCCTAAGCCAATCTGC	1148	749
HT1_CW1_TA:Z:CGTGATTACTACGCTCCAAGGCTGAACC	1285	662
HT1_CW1_TA:Z:CGTGATTACTACGCTGGGTTCGAACGGT	2162	1025
HT1_CW1_TA:Z:CGTGATTACTACGCTGGGTTCGGTATCA	2144	1016
HT1_CW1_TA:Z:CGTGATTACTACGCTGGGTTCTTGCGAC	2034	1107
HT1_CW1_TA:Z:CGTGATTACTACGCTGGGTTGCTGAACC	3309	1886
HT1_CW1_TA:Z:CGTGATTAGCGAGTAAGATCCCGAGGAA	2488	1323
HT1_CW1_TA:Z:CGTGATTAGCGAGTCTAAGCCGAACGGT	2599	1550
HT1_CW1_TA:Z:CGTGATTAGCGAGTCTAAGCCGGTATCA	1386	801
HT1_CW1_TA:Z:CGTGATTAGCGAGTCTAAGCGAGTGTAG	1835	1158
HT1_CW1_TA:Z:CGTGATTAGCGAGTGAATAGCTTGCGAC	2462	1544
HT1_CW1_TA:Z:CGTGATTAGCGAGTGAATAGGAGTGTAG	2633	1677
HT1_CW1_TA:Z:CGTGATTAGCGAGTGAATAGGTATACTG	1748	1056
HT1_CW1_TA:Z:CGTGATTAGCGAGTGATGCTCAATCTGC	1231	790
HT1_CW1_TA:Z:CGTGATTAGCGAGTTGGGTTGAGTGTAG	2118	1131
HT1_CW1_TA:Z:CGTGATTCATGAGCAAGATCCTTGCGAC	3342	2040
HT1_CW1_TA:Z:CGTGATTCATGAGCCTTGTGGCTGAACC	1315	766
HT1_CW1_TA:Z:CGTGATTCATGAGCGAATAGCAATCTGC	1162	751
HT1_CW1_TA:Z:CGTGATTCATGAGCGAATAGCTTGCGAC	1177	582
HT1_CW1_TA:Z:CGTGATTCATGAGCTCCAAGGCTGAACC	1474	732
HT1_CW1_TA:Z:GCTGAAACTGATCGAAGATCCGAACGGT	1070	593
HT1_CW1_TA:Z:GCTGAAACTGATCGAAGATCGAGTGTAG	1064	694
HT1_CW1_TA:Z:GCTGAAACTGATCGAATTCCCGGTATCA	1526	961
HT1_CW1_TA:Z:GCTGAAACTGATCGCTTGTGGCTGAACC	1941	1034
HT1_CW1_TA:Z:GCTGAAACTGATCGGAATAGGCTGAACC	2024	1156
HT1_CW1_TA:Z:GCTGAAACTGATCGGATGCTCTTGCGAC	4045	2506
HT1_CW1_TA:Z:GCTGAAACTGATCGTCCAAGGAGTGTAG	1148	775
HT1_CW1_TA:Z:GCTGAAACTGATCGTGGGTTGCTGAACC	5138	2981
HT1_CW1_TA:Z:GCTGAAAGGCTCCGAATTCCGTATACTG	2426	1487
HT1_CW1_TA:Z:GCTGAAAGGCTCCGGAATAGGCTGAACC	1526	1037
HT1_CW1_TA:Z:GCTGAAAGGCTCCGTGGGTTCTTGCGAC	3945	2228
HT1_CW1_TA:Z:GCTGAACCTGAGATAAGATCGAGTGTAG	1658	1009
HT1_CW1_TA:Z:GCTGAACCTGAGATAAGATCGCTGAACC	1685	898
HT1_CW1_TA:Z:GCTGAACCTGAGATGAATAGCAATCTGC	1785	913
HT1_CW1_TA:Z:GCTGAACCTGAGATTGGGTTGTATACTG	2365	816
HT1_CW1_TA:Z:GCTGAACGCTCAGTCTTGTGCGGTATCA	1062	688
HT1_CW1_TA:Z:GCTGAACGCTCAGTCTTGTGGAGTGTAG	1070	704
HT1_CW1_TA:Z:GCTGAACGCTCAGTTCCAAGGTATACTG	1658	962
HT1_CW1_TA:Z:GCTGAACTGCGCATAATTCCGCTGAACC	3303	1759
HT1_CW1_TA:Z:GCTGAACTGCGCATAATTCCGTATACTG	1114	636
HT1_CW1_TA:Z:GCTGAACTGCGCATCTTGTGCAATCTGC	1028	571
HT1_CW1_TA:Z:GCTGAACTGCGCATCTTGTGCGAACGGT	1012	631
HT1_CW1_TA:Z:GCTGAACTGCGCATGAATAGCCGAGGAA	3617	1897
HT1_CW1_TA:Z:GCTGAACTGCGCATGAATAGCGAACGGT	1189	722
HT1_CW1_TA:Z:GCTGAACTGCGCATTGGGTTCAATCTGC	1295	773
HT1_CW1_TA:Z:GCTGAACTGCGCATTGGGTTCGAACGGT	3665	2136
HT1_CW1_TA:Z:GCTGAACTGCGCATTGGGTTGAGTGTAG	1916	1297
HT1_CW1_TA:Z:GCTGAAGAGCGCTAAAGATCCGGTATCA	2227	1384
HT1_CW1_TA:Z:GCTGAAGAGCGCTAAAGATCGCTGAACC	1472	392
HT1_CW1_TA:Z:GCTGAAGAGCGCTAAATTCCCAATCTGC	1462	885
HT1_CW1_TA:Z:GCTGAAGAGCGCTAAATTCCCTTGCGAC	1170	650
HT1_CW1_TA:Z:GCTGAAGAGCGCTACTTGTGGCTGAACC	2992	1794
HT1_CW1_TA:Z:GCTGAAGAGCGCTATGGGTTCGGTATCA	5386	3111
HT1_CW1_TA:Z:GCTGAAGAGCGCTATGGGTTCTTGCGAC	3355	2063
HT1_CW1_TA:Z:GCTGAAGCAGCGTAAATTCCCGAACGGT	1736	989
HT1_CW1_TA:Z:GCTGAAGCAGCGTACTTGTGCGAACGGT	2132	1510
HT1_CW1_TA:Z:GCTGAAGCAGCGTACTTGTGCGGTATCA	2094	1320
HT1_CW1_TA:Z:GCTGAAGCAGCGTATCCAAGCAATCTGC	1189	745
HT1_CW1_TA:Z:GCTGAAGCAGCGTATCCAAGCGAACGGT	4562	2471
HT1_CW1_TA:Z:GCTGAAGCAGCGTATCCAAGCGGTATCA	1104	515
HT1_CW1_TA:Z:GCTGAAGCAGCGTATGGGTTGTATACTG	2633	1767
HT1_CW1_TA:Z:GCTGAAGTAGCTCCGAATAGCGAACGGT	1569	978
HT1_CW1_TA:Z:GCTGAAGTAGCTCCGAATAGGAGTGTAG	1824	1089
HT1_CW1_TA:Z:GCTGAAGTAGCTCCGAATAGGTATACTG	2381	1393
HT1_CW1_TA:Z:GCTGAAGTAGCTCCTCCAAGCCGAGGAA	4780	2924
HT1_CW1_TA:Z:GCTGAAGTAGCTCCTGGGTTCCGAGGAA	4357	2671
HT1_CW1_TA:Z:GCTGAAGTAGCTCCTGGGTTGAGTGTAG	1430	936
HT1_CW1_TA:Z:GCTGAAGTCTTAGGAATTCCGCTGAACC	1232	668
HT1_CW1_TA:Z:GCTGAAGTCTTAGGCTTGTGCGGTATCA	1866	1170
HT1_CW1_TA:Z:GCTGAAGTCTTAGGCTTGTGGCTGAACC	1012	534
HT1_CW1_TA:Z:GCTGAAGTCTTAGGGAATAGCGAACGGT	2097	1152
HT1_CW1_TA:Z:GCTGAAGTCTTAGGGATGCTCAATCTGC	2010	1087
HT1_CW1_TA:Z:GCTGAAGTCTTAGGGATGCTCTTGCGAC	1607	882
HT1_CW1_TA:Z:GCTGAATACTACGCAAGATCGTATACTG	3540	2028
HT1_CW1_TA:Z:GCTGAATACTACGCCTTGTGGAGTGTAG	1037	416
HT1_CW1_TA:Z:GCTGAATACTACGCGAATAGCAATCTGC	2051	1245
HT1_CW1_TA:Z:GCTGAATACTACGCTGGGTTCGAACGGT	5468	3257
HT1_CW1_TA:Z:GCTGAATACTACGCTGGGTTCTTGCGAC	1383	792
HT1_CW1_TA:Z:GCTGAATACTACGCTGGGTTGCTGAACC	1692	927
HT1_CW1_TA:Z:GCTGAATAGCGAGTAAGATCCGAACGGT	1018	456
HT1_CW1_TA:Z:GCTGAATAGCGAGTAAGATCGCTGAACC	1442	1057
HT1_CW1_TA:Z:GCTGAATAGCGAGTAATTCCGCTGAACC	1286	794
HT1_CW1_TA:Z:GCTGAATAGCGAGTCTAAGCGTATACTG	1330	765
HT1_CW1_TA:Z:GCTGAATAGCGAGTCTTGTGGAGTGTAG	1302	634
HT1_CW1_TA:Z:GCTGAATAGCGAGTGAATAGGCTGAACC	1178	855
HT1_CW1_TA:Z:GCTGAATAGCGAGTGAATAGGTATACTG	2918	1771
HT1_CW1_TA:Z:GCTGAATAGCGAGTTGGGTTCGGTATCA	1686	985
HT1_CW1_TA:Z:GCTGAATCATGAGCAATTCCCGGTATCA	1541	864
HT1_CW1_TA:Z:GCTGAATCATGAGCGAATAGGAGTGTAG	2468	1629
HT1_CW1_TA:Z:GCTGAATCATGAGCTGGGTTCTTGCGAC	2029	1231
HT1_CW1_TA:Z:GCTGAATCATGAGCTGGGTTGAGTGTAG	2683	885
HT1_CW1_TA:Z:GCTGAATCATGAGCTGGGTTGTATACTG	1844	958
HT1_CW1_TA:Z:GGACAAACTGATCGGATGCTCAATCTGC	1934	1106
HT1_CW1_TA:Z:GGACAAAGGCTCCGAAGATCGCTGAACC	6006	3648
HT1_CW1_TA:Z:GGACAAAGGCTCCGAATTCCGCTGAACC	2285	1416
HT1_CW1_TA:Z:GGACAAAGGCTCCGGAATAGGAGTGTAG	1813	1197
HT1_CW1_TA:Z:GGACAAAGGCTCCGTCCAAGCGGTATCA	2548	593
HT1_CW1_TA:Z:GGACAAAGGCTCCGTGGGTTGTATACTG	1921	1267
HT1_CW1_TA:Z:GGACAACCTGAGATAATTCCGTATACTG	1062	497
HT1_CW1_TA:Z:GGACAACCTGAGATCTTGTGGTATACTG	1564	1003
HT1_CW1_TA:Z:GGACAACCTGAGATGATGCTCAATCTGC	1089	566
HT1_CW1_TA:Z:GGACAACCTGAGATGATGCTCTTGCGAC	1842	876
HT1_CW1_TA:Z:GGACAACCTGAGATGATGCTGCTGAACC	1678	906
HT1_CW1_TA:Z:GGACAACCTGAGATTGGGTTCGGTATCA	1049	644
HT1_CW1_TA:Z:GGACAACGCTCAGTAAGATCCAATCTGC	1268	766
HT1_CW1_TA:Z:GGACAACGCTCAGTAAGATCGCTGAACC	2252	1245
HT1_CW1_TA:Z:GGACAACGCTCAGTCTAAGCGAGTGTAG	2093	1107
HT1_CW1_TA:Z:GGACAACGCTCAGTCTTGTGGCTGAACC	1812	1078
HT1_CW1_TA:Z:GGACAACGCTCAGTTCCAAGCGGTATCA	2223	1364
HT1_CW1_TA:Z:GGACAACGCTCAGTTGGGTTCGGTATCA	1809	1235
HT1_CW1_TA:Z:GGACAACGCTCAGTTGGGTTCTTGCGAC	4449	2619
HT1_CW1_TA:Z:GGACAACTGCGCATCTAAGCCTTGCGAC	2158	1365
HT1_CW1_TA:Z:GGACAACTGCGCATCTTGTGCGAACGGT	1425	902
HT1_CW1_TA:Z:GGACAACTGCGCATCTTGTGCGGTATCA	1071	672
HT1_CW1_TA:Z:GGACAACTGCGCATGATGCTGCTGAACC	1278	608
HT1_CW1_TA:Z:GGACAACTGCGCATTGGGTTGTATACTG	2214	1394
HT1_CW1_TA:Z:GGACAAGAGCGCTAAATTCCCTTGCGAC	1616	1173
HT1_CW1_TA:Z:GGACAAGAGCGCTAAATTCCGCTGAACC	1175	434
HT1_CW1_TA:Z:GGACAAGAGCGCTACTAAGCGTATACTG	1381	689
HT1_CW1_TA:Z:GGACAAGAGCGCTACTTGTGCTTGCGAC	1263	385
HT1_CW1_TA:Z:GGACAAGAGCGCTAGAATAGCCGAGGAA	2234	1202
HT1_CW1_TA:Z:GGACAAGAGCGCTAGAATAGCTTGCGAC	1510	963
HT1_CW1_TA:Z:GGACAAGAGCGCTAGAATAGGAGTGTAG	1402	905
HT1_CW1_TA:Z:GGACAAGAGCGCTAGAATAGGTATACTG	1832	1054
HT1_CW1_TA:Z:GGACAAGAGCGCTATCCAAGCCGAGGAA	1077	640
HT1_CW1_TA:Z:GGACAAGAGCGCTATGGGTTGAGTGTAG	7493	4214
HT1_CW1_TA:Z:GGACAAGCAGCGTAAATTCCGTATACTG	1239	729
HT1_CW1_TA:Z:GGACAAGCAGCGTACTTGTGCGGTATCA	1505	793
HT1_CW1_TA:Z:GGACAAGCAGCGTAGAATAGGCTGAACC	2656	1670
HT1_CW1_TA:Z:GGACAAGCAGCGTAGATGCTCAATCTGC	3283	1712
HT1_CW1_TA:Z:GGACAAGTAGCTCCCTAAGCCGGTATCA	1677	1089
HT1_CW1_TA:Z:GGACAAGTAGCTCCGAATAGCGGTATCA	1538	941
HT1_CW1_TA:Z:GGACAAGTAGCTCCGAATAGCTTGCGAC	1185	759
HT1_CW1_TA:Z:GGACAAGTAGCTCCGAATAGGAGTGTAG	1379	643
HT1_CW1_TA:Z:GGACAAGTAGCTCCGATGCTCGAACGGT	2586	1449
HT1_CW1_TA:Z:GGACAAGTAGCTCCGATGCTGTATACTG	1766	811
HT1_CW1_TA:Z:GGACAAGTAGCTCCTCCAAGCAATCTGC	1897	1221
HT1_CW1_TA:Z:GGACAAGTAGCTCCTGGGTTGTATACTG	3018	1802
HT1_CW1_TA:Z:GGACAAGTCTTAGGAAGATCCAATCTGC	1152	772
HT1_CW1_TA:Z:GGACAAGTCTTAGGAAGATCCGGTATCA	1711	1053
HT1_CW1_TA:Z:GGACAAGTCTTAGGAAGATCGCTGAACC	2111	1353
HT1_CW1_TA:Z:GGACAAGTCTTAGGTCCAAGCTTGCGAC	3544	2161
HT1_CW1_TA:Z:GGACAAGTCTTAGGTGGGTTCAATCTGC	17402	8529
HT1_CW1_TA:Z:GGACAAGTCTTAGGTGGGTTGAGTGTAG	6040	3683
HT1_CW1_TA:Z:GGACAATACTACGCAAGATCGAGTGTAG	2946	1817
HT1_CW1_TA:Z:GGACAATACTACGCCTAAGCCGAACGGT	3404	1207
HT1_CW1_TA:Z:GGACAATACTACGCCTTGTGGAGTGTAG	1914	942
HT1_CW1_TA:Z:GGACAATACTACGCGAATAGCGGTATCA	2408	1635
HT1_CW1_TA:Z:GGACAATACTACGCGATGCTCTTGCGAC	1774	817
HT1_CW1_TA:Z:GGACAATACTACGCGATGCTGTATACTG	1381	534
HT1_CW1_TA:Z:GGACAATACTACGCTCCAAGGCTGAACC	1271	842
HT1_CW1_TA:Z:GGACAATACTACGCTGGGTTCGGTATCA	6003	3665
HT1_CW1_TA:Z:GGACAATAGCGAGTAAGATCGCTGAACC	3187	1532
HT1_CW1_TA:Z:GGACAATAGCGAGTCTAAGCCAATCTGC	2449	1299
HT1_CW1_TA:Z:GGACAATAGCGAGTCTAAGCCGAACGGT	2240	1173
HT1_CW1_TA:Z:GGACAATAGCGAGTGAATAGCCGAGGAA	1481	1028
HT1_CW1_TA:Z:GGACAATAGCGAGTGAATAGCGAACGGT	5644	3336
HT1_CW1_TA:Z:GGACAATAGCGAGTGAATAGGAGTGTAG	1270	751
HT1_CW1_TA:Z:GGACAATAGCGAGTTCCAAGCGGTATCA	1580	899
HT1_CW1_TA:Z:GGACAATAGCGAGTTGGGTTCCGAGGAA	3974	2256
HT1_CW1_TA:Z:GGACAATAGCGAGTTGGGTTGCTGAACC	2438	1459
HT1_CW1_TA:Z:GGACAATCATGAGCAAGATCCAATCTGC	2675	1138
HT1_CW1_TA:Z:GGACAATCATGAGCCTAAGCGAGTGTAG	2287	1410
HT1_CW1_TA:Z:GGACAATCATGAGCGAATAGCCGAGGAA	1492	863
HT1_CW1_TA:Z:GGACAATCATGAGCGAATAGGCTGAACC	1109	648
HT1_CW1_TA:Z:GGACAATCATGAGCTCCAAGGCTGAACC	2758	1473
HT1_CW1_TA:Z:GGCATTACTGATCGCTTGTGCTTGCGAC	6766	4065
HT1_CW1_TA:Z:GGCATTACTGATCGGAATAGCGGTATCA	3996	2243
HT1_CW1_TA:Z:GGCATTACTGATCGGATGCTGAGTGTAG	1812	1205
HT1_CW1_TA:Z:GGCATTACTGATCGTCCAAGCAATCTGC	2168	656
HT1_CW1_TA:Z:GGCATTACTGATCGTCCAAGCGGTATCA	1615	962
HT1_CW1_TA:Z:GGCATTAGGCTCCGAAGATCGTATACTG	3384	2050
HT1_CW1_TA:Z:GGCATTAGGCTCCGCTTGTGGTATACTG	1318	753
HT1_CW1_TA:Z:GGCATTAGGCTCCGGAATAGCTTGCGAC	1176	654
HT1_CW1_TA:Z:GGCATTAGGCTCCGGATGCTCGGTATCA	2612	1527
HT1_CW1_TA:Z:GGCATTAGGCTCCGGATGCTGTATACTG	2089	1205
HT1_CW1_TA:Z:GGCATTAGGCTCCGTCCAAGCAATCTGC	2986	1702
HT1_CW1_TA:Z:GGCATTCCTGAGATGAATAGCAATCTGC	1923	1010
HT1_CW1_TA:Z:GGCATTCCTGAGATTCCAAGCAATCTGC	5260	2604
HT1_CW1_TA:Z:GGCATTCCTGAGATTCCAAGGTATACTG	2793	1515
HT1_CW1_TA:Z:GGCATTCCTGAGATTGGGTTCTTGCGAC	3008	1495
HT1_CW1_TA:Z:GGCATTCCTGAGATTGGGTTGAGTGTAG	1286	710
HT1_CW1_TA:Z:GGCATTCGCTCAGTAAGATCCGGTATCA	2871	1728
HT1_CW1_TA:Z:GGCATTCGCTCAGTCTAAGCGCTGAACC	2018	1277
HT1_CW1_TA:Z:GGCATTCGCTCAGTCTTGTGCGGTATCA	2745	1844
HT1_CW1_TA:Z:GGCATTCGCTCAGTGAATAGCGGTATCA	3561	1880
HT1_CW1_TA:Z:GGCATTCGCTCAGTTCCAAGCAATCTGC	4257	2183
HT1_CW1_TA:Z:GGCATTCTGCGCATAAGATCCGGTATCA	1134	614
HT1_CW1_TA:Z:GGCATTCTGCGCATAAGATCCTTGCGAC	3720	2072
HT1_CW1_TA:Z:GGCATTCTGCGCATAATTCCGCTGAACC	2359	1438
HT1_CW1_TA:Z:GGCATTCTGCGCATCTAAGCCAATCTGC	1223	680
HT1_CW1_TA:Z:GGCATTCTGCGCATCTAAGCGAGTGTAG	2409	1416
HT1_CW1_TA:Z:GGCATTCTGCGCATCTTGTGCAATCTGC	2323	1433
HT1_CW1_TA:Z:GGCATTCTGCGCATGAATAGCGAACGGT	2726	1641
HT1_CW1_TA:Z:GGCATTCTGCGCATGAATAGCGGTATCA	1446	806
HT1_CW1_TA:Z:GGCATTCTGCGCATGAATAGGTATACTG	1246	628
HT1_CW1_TA:Z:GGCATTCTGCGCATGATGCTGTATACTG	2249	1274
HT1_CW1_TA:Z:GGCATTCTGCGCATTCCAAGGAGTGTAG	1237	593
HT1_CW1_TA:Z:GGCATTCTGCGCATTGGGTTCAATCTGC	2967	1532
HT1_CW1_TA:Z:GGCATTGAGCGCTAAAGATCGAGTGTAG	1787	1008
HT1_CW1_TA:Z:GGCATTGAGCGCTAAATTCCGCTGAACC	2043	1220
HT1_CW1_TA:Z:GGCATTGAGCGCTACTTGTGGTATACTG	2315	1342
HT1_CW1_TA:Z:GGCATTGAGCGCTAGATGCTGCTGAACC	2615	1264
HT1_CW1_TA:Z:GGCATTGAGCGCTATGGGTTCGGTATCA	1330	823
HT1_CW1_TA:Z:GGCATTGAGCGCTATGGGTTGTATACTG	1297	773
HT1_CW1_TA:Z:GGCATTGCAGCGTAAAGATCGAGTGTAG	1092	439
HT1_CW1_TA:Z:GGCATTGCAGCGTAAATTCCGCTGAACC	1477	865
HT1_CW1_TA:Z:GGCATTGCAGCGTACTTGTGCTTGCGAC	2068	1193
HT1_CW1_TA:Z:GGCATTGCAGCGTAGAATAGCAATCTGC	1533	919
HT1_CW1_TA:Z:GGCATTGCAGCGTAGAATAGCGAACGGT	3927	2112
HT1_CW1_TA:Z:GGCATTGCAGCGTAGAATAGCTTGCGAC	6196	3631
HT1_CW1_TA:Z:GGCATTGCAGCGTAGAATAGGTATACTG	1631	1001
HT1_CW1_TA:Z:GGCATTGCAGCGTAGATGCTGCTGAACC	1108	627
HT1_CW1_TA:Z:GGCATTGTAGCTCCCTAAGCCTTGCGAC	1475	462
HT1_CW1_TA:Z:GGCATTGTAGCTCCCTAAGCGAGTGTAG	2024	1029
HT1_CW1_TA:Z:GGCATTGTAGCTCCCTAAGCGTATACTG	1305	775
HT1_CW1_TA:Z:GGCATTGTAGCTCCCTTGTGCAATCTGC	3027	2027
HT1_CW1_TA:Z:GGCATTGTAGCTCCGAATAGGCTGAACC	3896	2377
HT1_CW1_TA:Z:GGCATTGTAGCTCCTCCAAGGAGTGTAG	2806	1455
HT1_CW1_TA:Z:GGCATTGTAGCTCCTGGGTTGAGTGTAG	2444	1513
HT1_CW1_TA:Z:GGCATTGTAGCTCCTGGGTTGCTGAACC	4787	3009
HT1_CW1_TA:Z:GGCATTGTAGCTCCTGGGTTGTATACTG	2476	1509
HT1_CW1_TA:Z:GGCATTGTCTTAGGAAGATCCGGTATCA	3465	2001
HT1_CW1_TA:Z:GGCATTGTCTTAGGCTAAGCCAATCTGC	1271	592
HT1_CW1_TA:Z:GGCATTGTCTTAGGCTAAGCCGAACGGT	1137	778
HT1_CW1_TA:Z:GGCATTGTCTTAGGCTAAGCGAGTGTAG	1500	596
HT1_CW1_TA:Z:GGCATTGTCTTAGGGAATAGCGAACGGT	2340	1289
HT1_CW1_TA:Z:GGCATTGTCTTAGGGAATAGCGGTATCA	4715	2246
HT1_CW1_TA:Z:GGCATTGTCTTAGGGAATAGGAGTGTAG	1004	505
HT1_CW1_TA:Z:GGCATTGTCTTAGGTCCAAGCGAACGGT	1923	993
HT1_CW1_TA:Z:GGCATTGTCTTAGGTCCAAGCTTGCGAC	5721	3059
HT1_CW1_TA:Z:GGCATTGTCTTAGGTCCAAGGCTGAACC	4367	2248
HT1_CW1_TA:Z:GGCATTGTCTTAGGTGGGTTCAATCTGC	3229	2156
HT1_CW1_TA:Z:GGCATTGTCTTAGGTGGGTTCTTGCGAC	3239	1626
HT1_CW1_TA:Z:GGCATTTACTACGCGAATAGCGGTATCA	4168	2742
HT1_CW1_TA:Z:GGCATTTACTACGCGAATAGGAGTGTAG	1249	711
HT1_CW1_TA:Z:GGCATTTACTACGCGAATAGGCTGAACC	9497	4995
HT1_CW1_TA:Z:GGCATTTACTACGCGAATAGGTATACTG	3886	2498
HT1_CW1_TA:Z:GGCATTTACTACGCTCCAAGCGAACGGT	1052	507
HT1_CW1_TA:Z:GGCATTTACTACGCTCCAAGGCTGAACC	1415	817
HT1_CW1_TA:Z:GGCATTTACTACGCTGGGTTCGAACGGT	4333	2288
HT1_CW1_TA:Z:GGCATTTACTACGCTGGGTTGCTGAACC	3372	2162
HT1_CW1_TA:Z:GGCATTTAGCGAGTAAGATCCCGAGGAA	2425	1291
HT1_CW1_TA:Z:GGCATTTAGCGAGTCTTGTGCCGAGGAA	2685	1633
HT1_CW1_TA:Z:GGCATTTAGCGAGTGATGCTCGGTATCA	2279	1285
HT1_CW1_TA:Z:GGCATTTAGCGAGTGATGCTGAGTGTAG	1555	990
HT1_CW1_TA:Z:GGCATTTAGCGAGTTCCAAGCCGAGGAA	7025	3812
HT1_CW1_TA:Z:GGCATTTAGCGAGTTCCAAGGAGTGTAG	1609	835
HT1_CW1_TA:Z:GGCATTTAGCGAGTTCCAAGGTATACTG	1149	699
HT1_CW1_TA:Z:GGCATTTAGCGAGTTGGGTTCTTGCGAC	3383	2010
HT1_CW1_TA:Z:GGCATTTCATGAGCAAGATCGAGTGTAG	1031	616
HT1_CW1_TA:Z:GGCATTTCATGAGCAATTCCGCTGAACC	1442	930
HT1_CW1_TA:Z:GGCATTTCATGAGCGAATAGGAGTGTAG	2302	1251
HT1_CW1_TA:Z:GGCATTTCATGAGCGAATAGGCTGAACC	1312	734
HT1_CW1_TA:Z:GGCATTTCATGAGCGAATAGGTATACTG	3205	1784
HT1_CW1_TA:Z:TGTCTAACTGATCGAATTCCCAATCTGC	2093	1292
HT1_CW1_TA:Z:TGTCTAACTGATCGCTAAGCCAATCTGC	3413	1999
HT1_CW1_TA:Z:TGTCTAACTGATCGCTTGTGCTTGCGAC	2076	1171
HT1_CW1_TA:Z:TGTCTAACTGATCGGATGCTCTTGCGAC	2320	951
HT1_CW1_TA:Z:TGTCTAACTGATCGTGGGTTGAGTGTAG	2440	1512
HT1_CW1_TA:Z:TGTCTAAGGCTCCGCTAAGCGAGTGTAG	1018	593
HT1_CW1_TA:Z:TGTCTAAGGCTCCGCTAAGCGCTGAACC	1753	1046
HT1_CW1_TA:Z:TGTCTAAGGCTCCGGAATAGCGGTATCA	2988	1436
HT1_CW1_TA:Z:TGTCTAAGGCTCCGGAATAGCTTGCGAC	3735	1901
HT1_CW1_TA:Z:TGTCTACCTGAGATCTTGTGCAATCTGC	1018	545
HT1_CW1_TA:Z:TGTCTACCTGAGATGAATAGCGGTATCA	3211	1792
HT1_CW1_TA:Z:TGTCTACCTGAGATGAATAGCTTGCGAC	1189	758
HT1_CW1_TA:Z:TGTCTACCTGAGATGATGCTCAATCTGC	1641	923
HT1_CW1_TA:Z:TGTCTACCTGAGATTCCAAGGTATACTG	2891	1686
HT1_CW1_TA:Z:TGTCTACCTGAGATTGGGTTCGGTATCA	5852	3295
HT1_CW1_TA:Z:TGTCTACCTGAGATTGGGTTGAGTGTAG	1061	600
HT1_CW1_TA:Z:TGTCTACGCTCAGTAATTCCCTTGCGAC	1301	658
HT1_CW1_TA:Z:TGTCTACGCTCAGTCTTGTGGCTGAACC	4666	2404
HT1_CW1_TA:Z:TGTCTACGCTCAGTGAATAGGTATACTG	1007	518
HT1_CW1_TA:Z:TGTCTACGCTCAGTTGGGTTCGGTATCA	2502	1344
HT1_CW1_TA:Z:TGTCTACGCTCAGTTGGGTTGTATACTG	8251	4696
HT1_CW1_TA:Z:TGTCTACTGCGCATAATTCCCTTGCGAC	2097	1436
HT1_CW1_TA:Z:TGTCTACTGCGCATAATTCCGCTGAACC	2096	1351
HT1_CW1_TA:Z:TGTCTACTGCGCATCTAAGCGTATACTG	1582	1051
HT1_CW1_TA:Z:TGTCTACTGCGCATGAATAGCCGAGGAA	2120	1338
HT1_CW1_TA:Z:TGTCTACTGCGCATGATGCTCTTGCGAC	3123	1946
HT1_CW1_TA:Z:TGTCTACTGCGCATTCCAAGCGAACGGT	2940	1618
HT1_CW1_TA:Z:TGTCTACTGCGCATTGGGTTGAGTGTAG	4550	2539
HT1_CW1_TA:Z:TGTCTACTGCGCATTGGGTTGTATACTG	8581	2689
HT1_CW1_TA:Z:TGTCTAGAGCGCTAAAGATCCGGTATCA	1441	869
HT1_CW1_TA:Z:TGTCTAGAGCGCTACTTGTGCGAACGGT	2542	1383
HT1_CW1_TA:Z:TGTCTAGAGCGCTAGATGCTCGAACGGT	1023	558
HT1_CW1_TA:Z:TGTCTAGAGCGCTATCCAAGGCTGAACC	1106	719
HT1_CW1_TA:Z:TGTCTAGAGCGCTATGGGTTCGAACGGT	1526	773
HT1_CW1_TA:Z:TGTCTAGAGCGCTATGGGTTCGGTATCA	2250	949
HT1_CW1_TA:Z:TGTCTAGCAGCGTAAAGATCCGAACGGT	2650	1509
HT1_CW1_TA:Z:TGTCTAGCAGCGTATCCAAGCGAACGGT	1990	1124
HT1_CW1_TA:Z:TGTCTAGCAGCGTATCCAAGGTATACTG	2766	1717
HT1_CW1_TA:Z:TGTCTAGCAGCGTATGGGTTGAGTGTAG	2454	1313
HT1_CW1_TA:Z:TGTCTAGTAGCTCCAAGATCCGGTATCA	1357	876
HT1_CW1_TA:Z:TGTCTAGTAGCTCCCTAAGCCGAACGGT	3668	2183
HT1_CW1_TA:Z:TGTCTAGTAGCTCCCTAAGCCTTGCGAC	2188	1258
HT1_CW1_TA:Z:TGTCTAGTAGCTCCCTTGTGCAATCTGC	1730	1070
HT1_CW1_TA:Z:TGTCTAGTAGCTCCCTTGTGCTTGCGAC	4947	2922
HT1_CW1_TA:Z:TGTCTAGTAGCTCCGAATAGGTATACTG	3503	2054
HT1_CW1_TA:Z:TGTCTAGTAGCTCCGATGCTCCGAGGAA	1012	624
HT1_CW1_TA:Z:TGTCTAGTAGCTCCGATGCTGAGTGTAG	2469	1199
HT1_CW1_TA:Z:TGTCTAGTAGCTCCTCCAAGCAATCTGC	1841	1012
HT1_CW1_TA:Z:TGTCTAGTAGCTCCTGGGTTCGGTATCA	1668	1176
HT1_CW1_TA:Z:TGTCTAGTCTTAGGCTAAGCCGGTATCA	4375	2597
HT1_CW1_TA:Z:TGTCTAGTCTTAGGCTAAGCCTTGCGAC	2018	1080
HT1_CW1_TA:Z:TGTCTAGTCTTAGGGAATAGGAGTGTAG	1025	295
HT1_CW1_TA:Z:TGTCTAGTCTTAGGGATGCTCGGTATCA	3579	2023
HT1_CW1_TA:Z:TGTCTAGTCTTAGGGATGCTGCTGAACC	1938	1240
HT1_CW1_TA:Z:TGTCTAGTCTTAGGTGGGTTCGGTATCA	1590	261
HT1_CW1_TA:Z:TGTCTAGTCTTAGGTGGGTTGCTGAACC	1640	1153
HT1_CW1_TA:Z:TGTCTATACTACGCAAGATCCAATCTGC	4458	2449
HT1_CW1_TA:Z:TGTCTATACTACGCAATTCCCGGTATCA	2959	1618
HT1_CW1_TA:Z:TGTCTATACTACGCGAATAGCAATCTGC	4499	2506
HT1_CW1_TA:Z:TGTCTATACTACGCGAATAGGAGTGTAG	1995	956
HT1_CW1_TA:Z:TGTCTATACTACGCGATGCTCAATCTGC	3201	1766
HT1_CW1_TA:Z:TGTCTATACTACGCTCCAAGCGAACGGT	2092	699
HT1_CW1_TA:Z:TGTCTATACTACGCTGGGTTCTTGCGAC	5722	3570
HT1_CW1_TA:Z:TGTCTATAGCGAGTAAGATCCCGAGGAA	1776	1000
HT1_CW1_TA:Z:TGTCTATAGCGAGTCTTGTGGTATACTG	1040	344
HT1_CW1_TA:Z:TGTCTATAGCGAGTGAATAGCAATCTGC	1327	795
HT1_CW1_TA:Z:TGTCTATAGCGAGTGATGCTCTTGCGAC	4169	2356
HT1_CW1_TA:Z:TGTCTATAGCGAGTTCCAAGCGGTATCA	1077	535
HT1_CW1_TA:Z:TGTCTATAGCGAGTTCCAAGGTATACTG	1035	592
HT1_CW1_TA:Z:TGTCTATAGCGAGTTGGGTTCAATCTGC	1939	813
HT1_CW1_TA:Z:TGTCTATAGCGAGTTGGGTTCTTGCGAC	4064	1851
HT1_CW1_TA:Z:TGTCTATCATGAGCAAGATCCGGTATCA	1657	967
HT1_CW1_TA:Z:TGTCTATCATGAGCGAATAGCTTGCGAC	1391	797
HT1_CW1_TA:Z:TGTCTATCATGAGCGAATAGGTATACTG	3452	1974
HT1_CW1_TA:Z:TGTCTATCATGAGCGATGCTCTTGCGAC	2872	1558
HT1_CW1_TA:Z:TGTCTATCATGAGCTGGGTTCCGAGGAA	2482	1343
HT1_CW1_TA:Z:TTACCCACTGATCGAAGATCCCGAGGAA	1807	808
HT1_CW1_TA:Z:TTACCCACTGATCGAAGATCCTTGCGAC	2214	1349
HT1_CW1_TA:Z:TTACCCACTGATCGAAGATCGCTGAACC	1975	1132
HT1_CW1_TA:Z:TTACCCACTGATCGAATTCCCAATCTGC	2910	1833
HT1_CW1_TA:Z:TTACCCACTGATCGCTAAGCCGAACGGT	2842	1761
HT1_CW1_TA:Z:TTACCCACTGATCGCTAAGCGCTGAACC	2149	1194
HT1_CW1_TA:Z:TTACCCACTGATCGGAATAGGTATACTG	1460	856
HT1_CW1_TA:Z:TTACCCACTGATCGGATGCTCGGTATCA	5326	2706
HT1_CW1_TA:Z:TTACCCACTGATCGGATGCTGAGTGTAG	1399	813
HT1_CW1_TA:Z:TTACCCACTGATCGTCCAAGCGAACGGT	4638	2547
HT1_CW1_TA:Z:TTACCCACTGATCGTGGGTTCTTGCGAC	3607	2014
HT1_CW1_TA:Z:TTACCCAGGCTCCGAATTCCCTTGCGAC	6445	3404
HT1_CW1_TA:Z:TTACCCAGGCTCCGCTTGTGCGGTATCA	2111	1281
HT1_CW1_TA:Z:TTACCCAGGCTCCGCTTGTGCTTGCGAC	9668	5794
HT1_CW1_TA:Z:TTACCCAGGCTCCGGATGCTCGGTATCA	4472	2341
HT1_CW1_TA:Z:TTACCCAGGCTCCGGATGCTGCTGAACC	3107	1861
HT1_CW1_TA:Z:TTACCCAGGCTCCGTCCAAGCAATCTGC	2353	961
HT1_CW1_TA:Z:TTACCCAGGCTCCGTCCAAGGAGTGTAG	10287	5283
HT1_CW1_TA:Z:TTACCCAGGCTCCGTCCAAGGTATACTG	2332	1350
HT1_CW1_TA:Z:TTACCCAGGCTCCGTGGGTTCTTGCGAC	3701	1945
HT1_CW1_TA:Z:TTACCCAGGCTCCGTGGGTTGTATACTG	4659	2296
HT1_CW1_TA:Z:TTACCCCCTGAGATAAGATCCGGTATCA	6343	3826
HT1_CW1_TA:Z:TTACCCCCTGAGATAAGATCCTTGCGAC	2525	1474
HT1_CW1_TA:Z:TTACCCCCTGAGATGATGCTCTTGCGAC	2406	1362
HT1_CW1_TA:Z:TTACCCCCTGAGATTCCAAGGTATACTG	2579	1614
HT1_CW1_TA:Z:TTACCCCCTGAGATTGGGTTCTTGCGAC	8946	4659
HT1_CW1_TA:Z:TTACCCCCTGAGATTGGGTTGAGTGTAG	2734	450
HT1_CW1_TA:Z:TTACCCCGCTCAGTAATTCCCTTGCGAC	3660	2075
HT1_CW1_TA:Z:TTACCCCGCTCAGTCTAAGCGTATACTG	1431	940
HT1_CW1_TA:Z:TTACCCCGCTCAGTGATGCTGCTGAACC	6056	3445
HT1_CW1_TA:Z:TTACCCCGCTCAGTTGGGTTGTATACTG	2597	1294
HT1_CW1_TA:Z:TTACCCCTGCGCATAAGATCCCGAGGAA	6107	3485
HT1_CW1_TA:Z:TTACCCCTGCGCATAAGATCCGAACGGT	1429	408
HT1_CW1_TA:Z:TTACCCCTGCGCATAAGATCGAGTGTAG	14178	7656
HT1_CW1_TA:Z:TTACCCCTGCGCATAATTCCGCTGAACC	7005	3942
HT1_CW1_TA:Z:TTACCCCTGCGCATAATTCCGTATACTG	1782	941
HT1_CW1_TA:Z:TTACCCCTGCGCATCTAAGCCGAACGGT	1106	665
HT1_CW1_TA:Z:TTACCCCTGCGCATGATGCTCCGAGGAA	8017	3684
HT1_CW1_TA:Z:TTACCCCTGCGCATTCCAAGCCGAGGAA	2453	1631
HT1_CW1_TA:Z:TTACCCCTGCGCATTCCAAGCTTGCGAC	9974	4859
HT1_CW1_TA:Z:TTACCCCTGCGCATTGGGTTCCGAGGAA	8762	4244
HT1_CW1_TA:Z:TTACCCCTGCGCATTGGGTTCGGTATCA	2243	378
HT1_CW1_TA:Z:TTACCCCTGCGCATTGGGTTGAGTGTAG	1934	663
HT1_CW1_TA:Z:TTACCCCTGCGCATTGGGTTGCTGAACC	1075	564
HT1_CW1_TA:Z:TTACCCCTGCGCATTGGGTTGTATACTG	1208	503
HT1_CW1_TA:Z:TTACCCGAGCGCTAAATTCCCAATCTGC	4396	2490
HT1_CW1_TA:Z:TTACCCGAGCGCTAAATTCCCGGTATCA	3527	1928
HT1_CW1_TA:Z:TTACCCGAGCGCTAAATTCCGAGTGTAG	7613	3494
HT1_CW1_TA:Z:TTACCCGAGCGCTACTAAGCCAATCTGC	2557	1537
HT1_CW1_TA:Z:TTACCCGAGCGCTACTAAGCCGGTATCA	5715	3038
HT1_CW1_TA:Z:TTACCCGAGCGCTACTTGTGCCGAGGAA	3487	1860
HT1_CW1_TA:Z:TTACCCGAGCGCTACTTGTGGAGTGTAG	3360	2013
HT1_CW1_TA:Z:TTACCCGAGCGCTACTTGTGGTATACTG	1479	864
HT1_CW1_TA:Z:TTACCCGAGCGCTAGAATAGCAATCTGC	7393	3563
HT1_CW1_TA:Z:TTACCCGAGCGCTAGAATAGGAGTGTAG	3220	1659
HT1_CW1_TA:Z:TTACCCGAGCGCTATCCAAGCCGAGGAA	6672	3380
HT1_CW1_TA:Z:TTACCCGAGCGCTATCCAAGCGGTATCA	14316	7579
HT1_CW1_TA:Z:TTACCCGAGCGCTATCCAAGGAGTGTAG	20734	10971
HT1_CW1_TA:Z:TTACCCGAGCGCTATGGGTTCAATCTGC	1044	562
HT1_CW1_TA:Z:TTACCCGAGCGCTATGGGTTCGAACGGT	7871	4326
HT1_CW1_TA:Z:TTACCCGCAGCGTAAAGATCGTATACTG	2975	1592
HT1_CW1_TA:Z:TTACCCGCAGCGTACTAAGCCGGTATCA	1687	922
HT1_CW1_TA:Z:TTACCCGCAGCGTACTAAGCCTTGCGAC	1444	758
HT1_CW1_TA:Z:TTACCCGCAGCGTACTAAGCGTATACTG	3149	1781
HT1_CW1_TA:Z:TTACCCGCAGCGTAGAATAGCAATCTGC	3086	773
HT1_CW1_TA:Z:TTACCCGCAGCGTAGAATAGCTTGCGAC	1075	621
HT1_CW1_TA:Z:TTACCCGCAGCGTATCCAAGGAGTGTAG	1885	1028
HT1_CW1_TA:Z:TTACCCGCAGCGTATCCAAGGTATACTG	30877	13085
HT1_CW1_TA:Z:TTACCCGCAGCGTATGGGTTCGAACGGT	13197	7417
HT1_CW1_TA:Z:TTACCCGCAGCGTATGGGTTCGGTATCA	15531	5886
HT1_CW1_TA:Z:TTACCCGTAGCTCCAAGATCCGAACGGT	6705	3536
HT1_CW1_TA:Z:TTACCCGTAGCTCCAAGATCGAGTGTAG	5487	3362
HT1_CW1_TA:Z:TTACCCGTAGCTCCAAGATCGCTGAACC	2786	1789
HT1_CW1_TA:Z:TTACCCGTAGCTCCCTTGTGCAATCTGC	2145	1205
HT1_CW1_TA:Z:TTACCCGTAGCTCCGAATAGCGGTATCA	4153	2403
HT1_CW1_TA:Z:TTACCCGTAGCTCCGATGCTCCGAGGAA	3165	1569
HT1_CW1_TA:Z:TTACCCGTAGCTCCTCCAAGCAATCTGC	5780	3381
HT1_CW1_TA:Z:TTACCCGTAGCTCCTCCAAGCCGAGGAA	1160	714
HT1_CW1_TA:Z:TTACCCGTAGCTCCTCCAAGGCTGAACC	2047	1158
HT1_CW1_TA:Z:TTACCCGTAGCTCCTGGGTTCGAACGGT	3176	1704
HT1_CW1_TA:Z:TTACCCGTAGCTCCTGGGTTCTTGCGAC	2341	1750
HT1_CW1_TA:Z:TTACCCGTCTTAGGAAGATCCGGTATCA	4030	1937
HT1_CW1_TA:Z:TTACCCGTCTTAGGAATTCCCGAACGGT	5704	3860
HT1_CW1_TA:Z:TTACCCGTCTTAGGCTAAGCCGGTATCA	1155	544
HT1_CW1_TA:Z:TTACCCGTCTTAGGGAATAGGAGTGTAG	1985	1428
HT1_CW1_TA:Z:TTACCCGTCTTAGGGATGCTGTATACTG	2326	1382
HT1_CW1_TA:Z:TTACCCGTCTTAGGTCCAAGCTTGCGAC	2079	1172
HT1_CW1_TA:Z:TTACCCGTCTTAGGTCCAAGGAGTGTAG	1989	1367
HT1_CW1_TA:Z:TTACCCGTCTTAGGTCCAAGGTATACTG	2012	1000
HT1_CW1_TA:Z:TTACCCGTCTTAGGTGGGTTCGAACGGT	5039	2511
HT1_CW1_TA:Z:TTACCCGTCTTAGGTGGGTTCGGTATCA	10725	6394
HT1_CW1_TA:Z:TTACCCTACTACGCAAGATCGAGTGTAG	3967	1878
HT1_CW1_TA:Z:TTACCCTACTACGCCTAAGCGTATACTG	1373	720
HT1_CW1_TA:Z:TTACCCTACTACGCGAATAGCGAACGGT	2784	1702
HT1_CW1_TA:Z:TTACCCTACTACGCGAATAGGTATACTG	1556	960
HT1_CW1_TA:Z:TTACCCTACTACGCGATGCTGCTGAACC	12389	6915
HT1_CW1_TA:Z:TTACCCTACTACGCTCCAAGCGAACGGT	15937	9483
HT1_CW1_TA:Z:TTACCCTACTACGCTCCAAGGCTGAACC	1978	1299
HT1_CW1_TA:Z:TTACCCTACTACGCTCCAAGGTATACTG	3579	2284
HT1_CW1_TA:Z:TTACCCTAGCGAGTAAGATCCAATCTGC	4604	2512
HT1_CW1_TA:Z:TTACCCTAGCGAGTAAGATCCCGAGGAA	2563	1018
HT1_CW1_TA:Z:TTACCCTAGCGAGTAAGATCGCTGAACC	11619	6600
HT1_CW1_TA:Z:TTACCCTAGCGAGTAATTCCCAATCTGC	3909	2015
HT1_CW1_TA:Z:TTACCCTAGCGAGTAATTCCCCGAGGAA	3493	2037
HT1_CW1_TA:Z:TTACCCTAGCGAGTAATTCCCGAACGGT	11950	6743
HT1_CW1_TA:Z:TTACCCTAGCGAGTAATTCCGTATACTG	5690	3179
HT1_CW1_TA:Z:TTACCCTAGCGAGTCTAAGCCGAACGGT	1254	778
HT1_CW1_TA:Z:TTACCCTAGCGAGTCTTGTGCGGTATCA	7310	3604
HT1_CW1_TA:Z:TTACCCTAGCGAGTCTTGTGGAGTGTAG	1870	1054
HT1_CW1_TA:Z:TTACCCTAGCGAGTGATGCTCTTGCGAC	3115	1820
HT1_CW1_TA:Z:TTACCCTAGCGAGTTCCAAGCTTGCGAC	2556	1305
HT1_CW1_TA:Z:TTACCCTAGCGAGTTCCAAGGCTGAACC	2962	1803
HT1_CW1_TA:Z:TTACCCTAGCGAGTTGGGTTCAATCTGC	1932	923
HT1_CW1_TA:Z:TTACCCTAGCGAGTTGGGTTCGAACGGT	16557	7281
HT1_CW1_TA:Z:TTACCCTAGCGAGTTGGGTTCGGTATCA	6356	3743
HT1_CW1_TA:Z:TTACCCTAGCGAGTTGGGTTCTTGCGAC	2399	1384
HT1_CW1_TA:Z:TTACCCTAGCGAGTTGGGTTGCTGAACC	2766	1785
HT1_CW1_TA:Z:TTACCCTCATGAGCAATTCCCGGTATCA	6419	4043
HT1_CW1_TA:Z:TTACCCTCATGAGCCTAAGCGTATACTG	2968	1678
HT1_CW1_TA:Z:TTACCCTCATGAGCCTTGTGCGGTATCA	2434	1272
HT1_CW1_TA:Z:TTACCCTCATGAGCCTTGTGCTTGCGAC	2525	1633
HT1_CW1_TA:Z:TTACCCTCATGAGCGAATAGCAATCTGC	8223	4399
HT1_CW1_TA:Z:TTACCCTCATGAGCGAATAGGTATACTG	3485	1645
HT1_CW1_TA:Z:TTACCCTCATGAGCTCCAAGCAATCTGC	11014	5518
HT1_CW1_TA:Z:TTACCCTCATGAGCTCCAAGCTTGCGAC	5894	3018
HT1_CW1_TA:Z:TTACCCTCATGAGCTCCAAGGCTGAACC	8987	4454
HT1_CW1_TA:Z:TTTCAGACTGATCGAAGATCCAATCTGC	1387	656
HT1_CW1_TA:Z:TTTCAGACTGATCGAAGATCCGAACGGT	2571	1324
HT1_CW1_TA:Z:TTTCAGACTGATCGCTAAGCGCTGAACC	1490	871
HT1_CW1_TA:Z:TTTCAGACTGATCGGAATAGGCTGAACC	1665	885
HT1_CW1_TA:Z:TTTCAGACTGATCGTCCAAGCAATCTGC	14392	3231
HT1_CW1_TA:Z:TTTCAGACTGATCGTGGGTTGCTGAACC	2586	1172
HT1_CW1_TA:Z:TTTCAGAGGCTCCGCTAAGCGCTGAACC	2805	1551
HT1_CW1_TA:Z:TTTCAGAGGCTCCGCTTGTGCGGTATCA	2477	1404
HT1_CW1_TA:Z:TTTCAGAGGCTCCGCTTGTGCTTGCGAC	4100	2343
HT1_CW1_TA:Z:TTTCAGAGGCTCCGCTTGTGGCTGAACC	2435	1316
HT1_CW1_TA:Z:TTTCAGAGGCTCCGGAATAGCTTGCGAC	8014	4358
HT1_CW1_TA:Z:TTTCAGAGGCTCCGGATGCTCGGTATCA	3905	2381
HT1_CW1_TA:Z:TTTCAGAGGCTCCGGATGCTGAGTGTAG	4110	2233
HT1_CW1_TA:Z:TTTCAGAGGCTCCGTCCAAGCAATCTGC	12609	8260
HT1_CW1_TA:Z:TTTCAGAGGCTCCGTCCAAGGAGTGTAG	1064	531
HT1_CW1_TA:Z:TTTCAGAGGCTCCGTGGGTTCAATCTGC	2831	1704
HT1_CW1_TA:Z:TTTCAGAGGCTCCGTGGGTTCTTGCGAC	3011	1610
HT1_CW1_TA:Z:TTTCAGAGGCTCCGTGGGTTGTATACTG	4720	2638
HT1_CW1_TA:Z:TTTCAGCCTGAGATAAGATCCGGTATCA	1439	728
HT1_CW1_TA:Z:TTTCAGCCTGAGATAAGATCGCTGAACC	3015	1720
HT1_CW1_TA:Z:TTTCAGCCTGAGATAAGATCGTATACTG	4446	1764
HT1_CW1_TA:Z:TTTCAGCCTGAGATAATTCCGTATACTG	1487	731
HT1_CW1_TA:Z:TTTCAGCCTGAGATCTTGTGGCTGAACC	2357	1297
HT1_CW1_TA:Z:TTTCAGCCTGAGATGAATAGCGGTATCA	4514	2304
HT1_CW1_TA:Z:TTTCAGCCTGAGATGAATAGGAGTGTAG	2939	1815
HT1_CW1_TA:Z:TTTCAGCCTGAGATTCCAAGCGGTATCA	1921	1253
HT1_CW1_TA:Z:TTTCAGCCTGAGATTCCAAGGTATACTG	2957	1470
HT1_CW1_TA:Z:TTTCAGCCTGAGATTGGGTTGTATACTG	5992	3112
HT1_CW1_TA:Z:TTTCAGCGCTCAGTAAGATCCAATCTGC	3789	1902
HT1_CW1_TA:Z:TTTCAGCGCTCAGTCTAAGCCTTGCGAC	1286	727
HT1_CW1_TA:Z:TTTCAGCGCTCAGTCTTGTGCGGTATCA	2951	1765
HT1_CW1_TA:Z:TTTCAGCGCTCAGTGAATAGCGGTATCA	9190	4537
HT1_CW1_TA:Z:TTTCAGCGCTCAGTGATGCTGTATACTG	4924	2601
HT1_CW1_TA:Z:TTTCAGCGCTCAGTTCCAAGCAATCTGC	2737	1467
HT1_CW1_TA:Z:TTTCAGCGCTCAGTTGGGTTGCTGAACC	2374	1341
HT1_CW1_TA:Z:TTTCAGCTGCGCATAAGATCCGGTATCA	1759	1176
HT1_CW1_TA:Z:TTTCAGCTGCGCATAAGATCGAGTGTAG	1452	723
HT1_CW1_TA:Z:TTTCAGCTGCGCATCTAAGCGAGTGTAG	1271	810
HT1_CW1_TA:Z:TTTCAGCTGCGCATCTTGTGGCTGAACC	1167	851
HT1_CW1_TA:Z:TTTCAGCTGCGCATGAATAGCGAACGGT	4509	2256
HT1_CW1_TA:Z:TTTCAGCTGCGCATGAATAGCGGTATCA	9294	5109
HT1_CW1_TA:Z:TTTCAGCTGCGCATGAATAGCTTGCGAC	1178	539
HT1_CW1_TA:Z:TTTCAGCTGCGCATGAATAGGAGTGTAG	5420	2941
HT1_CW1_TA:Z:TTTCAGCTGCGCATGAATAGGTATACTG	7226	3674
HT1_CW1_TA:Z:TTTCAGCTGCGCATGATGCTCTTGCGAC	1869	729
HT1_CW1_TA:Z:TTTCAGCTGCGCATTCCAAGCTTGCGAC	8625	3534
HT1_CW1_TA:Z:TTTCAGCTGCGCATTCCAAGGAGTGTAG	8523	4239
HT1_CW1_TA:Z:TTTCAGGAGCGCTAAAGATCCTTGCGAC	3624	1845
HT1_CW1_TA:Z:TTTCAGGAGCGCTAAATTCCCGGTATCA	2087	1255
HT1_CW1_TA:Z:TTTCAGGAGCGCTAAATTCCCTTGCGAC	2134	1238
HT1_CW1_TA:Z:TTTCAGGAGCGCTAAATTCCGAGTGTAG	3846	1951
HT1_CW1_TA:Z:TTTCAGGAGCGCTACTTGTGCAATCTGC	3473	1710
HT1_CW1_TA:Z:TTTCAGGAGCGCTAGAATAGCAATCTGC	6480	3455
HT1_CW1_TA:Z:TTTCAGGAGCGCTAGAATAGCGGTATCA	6557	3046
HT1_CW1_TA:Z:TTTCAGGAGCGCTAGAATAGGTATACTG	5631	3621
HT1_CW1_TA:Z:TTTCAGGAGCGCTATCCAAGCGAACGGT	4859	2402
HT1_CW1_TA:Z:TTTCAGGAGCGCTATCCAAGCGGTATCA	1688	881
HT1_CW1_TA:Z:TTTCAGGAGCGCTATCCAAGGAGTGTAG	1948	974
HT1_CW1_TA:Z:TTTCAGGAGCGCTATCCAAGGCTGAACC	4795	2923
HT1_CW1_TA:Z:TTTCAGGCAGCGTAAAGATCCGGTATCA	1587	894
HT1_CW1_TA:Z:TTTCAGGCAGCGTAAATTCCGCTGAACC	2967	1585
HT1_CW1_TA:Z:TTTCAGGCAGCGTACTTGTGCAATCTGC	2251	1212
HT1_CW1_TA:Z:TTTCAGGCAGCGTACTTGTGGAGTGTAG	2528	1387
HT1_CW1_TA:Z:TTTCAGGCAGCGTACTTGTGGTATACTG	4717	1893
HT1_CW1_TA:Z:TTTCAGGCAGCGTAGAATAGCAATCTGC	4162	2504
HT1_CW1_TA:Z:TTTCAGGCAGCGTAGAATAGGTATACTG	10682	6429
HT1_CW1_TA:Z:TTTCAGGCAGCGTAGATGCTGAGTGTAG	3592	1928
HT1_CW1_TA:Z:TTTCAGGCAGCGTAGATGCTGCTGAACC	7024	4025
HT1_CW1_TA:Z:TTTCAGGCAGCGTATCCAAGGCTGAACC	5707	3469
HT1_CW1_TA:Z:TTTCAGGCAGCGTATCCAAGGTATACTG	3021	1247
HT1_CW1_TA:Z:TTTCAGGCAGCGTATGGGTTCGAACGGT	1436	771
HT1_CW1_TA:Z:TTTCAGGCAGCGTATGGGTTCGGTATCA	1575	543
HT1_CW1_TA:Z:TTTCAGGCAGCGTATGGGTTGAGTGTAG	2372	1238
HT1_CW1_TA:Z:TTTCAGGTAGCTCCAAGATCCCGAGGAA	5866	3412
HT1_CW1_TA:Z:TTTCAGGTAGCTCCAATTCCCTTGCGAC	1329	679
HT1_CW1_TA:Z:TTTCAGGTAGCTCCAATTCCGAGTGTAG	1369	752
HT1_CW1_TA:Z:TTTCAGGTAGCTCCAATTCCGCTGAACC	1618	683
HT1_CW1_TA:Z:TTTCAGGTAGCTCCCTAAGCCTTGCGAC	7863	1482
HT1_CW1_TA:Z:TTTCAGGTAGCTCCCTAAGCGAGTGTAG	1777	1000
HT1_CW1_TA:Z:TTTCAGGTAGCTCCCTTGTGCGGTATCA	1612	958
HT1_CW1_TA:Z:TTTCAGGTAGCTCCCTTGTGGTATACTG	1958	1173
HT1_CW1_TA:Z:TTTCAGGTAGCTCCGAATAGCAATCTGC	5732	3341
HT1_CW1_TA:Z:TTTCAGGTAGCTCCGAATAGGAGTGTAG	4220	1863
HT1_CW1_TA:Z:TTTCAGGTAGCTCCGAATAGGCTGAACC	1861	1161
HT1_CW1_TA:Z:TTTCAGGTAGCTCCGATGCTCCGAGGAA	1238	584
HT1_CW1_TA:Z:TTTCAGGTAGCTCCGATGCTCTTGCGAC	2800	1677
HT1_CW1_TA:Z:TTTCAGGTAGCTCCGATGCTGAGTGTAG	3282	1770
HT1_CW1_TA:Z:TTTCAGGTAGCTCCTCCAAGCGAACGGT	3409	1759
HT1_CW1_TA:Z:TTTCAGGTAGCTCCTCCAAGCGGTATCA	1319	716
HT1_CW1_TA:Z:TTTCAGGTAGCTCCTCCAAGGCTGAACC	3578	1721
HT1_CW1_TA:Z:TTTCAGGTAGCTCCTGGGTTGAGTGTAG	3052	1482
HT1_CW1_TA:Z:TTTCAGGTCTTAGGAAGATCCGAACGGT	1518	975
HT1_CW1_TA:Z:TTTCAGGTCTTAGGCTTGTGCTTGCGAC	2992	1725
HT1_CW1_TA:Z:TTTCAGGTCTTAGGCTTGTGGTATACTG	1831	1161
HT1_CW1_TA:Z:TTTCAGGTCTTAGGTCCAAGCAATCTGC	3517	2112
HT1_CW1_TA:Z:TTTCAGGTCTTAGGTCCAAGCGAACGGT	1304	339
HT1_CW1_TA:Z:TTTCAGGTCTTAGGTCCAAGCTTGCGAC	6372	3205
HT1_CW1_TA:Z:TTTCAGGTCTTAGGTGGGTTCGAACGGT	4968	2369
HT1_CW1_TA:Z:TTTCAGGTCTTAGGTGGGTTCGGTATCA	1073	636
HT1_CW1_TA:Z:TTTCAGTACTACGCAATTCCCGGTATCA	1724	988
HT1_CW1_TA:Z:TTTCAGTACTACGCCTTGTGCTTGCGAC	4277	2443
HT1_CW1_TA:Z:TTTCAGTACTACGCGAATAGCGAACGGT	3067	1761
HT1_CW1_TA:Z:TTTCAGTACTACGCGAATAGCTTGCGAC	4636	2230
HT1_CW1_TA:Z:TTTCAGTACTACGCGAATAGGCTGAACC	2954	1984
HT1_CW1_TA:Z:TTTCAGTACTACGCGATGCTGAGTGTAG	3775	2135
HT1_CW1_TA:Z:TTTCAGTACTACGCGATGCTGCTGAACC	1280	704
HT1_CW1_TA:Z:TTTCAGTACTACGCTCCAAGCGAACGGT	9168	4833
HT1_CW1_TA:Z:TTTCAGTAGCGAGTAAGATCGAGTGTAG	2201	741
HT1_CW1_TA:Z:TTTCAGTAGCGAGTAAGATCGCTGAACC	1243	694
HT1_CW1_TA:Z:TTTCAGTAGCGAGTAATTCCCGAACGGT	1328	740
HT1_CW1_TA:Z:TTTCAGTAGCGAGTAATTCCCTTGCGAC	1648	1346
HT1_CW1_TA:Z:TTTCAGTAGCGAGTGATGCTGCTGAACC	2895	1304
HT1_CW1_TA:Z:TTTCAGTAGCGAGTTCCAAGGAGTGTAG	11414	6242
HT1_CW1_TA:Z:TTTCAGTAGCGAGTTGGGTTCGAACGGT	1674	722
HT1_CW1_TA:Z:TTTCAGTCATGAGCCTAAGCGAGTGTAG	1292	750
HT1_CW1_TA:Z:TTTCAGTCATGAGCGAATAGGCTGAACC	3976	2658
HT1_CW1_TA:Z:TTTCAGTCATGAGCGAATAGGTATACTG	7229	3549
HT1_CW1_TA:Z:TTTCAGTCATGAGCGATGCTCAATCTGC	3977	1295
HT1_CW1_TA:Z:TTTCAGTCATGAGCGATGCTGCTGAACC	1366	786
HT1_CW1_TA:Z:TTTCAGTCATGAGCTCCAAGCAATCTGC	3915	2162
HT1_CW1_TA:Z:TTTCAGTCATGAGCTCCAAGCCGAGGAA	2103	912
HT1_CW1_TA:Z:TTTCAGTCATGAGCTCCAAGGCTGAACC	3685	2068
HT1_CW1_TA:Z:AAACACACTGATCGAAGATCCTCTCTAT	1340	737
HT1_CW1_TA:Z:AAACACACTGATCGAAGATCTAGATCGC	3518	1796
HT1_CW1_TA:Z:AAACACACTGATCGAAGATCTATCCTCT	2551	1701
HT1_CW1_TA:Z:AAACACACTGATCGCTTGTGAAGGAGTA	2872	1873
HT1_CW1_TA:Z:AAACACACTGATCGGATGCTAGAGTAGA	3450	1881
HT1_CW1_TA:Z:AAACACACTGATCGTGGGTTACTGCATA	3475	1832
HT1_CW1_TA:Z:AAACACACTGATCGTGGGTTTAGATCGC	3656	1847
HT1_CW1_TA:Z:AAACACAGGCTCCGAAGATCACTGCATA	5478	2911
HT1_CW1_TA:Z:AAACACAGGCTCCGCTTGTGAGAGTAGA	3636	2084
HT1_CW1_TA:Z:AAACACAGGCTCCGCTTGTGTATCCTCT	2039	997
HT1_CW1_TA:Z:AAACACAGGCTCCGGATGCTAAGGAGTA	1145	731
HT1_CW1_TA:Z:AAACACAGGCTCCGGATGCTTAGATCGC	3318	1510
HT1_CW1_TA:Z:AAACACAGGCTCCGTCCAAGTAGATCGC	4022	2510
HT1_CW1_TA:Z:AAACACCCTGAGATAATTCCTATCCTCT	3074	1751
HT1_CW1_TA:Z:AAACACCCTGAGATCTTGTGACTGCATA	3399	1996
HT1_CW1_TA:Z:AAACACCCTGAGATCTTGTGCTCTCTAT	2698	1701
HT1_CW1_TA:Z:AAACACCCTGAGATCTTGTGTATCCTCT	1799	1053
HT1_CW1_TA:Z:AAACACCCTGAGATTCCAAGCTAAGCCT	2367	1107
HT1_CW1_TA:Z:AAACACCCTGAGATTCCAAGTATCCTCT	5325	2495
HT1_CW1_TA:Z:AAACACCGCTCAGTAAGATCCTCTCTAT	3250	1721
HT1_CW1_TA:Z:AAACACCGCTCAGTAAGATCGTAAGGAG	2456	1413
HT1_CW1_TA:Z:AAACACCGCTCAGTCTAAGCAAGGAGTA	1289	751
HT1_CW1_TA:Z:AAACACCGCTCAGTCTAAGCTAGATCGC	1385	734
HT1_CW1_TA:Z:AAACACCGCTCAGTCTTGTGACTGCATA	1740	1087
HT1_CW1_TA:Z:AAACACCGCTCAGTCTTGTGAGAGTAGA	2948	1588
HT1_CW1_TA:Z:AAACACCGCTCAGTGAATAGTATCCTCT	1227	805
HT1_CW1_TA:Z:AAACACCGCTCAGTGATGCTCTAAGCCT	1572	933
HT1_CW1_TA:Z:AAACACCGCTCAGTTCCAAGTATCCTCT	1012	217
HT1_CW1_TA:Z:AAACACCGCTCAGTTGGGTTCTAAGCCT	1196	764
HT1_CW1_TA:Z:AAACACCGCTCAGTTGGGTTCTCTCTAT	1995	1011
HT1_CW1_TA:Z:AAACACCTGCGCATCTAAGCAAGGAGTA	1136	778
HT1_CW1_TA:Z:AAACACCTGCGCATGAATAGCTCTCTAT	1511	932
HT1_CW1_TA:Z:AAACACCTGCGCATGATGCTACTGCATA	4917	3071
HT1_CW1_TA:Z:AAACACCTGCGCATGATGCTAGAGTAGA	3578	1817
HT1_CW1_TA:Z:AAACACCTGCGCATTGGGTTAGAGTAGA	2264	1362
HT1_CW1_TA:Z:AAACACCTGCGCATTGGGTTCTCTCTAT	2814	1687
HT1_CW1_TA:Z:AAACACGAGCGCTAAAGATCACTGCATA	1787	906
HT1_CW1_TA:Z:AAACACGAGCGCTAAAGATCTATCCTCT	3025	1810
HT1_CW1_TA:Z:AAACACGAGCGCTAAATTCCAAGGAGTA	2867	1714
HT1_CW1_TA:Z:AAACACGAGCGCTAAATTCCAGAGTAGA	1209	770
HT1_CW1_TA:Z:AAACACGAGCGCTAGAATAGCTAAGCCT	4721	2506
HT1_CW1_TA:Z:AAACACGAGCGCTAGATGCTCTAAGCCT	2896	1658
HT1_CW1_TA:Z:AAACACGAGCGCTATGGGTTGTAAGGAG	2634	1469
HT1_CW1_TA:Z:AAACACGCAGCGTAAATTCCAAGGAGTA	1013	638
HT1_CW1_TA:Z:AAACACGCAGCGTAAATTCCAGAGTAGA	1031	653
HT1_CW1_TA:Z:AAACACGCAGCGTACTAAGCACTGCATA	2454	1464
HT1_CW1_TA:Z:AAACACGCAGCGTACTTGTGACTGCATA	2095	1127
HT1_CW1_TA:Z:AAACACGCAGCGTACTTGTGGTAAGGAG	2023	1210
HT1_CW1_TA:Z:AAACACGCAGCGTAGAATAGAAGGAGTA	6023	3289
HT1_CW1_TA:Z:AAACACGCAGCGTAGAATAGTAGATCGC	1150	664
HT1_CW1_TA:Z:AAACACGCAGCGTAGAATAGTATCCTCT	6769	3382
HT1_CW1_TA:Z:AAACACGCAGCGTAGATGCTAAGGAGTA	3771	2132
HT1_CW1_TA:Z:AAACACGCAGCGTATCCAAGAGAGTAGA	2553	1124
HT1_CW1_TA:Z:AAACACGCAGCGTATGGGTTAAGGAGTA	9483	4673
HT1_CW1_TA:Z:AAACACGCAGCGTATGGGTTCTCTCTAT	2761	1564
HT1_CW1_TA:Z:AAACACGCAGCGTATGGGTTTATCCTCT	3174	1634
HT1_CW1_TA:Z:AAACACGTAGCTCCAAGATCCTAAGCCT	1371	971
HT1_CW1_TA:Z:AAACACGTAGCTCCCTAAGCCTAAGCCT	1459	870
HT1_CW1_TA:Z:AAACACGTAGCTCCGAATAGAGAGTAGA	1332	675
HT1_CW1_TA:Z:AAACACGTAGCTCCTCCAAGCTAAGCCT	11764	6042
HT1_CW1_TA:Z:AAACACGTAGCTCCTCCAAGTAGATCGC	3412	1477
HT1_CW1_TA:Z:AAACACGTAGCTCCTGGGTTACTGCATA	4873	2845
HT1_CW1_TA:Z:AAACACGTCTTAGGAAGATCAAGGAGTA	1197	800
HT1_CW1_TA:Z:AAACACGTCTTAGGAAGATCAGAGTAGA	3070	1611
HT1_CW1_TA:Z:AAACACGTCTTAGGAAGATCCTAAGCCT	2564	1551
HT1_CW1_TA:Z:AAACACGTCTTAGGGAATAGACTGCATA	3508	1907
HT1_CW1_TA:Z:AAACACGTCTTAGGGAATAGCTCTCTAT	7314	3417
HT1_CW1_TA:Z:AAACACGTCTTAGGGATGCTGTAAGGAG	2529	1374
HT1_CW1_TA:Z:AAACACGTCTTAGGTCCAAGAGAGTAGA	2912	1731
HT1_CW1_TA:Z:AAACACGTCTTAGGTCCAAGCTAAGCCT	7176	3093
HT1_CW1_TA:Z:AAACACGTCTTAGGTGGGTTACTGCATA	2041	1453
HT1_CW1_TA:Z:AAACACGTCTTAGGTGGGTTCTCTCTAT	1290	749
HT1_CW1_TA:Z:AAACACGTCTTAGGTGGGTTTATCCTCT	9723	4580
HT1_CW1_TA:Z:AAACACTACTACGCAAGATCCTAAGCCT	1861	971
HT1_CW1_TA:Z:AAACACTACTACGCAAGATCTAGATCGC	3092	1617
HT1_CW1_TA:Z:AAACACTACTACGCAATTCCCTAAGCCT	1322	852
HT1_CW1_TA:Z:AAACACTACTACGCGAATAGAAGGAGTA	4211	2516
HT1_CW1_TA:Z:AAACACTACTACGCGAATAGACTGCATA	1614	853
HT1_CW1_TA:Z:AAACACTACTACGCTCCAAGAAGGAGTA	5173	2997
HT1_CW1_TA:Z:AAACACTACTACGCTCCAAGAGAGTAGA	1973	1184
HT1_CW1_TA:Z:AAACACTACTACGCTCCAAGCTCTCTAT	8117	3785
HT1_CW1_TA:Z:AAACACTACTACGCTCCAAGTAGATCGC	5366	2479
HT1_CW1_TA:Z:AAACACTACTACGCTGGGTTAAGGAGTA	3683	1704
HT1_CW1_TA:Z:AAACACTACTACGCTGGGTTACTGCATA	6155	2960
HT1_CW1_TA:Z:AAACACTAGCGAGTAATTCCGTAAGGAG	1347	791
HT1_CW1_TA:Z:AAACACTAGCGAGTCTAAGCCTAAGCCT	1253	757
HT1_CW1_TA:Z:AAACACTAGCGAGTTGGGTTCTAAGCCT	3177	1967
HT1_CW1_TA:Z:AAACACTCATGAGCAAGATCGTAAGGAG	1212	797
HT1_CW1_TA:Z:AAACACTCATGAGCCTTGTGTAGATCGC	1854	870
HT1_CW1_TA:Z:AAACACTCATGAGCTCCAAGAAGGAGTA	2335	1354
HT1_CW1_TA:Z:AAACACTCATGAGCTCCAAGCTAAGCCT	6865	3492
HT1_CW1_TA:Z:AAACACTCATGAGCTCCAAGCTCTCTAT	2190	1459
HT1_CW1_TA:Z:AAACACTCATGAGCTGGGTTTAGATCGC	10720	3509
HT1_CW1_TA:Z:AAAGGGACTGATCGAAGATCCTAAGCCT	3906	2143
HT1_CW1_TA:Z:AAAGGGACTGATCGAATTCCACTGCATA	1789	947
HT1_CW1_TA:Z:AAAGGGACTGATCGCTAAGCCTAAGCCT	1122	692
HT1_CW1_TA:Z:AAAGGGACTGATCGCTTGTGAAGGAGTA	1451	993
HT1_CW1_TA:Z:AAAGGGACTGATCGCTTGTGACTGCATA	1038	685
HT1_CW1_TA:Z:AAAGGGACTGATCGGAATAGCTAAGCCT	5479	3152
HT1_CW1_TA:Z:AAAGGGACTGATCGGAATAGTATCCTCT	1339	707
HT1_CW1_TA:Z:AAAGGGACTGATCGGATGCTCTAAGCCT	6339	3561
HT1_CW1_TA:Z:AAAGGGACTGATCGTGGGTTAGAGTAGA	1680	963
HT1_CW1_TA:Z:AAAGGGAGGCTCCGAAGATCTATCCTCT	9469	6768
HT1_CW1_TA:Z:AAAGGGAGGCTCCGCTAAGCCTAAGCCT	1734	986
HT1_CW1_TA:Z:AAAGGGAGGCTCCGGAATAGTAGATCGC	10055	5643
HT1_CW1_TA:Z:AAAGGGAGGCTCCGGATGCTCTCTCTAT	2602	1410
HT1_CW1_TA:Z:AAAGGGAGGCTCCGTGGGTTCTAAGCCT	4316	2895
HT1_CW1_TA:Z:AAAGGGAGGCTCCGTGGGTTGTAAGGAG	12077	6993
HT1_CW1_TA:Z:AAAGGGCCTGAGATAAGATCACTGCATA	4163	2473
HT1_CW1_TA:Z:AAAGGGCCTGAGATAAGATCTAGATCGC	1196	781
HT1_CW1_TA:Z:AAAGGGCCTGAGATGATGCTAAGGAGTA	1703	885
HT1_CW1_TA:Z:AAAGGGCCTGAGATGATGCTTATCCTCT	1999	1374
HT1_CW1_TA:Z:AAAGGGCCTGAGATTCCAAGGTAAGGAG	3371	1978
[truncated: 35,781 more rows]

## Sheet: scRNA
cell	nCount_RNA	nFeature_RNA
AAAACATATATG_17	1054	721
AAAACCGTTGCT_21	1501	705
AAAACTGCTTCT_19	1951	1249
AAAAGACCTATG_17	1119	813
AAAAGCTAACAT_18	2002	1062
AAAAGTAAGAGG_17	2257	1370
AAAATTCAGTAC_20	1347	665
AAACAAGTTACG_19	1314	783
AAACAATCTATC_16	1103	719
AAACACGCTGAC_20	4294	1954
AAACAGCCCCTA_29	3639	1414
AAACAGCCTTCT_16	1927	1068
AAACATAACACC_32	1066	484
AAACCATGCAGA_19	1437	992
AAACCCTTCATT_19	2075	1168
AAACGCCGCACT_31	1948	1165
AAACGGGATATA_30	1126	557
AAACTAAGAACA_15	1611	795
AAACTAAGGGTC_30	3281	1654
AAACTAAGTGCA_32	4118	1712
AAACTATCCACC_20	1673	824
AAACTATCTGGC_30	1113	657
AAACTTCCCAGG_20	1158	718
AAAGAGGAATAT_30	1074	632
AAAGCACCTCAA_16	6714	2341
AAAGCACTCCAC_17	1165	784
AAAGCACTTTGG_16	2408	1012
AAAGCCAAACGC_15	2772	1164
AAAGCCGAAACT_32	1464	713
AAAGGCTGCATC_29	1548	1004
AAAGGCTTGGCG_16	1442	859
AAAGGTAATGGG_31	1296	788
AAAGTATTCGAT_16	1094	602
AAAGTCGACAGC_15	1136	727
AAATACCTAGCA_19	1450	734
AAATCCCACCCG_31	1372	729
AAATCCTGCTTG_30	1026	703
AAATCTCATGGA_15	2729	1047
AAATGCAGGATT_19	1597	853
AAATTATACTGC_21	1563	767
AAATTCGCGAGT_20	1304	603
AACAAGGTACGT_19	1199	814
AACACACTGCAT_28	2991	1375
AACACAGAGATT_30	1102	804
AACACATTGACT_17	1308	658
AACACGCGAGCT_19	2580	1513
AACACGGATGAC_20	1025	451
AACACTTACCCG_15	2089	991
AACACTTTAATG_32	5067	1976
AACAGACTGGGG_17	1776	998
AACATAGAACAA_15	1077	733
AACATTAGGCTG_21	1082	581
AACCAACTCATC_31	1259	570
AACCAGACTCAG_21	7094	2130
AACCAGAGCGGT_30	1255	568
AACCAGAGGTTT_31	1778	861
AACCAGTACTGT_20	1192	709
AACCATTTGGCA_20	1511	662
AACCCCAAATCT_19	1297	700
AACCCCCGTAGA_20	1658	994
AACCCCTCCTGA_20	1231	828
AACCCGACCACA_17	1138	559
AACCCGAGACGG_16	1399	859
AACCCGAGATGC_20	1133	424
AACCCGGTTACT_31	1745	893
AACCCTCGTGCT_28	1670	894
AACCGAAGTGGG_17	3232	1503
AACCGGTATTCC_20	1127	466
AACCTCCATGCC_15	3601	1531
AACCTCCGACAA_15	2196	858
AACGCACAACCA_21	3232	1434
AACGCGTTCTAG_19	1428	936
AACGGTTGTCCC_21	3914	1501
AACGTAGACTCA_28	1514	827
AACGTGATCTAG_30	2037	1076
AACGTTTTTGGA_29	1014	588
AACTACGGGCTA_20	2265	1099
AACTCATGTGAG_17	3182	1395
AACTCGGTTGCT_17	1156	783
AACTCGTCGAAC_31	1538	664
AACTCTGCACCG_19	1359	870
AACTGAGGTGTC_20	1040	521
AACTTAAAGCAT_17	1229	763
AACTTACCTACG_20	1635	740
AACTTGATCGTT_30	1041	579
AAGAAACATCCG_19	3959	1838
AAGAAACGAGCC_20	5567	2035
AAGAAGGCTGCC_31	1818	942
AAGACCATGTGA_32	2952	1337
AAGAGCAACACC_30	1071	527
AAGAGTTCGGCA_16	4492	1833
AAGATACTTCCG_17	1419	836
AAGATGGGCATA_20	1110	687
AAGATGTGGAAC_20	4666	1704
AAGCAACTGGTT_19	1522	581
AAGCAAGCGAAA_20	1642	645
AAGCATCCTGAC_28	1754	970
AAGCCAACGCAG_32	1007	625
AAGCCACCGCTA_19	1106	590
AAGCCAGAATGT_17	1176	828
AAGCCCCCAGAC_20	2108	696
AAGCCCCTATAC_19	1098	555
AAGCCCTCTCTC_19	1883	1169
AAGCCTAGCCGG_21	2169	783
AAGCGCCTTGTG_17	1670	1008
AAGCGCTCCCAA_19	1115	440
AAGCGGCGCTCT_16	3312	1161
AAGCGTAGGTTG_32	1490	720
AAGCGTTTTTCT_30	1370	845
AAGCTACGTATC_20	1387	650
AAGCTCAAATAC_20	2853	1272
AAGGAAGTTTGA_20	1121	551
AAGGATCCTGGA_19	1117	576
AAGGATGATTCT_28	1464	965
AAGGCAACTGCT_20	1965	1148
AAGGCACAACCT_30	3664	1691
AAGGCATCTATA_28	1615	963
AAGGCATGACAA_16	2462	1150
AAGGCCGGTGGA_15	1012	494
AAGGCCTTACAT_21	1058	486
AAGGCGTACACC_30	1184	777
AAGGGCTAACCG_28	1531	1058
AAGGGGGACGGG_19	1431	699
AAGGTTCCTGTC_29	1141	548
AAGTAAAGCCAC_20	2700	1205
AAGTACGCCTTT_28	1460	963
AAGTAGCTAGAG_19	1442	739
AAGTATAGATCG_31	3678	1584
AAGTCCCGAAAG_17	1893	980
AAGTCCCGCCTA_19	4064	1743
AAGTCCGTAGAT_28	1705	1046
AAGTCGTGAAGG_31	1888	968
AAGTGCCTCTGC_19	1979	951
AAGTTAGGAATG_32	1270	635
AAGTTGCGTTAG_15	1081	562
AATAAGAAGTGA_17	1134	722
AATAATACTGTC_15	2104	906
AATAGCAGATAC_32	1395	712
AATAGCGCTAGA_15	1398	701
AATAGTAACTAG_18	2068	1154
AATATGCCAAGT_20	2818	1381
AATATGGATTTG_32	1285	865
AATCAGGAGTTC_19	2093	1113
AATCATTGCTAG_30	1602	1010
AATCCGACGCCA_17	1012	622
AATCGAAAGCAT_17	1041	601
AATCGTAGACAT_19	1458	835
AATCTACACGTC_19	2970	1662
AATCTCAGCGAC_16	1336	528
AATGAAAGCCCT_19	2348	1196
AATGACCTACAA_20	1207	760
AATGACTAGCGG_32	1342	670
AATGACTTGCTC_19	1723	851
AATGAGGCCGTG_19	1400	698
AATGAGGCGTTG_19	1510	841
AATGCATTCATA_15	1301	703
AATGCCTAATAC_19	2056	975
AATGCTAAACGG_15	1055	598
AATGCTGGGTAT_17	1150	692
AATGGCCGTAGG_21	2669	976
AATGTACAACGT_30	1215	783
AATGTACTTGTT_28	1145	724
AATGTAGAAGTT_30	1040	710
AATGTCCAGAGA_20	1253	700
AATGTCCGTAAC_21	1412	690
AATTAGTTTTAT_20	1533	788
AATTCCGTTTGC_30	1262	716
AATTCCTAGCTG_19	1056	572
AATTCCTAGGGA_28	1579	735
AATTCCTTGCGC_32	2771	1258
AATTCGTTTTGA_17	1131	714
AATTGACCTTCT_32	1184	775
AATTGCCGTGGT_31	1487	982
AATTGCGTCCCT_16	2368	859
AATTTAGTGAAC_15	2428	1095
AATTTCGCCCAT_21	1402	693
AATTTCTTGCGC_15	1574	572
ACAACTGGGACC_21	1269	664
ACAACTTAGAGT_15	2276	1088
ACAACTTCAGGC_21	1189	666
ACAACTTCTCCT_19	1859	1091
ACAAGATGGCAA_30	1000	632
ACAAGCTGGACA_32	1232	709
ACAATACGCGCC_16	1025	679
ACAATGACCACC_30	1046	756
ACAATGCTCTAA_21	1210	580
ACAATTGACAGT_16	1252	608
ACACAAACGCGC_16	3876	1843
ACACAATTAGGT_30	2093	1019
ACACAGGTGGGG_21	1112	542
ACACATAGAAGC_18	2198	1146
ACACCCCGGACT_16	1174	610
ACACCGCAAAAC_30	2155	1012
ACACCGCCTCGT_20	1177	499
ACACCGCCTTGA_21	2394	1001
ACACTAATTTTC_31	1020	552
ACACTAGTGCAT_15	1953	1107
ACACTGGTACTA_19	1199	501
ACAGAACACATT_19	5396	2182
ACAGCAGTGAAG_30	1152	744
ACAGCGATGATT_19	1800	964
ACAGCGTACGCC_28	1237	798
ACAGCTGCGAGC_21	1340	690
ACAGGATTCATG_19	2866	1332
ACAGTATGAGGT_20	1175	451
ACAGTCGGGTCA_16	4497	1845
ACAGTCGTGAGA_31	1393	874
ACAGTTTAATTC_30	1141	831
ACAGTTTCGAAA_20	1378	804
ACATAAGGCAGA_17	2045	1049
ACATACAAATCG_30	1190	779
ACATACTAGAGT_19	1272	758
ACATATGATTGA_31	1187	517
ACATCGCCGAGT_19	1326	866
ACATCGTTCATC_19	2266	1238
ACATGATAAGCT_30	1206	771
ACATGCACATAC_19	1547	740
ACATGGTCGGCC_19	1104	674
ACATGGTGCACT_19	2528	1411
ACATGTCTTATT_16	1007	544
ACATTATCGCGG_19	2185	957
ACATTGCAGGTA_20	1990	1016
ACATTTCCTGGG_21	1329	668
ACCAAACGATTG_30	1935	1115
ACCAACGGCATT_31	1112	589
ACCAAGATTGCT_28	1504	758
ACCACACCACCC_19	1624	1077
ACCACGGAGCTA_19	2685	1420
ACCAGAACCGAC_20	1021	510
ACCAGACCCAAG_31	1420	856
ACCAGGATGAGC_31	1389	722
ACCATAAAGTAA_31	5492	2367
ACCATCCTTTTC_15	1345	616
ACCATCTGTTTG_16	1687	726
ACCCAAGACTGA_16	1949	944
ACCCAATCCATT_19	3080	1383
ACCCACGAGTTG_21	1476	660
ACCCACTAGCCA_29	2134	1057
ACCCATGAACCG_16	1596	980
ACCCATTCGGGG_20	1113	638
ACCCCAACAAGG_32	1116	523
ACCCCCACCCCG_17	1698	905
ACCCGAACAACC_32	1768	909
ACCCGAATGATT_28	3473	1554
ACCCGCGGCGGT_16	1324	686
ACCCTCTCCAGA_19	1359	853
ACCCTGCGCGCG_19	1764	1033
ACCGAAGTATAG_21	5395	1997
ACCGACACGCGG_15	1016	441
ACCGACGCAGCT_32	1289	574
ACCGAGCAACTG_31	3412	1768
ACCGCACTCCTC_31	1878	881
ACCGCGGACAAG_17	1403	636
ACCGCGGGAGCT_19	2811	1266
ACCGCGTCCCCA_29	1191	717
ACCGCTGGTACT_17	1072	611
ACCGCTTAGTTC_30	1421	767
ACCGCTTATCAG_30	1316	558
ACCGGATAAGCG_19	1166	850
ACCGTCAGCCTG_19	1225	642
ACCGTCTCTCGA_28	1614	891
ACCGTGTATGAG_18	1809	1046
ACCGTTGCAATA_32	1713	924
ACCTAACACCAC_20	1268	629
ACCTAACGTTAG_20	1458	669
ACCTACCTGTAA_31	1461	879
ACCTATCAAACT_30	1510	777
ACCTCTCCAGTC_17	1605	998
ACCTGACCCTCC_20	5146	1884
ACCTGCGTCTAG_31	1208	487
ACCTGGTTGGAG_19	1860	1057
ACCTTATTGGCT_19	1090	627
ACCTTCAATGGA_17	1870	1007
ACCTTCAGCGAC_30	1006	482
ACCTTGGGTTAG_19	1090	615
ACCTTGTGCGTG_19	1385	857
ACCTTTAATACA_32	1381	751
ACGAAAGCGACT_29	1561	762
ACGAATCCAGCC_21	1870	912
ACGACATACGTT_19	1083	629
ACGACCTCTTGC_20	1879	973
ACGACGGGGGCA_19	1371	696
ACGAGACTCGGT_21	1524	803
ACGAGAGAAAAT_20	1009	652
ACGAGAGGACCC_20	4775	1806
ACGAGTAACGCA_19	1374	734
ACGATCAGACAA_15	1022	382
ACGATCCGAACG_28	1197	732
ACGATCTCAGGT_28	1933	1069
ACGATGCCTTCA_31	2409	1097
ACGATGTCTCCT_15	1893	1004
ACGCACCCAAAG_19	1500	998
ACGCAGATCAAC_30	1069	719
ACGCAGGTGCCA_20	1978	917
ACGCATGTCCTG_30	1003	734
ACGCCAAATTAT_32	1628	791
ACGCCCGTCATC_32	2527	922
ACGCCCTTGCCC_19	2685	1366
ACGCCTAACTCG_31	2287	1112
ACGCCTCGCTTG_31	1616	813
ACGCGAGATTGC_19	3921	1988
ACGCGCTAATCC_20	1378	666
ACGCGGATCAGG_19	2974	1622
ACGCGGCAACGA_32	1748	924
ACGCGGGTCATC_15	1643	1024
ACGCTAGGTGTT_17	1494	745
ACGCTCGCATGT_15	1887	951
ACGCTGCAGACG_20	1894	894
ACGCTGTCCGTG_28	1527	914
ACGCTGTGGAAG_21	1726	678
ACGGAACAAAGC_16	1443	853
ACGGACCTATAA_20	1032	555
ACGGAGGCACCC_19	1021	553
ACGGATCGGAAC_15	2911	1456
ACGGCCCCTCCT_30	1146	563
ACGGCGCCTACC_20	3332	1272
ACGGGTCATGAC_32	1185	540
ACGGGTTAACCC_19	1030	591
ACGGTCACCTAG_20	1293	692
ACGGTCATGTCA_17	1138	704
ACGGTGCGCGTA_19	2481	1407
ACGTACCACGTA_32	7104	2453
ACGTAGCTCCCT_19	1390	936
ACGTATAACCCG_21	3305	1466
ACGTCGAGCTCG_17	1891	1197
ACGTCTGGAGAG_16	1644	793
ACGTGGGCCGCA_20	1562	950
ACGTGTAAAATT_19	1009	697
ACGTTAATCATT_30	2348	1346
ACGTTCACACGG_20	2119	894
ACGTTGCCAGCC_20	3056	1149
ACGTTGGTGAAG_31	4248	2105
ACGTTTAGATTA_31	1176	494
ACTACGACCCGC_20	1375	423
ACTAGATTACGA_20	1238	417
ACTAGCGACTCC_30	3043	1480
ACTAGGAGTAAG_15	1376	770
ACTAGGGCCACG_17	1053	711
ACTAGGGGAAGT_19	1356	857
ACTAGGTACCCC_18	1085	639
ACTAGTACATAT_19	2009	1112
ACTAGTCGTGAA_32	1953	913
ACTAGTGCTTAG_19	2200	906
ACTATACCATCG_17	1103	619
ACTATCCCGTCG_17	1237	726
ACTATCCGTAGA_19	4055	1751
ACTATCGGCGTG_16	4465	1773
ACTATTAGTGGC_30	2442	1284
ACTATTGATCTT_20	1826	761
ACTCACGTAGAG_30	4335	2404
ACTCAGCAATAT_19	1142	598
ACTCAGGCAGGC_31	3132	1468
ACTCAGGCGTAT_17	1237	776
ACTCCATTCACC_15	1455	838
ACTCGAACAAAG_32	2628	1120
ACTCGGAATGGG_19	1531	965
ACTCGGTTCTTC_30	1863	741
ACTCTCGCGACG_20	1172	659
ACTGAGGCTGCC_30	1096	751
ACTGAGTATGAC_19	1903	858
ACTGCCCGCACA_19	3909	1947
ACTGCGGATAAA_21	1399	652
ACTGGATTAAGG_21	1097	568
ACTGGGGAGCGC_20	2051	949
ACTGTAATGATC_19	1293	814
ACTGTGGCCGTG_18	1845	978
ACTGTTATCGTG_20	1216	705
ACTGTTCATCCG_16	1496	935
ACTGTTGCACCT_19	1271	807
ACTTAGCCATGT_21	6489	2110
ACTTATGCCTCC_16	1431	729
ACTTCACACGAC_15	1602	962
ACTTCAGCCGGG_20	1897	654
ACTTCGGTTTTG_31	5601	2201
ACTTCGTTTAGT_20	1828	729
ACTTCTCGGAAG_32	1312	517
ACTTCTCGTGAC_30	5328	2145
ACTTGACCCTAA_29	1386	817
ACTTGAGGAGAC_20	1473	808
ACTTGAGGCTTC_20	3249	1448
ACTTGCAATTAG_16	1759	749
ACTTGCGCCGAT_16	2733	1580
ACTTGTAGTGAT_19	1171	576
ACTTGTCGTCTG_19	1218	680
ACTTGTGGAGTT_30	5965	2346
ACTTTAGAGTAC_19	1192	689
ACTTTCTCAGTC_20	1389	793
ACTTTCTTAGTA_15	2101	738
ACTTTTGTGAGG_19	2697	1545
AGAAAACCCTGC_16	2196	1174
AGAAAAGAGAGT_19	1697	786
AGAAACCAGTAT_19	1500	719
AGAAACCATTTC_15	1877	1030
AGAAAGTCACAG_19	2481	1311
AGAACCAGCAAC_20	1373	716
AGAAGCAAGTGG_20	6673	2310
AGAAGCATTGTT_19	1605	924
AGAAGCGTCGTA_19	1277	701
AGAAGGTTCCCT_17	1758	947
AGAATGACCTTC_32	1645	606
AGACACTCACTG_17	2315	959
AGACAGTCAACC_20	4185	1560
AGACCAATTGGC_15	1068	595
AGACCACAGCAT_28	2615	1422
AGACCCCATCCA_31	3572	1491
AGACCCGCGGTT_32	1136	364
AGACCGCGCCAT_32	1813	1031
AGACCTCCTCCT_30	2447	1043
AGACGAAGCGGG_31	1671	723
AGACGCAGCCCT_30	1277	791
AGACGGATGAAG_19	1108	626
AGACTCAGATAA_31	3390	1554
AGACTTAGCCCG_29	1497	807
AGACTTAGCGAG_17	1662	997
AGACTTTTGACC_20	1840	807
AGAGAGTTGACT_19	1765	758
AGAGCGTCTGAC_21	2024	976
AGAGGCCATTGT_15	2594	1356
AGAGGCGATCAG_15	1697	848
AGATAAAAGGCT_18	4539	1921
AGATAATGAGTG_21	1242	482
AGATATACTTGA_19	2529	1417
AGATCTCAAACA_20	1789	833
AGATCTGCCAGT_16	1119	599
AGATGACCCCAT_15	1749	777
AGATGCCCCTAA_15	1145	713
AGATGCCCTTTG_20	2165	866
AGATGTGAGCAG_19	1682	855
AGATTCATCTTG_30	1139	756
AGATTCGGATAT_31	1856	1095
AGCAATCTTCTT_19	1696	938
AGCACATAACGT_15	1501	861
AGCACGACCTAG_21	1081	618
AGCACGTTGCAC_21	1358	646
AGCAGTCATGAT_16	2029	1059
AGCATACTCTTT_30	1517	760
AGCATCAGGTTA_19	1034	578
AGCATCCACACA_17	2537	1411
AGCATGTAAGAT_28	1939	1061
AGCATTAATCAC_15	1347	547
AGCATTACCGTG_17	1209	749
AGCCACTTTGGA_19	1409	725
AGCCATAAGACA_32	1311	815
AGCCCAATCCTC_31	1367	893
AGCCCAGCGCAA_19	1420	817
AGCCCCTCTAGA_31	1247	459
AGCCGCGCGTTC_19	3374	1517
AGCCGCTCAATA_19	1556	940
AGCCGGACTTGC_15	1001	433
AGCCGGGTCAAG_30	5464	2162
AGCCGTGCCTGA_19	1142	643
AGCCGTGTGTCG_18	1504	894
AGCCGTTTGTTC_20	1422	736
AGCCTCCTGAAT_30	1057	684
AGCCTCTAACGA_21	4168	1675
AGCGACCAGCGT_21	2129	895
AGCGAGACCCGA_20	1218	668
AGCGATACCACT_30	2473	1338
AGCGCTATCCGT_31	1073	604
AGCGGAAGAGTC_15	1217	545
AGCGGCATTGGC_19	1614	931
AGCGGCGGAGCT_15	1235	717
AGCGGCTGGCCG_16	1606	705
AGCGGGAGGTCA_18	1658	965
AGCGTCGTTATC_28	1954	1241
AGCTAAGAGAAC_20	2070	1105
AGCTACTACGTT_17	1212	845
AGCTAGCGTATT_18	2185	1023
AGCTAGTCTGCG_21	1686	797
AGCTCAGTTTGT_16	5249	2419
AGCTCCCTCAAG_31	1407	561
AGCTCTCCTGAG_32	2936	1348
AGCTGAACCAAC_19	4622	2205
AGCTGAATTTCC_30	1098	719
AGCTGTAACGTC_31	1053	714
AGCTTGGGTAAA_15	1149	631
AGGAAGACCGGT_17	1052	711
AGGACGAGGAGA_16	2659	1360
AGGACTGTCGCG_19	1375	684
AGGAGAAAACCT_30	1485	617
AGGAGCGGGCTT_19	2875	1526
AGGAGGACATAT_16	1154	621
AGGATCTCGTCG_20	1019	686
AGGATTCCCGAT_21	4989	1759
AGGCAACGCGAC_17	1035	614
AGGCAACGTTGG_28	1438	841
AGGCAAGTTACG_17	1166	687
AGGCAATGGGTA_20	1546	982
AGGCATAACCGG_32	1221	599
AGGCATGATAAA_30	1134	517
AGGCCAAGCTGG_16	2580	1154
AGGCCACGTAAT_28	1046	659
AGGCCAGTATTG_30	2281	1248
AGGCCGGTGCGC_15	1649	760
AGGCCGTGACTC_31	2305	1264
AGGCCTACCCTA_17	1011	675
AGGCCTTTTCAA_30	1012	489
AGGCGAATTATC_20	1743	1013
AGGCGCAAGAAC_20	1190	672
AGGCTCCCTAGT_17	1665	990
AGGGAATGAGGC_31	1149	757
AGGGAGGATATC_15	1082	497
AGGGATTAGACT_17	1950	880
AGGGCACATACC_32	2375	1069
AGGGCAGTCAAA_20	1069	650
AGGGCCCGAGTT_30	3707	1775
AGGGCCTGTTCG_28	1596	1007
AGGGCGGCCATT_17	1522	858
AGGGGAAATCAA_31	1124	569
AGGGGAGTAAGT_17	1214	575
AGGGGGAATGGC_28	1187	656
AGGGTCGGTGGT_20	1153	734
AGGGTTCCTGTA_17	2371	1298
AGGTAAACATGT_19	1668	837
AGGTAAATAACT_28	2776	1113
AGGTCACGTTAA_18	1106	693
AGGTCCCAATGC_19	1878	1013
AGGTCGCAACTT_15	1977	821
AGGTCTCGTGCT_18	1863	1021
AGGTCTTTTCGT_19	1715	821
AGGTGGATGCAT_19	1083	568
AGGTTCCGAATT_17	1989	1141
AGTAACCCGCTA_19	1816	1023
AGTAATCCAGAC_19	3311	1627
AGTAATCTCTGT_20	1848	1043
AGTAGACTATGC_20	1598	767
AGTAGGTCTAAA_31	3221	1234
AGTATACAGGCC_19	1391	734
AGTATGCCACTC_19	1677	837
AGTATTACGCAG_17	3127	1174
AGTCAAAGTGCT_28	1143	718
AGTCAAGCACTA_20	1230	659
AGTCAATGAATT_30	6067	2220
AGTCAGAACTCG_20	1862	1093
AGTCATTCCTAC_19	3562	1438
AGTCCAGACCGT_17	1557	751
AGTCCCAAGCGG_30	1665	686
AGTCCCAATCGG_21	2242	1054
AGTCCCCGCGGT_15	3375	1458
AGTCCGACGCTC_28	1028	645
AGTCCGCACCGA_18	2856	1410
AGTCCGGATTTG_15	4031	1489
AGTCCTTCTGAA_28	1721	1116
AGTCGAAATGCG_30	1260	675
AGTCGAGGGGCT_16	1295	848
AGTCGATGGTAT_19	1015	441
AGTCGCCGGCCA_30	1131	710
AGTCTATTACAA_19	2285	1245
AGTCTCTGAACC_32	1888	721
AGTCTCTTTCTT_15	2125	761
AGTCTGTGTCTC_31	1726	691
AGTCTGTTCGTT_20	3928	1338
AGTCTTACCGGA_17	1382	884
AGTGAGACGGCG_21	1026	549
AGTGATAGAGAC_19	1185	630
AGTGCAATCGAA_20	4972	1885
AGTGCTATGGTA_15	2008	1014
AGTGCTGAACGG_16	1063	438
AGTGGCCACTTC_20	1613	899
AGTGGTCCGACT_16	2182	1107
AGTGTAGCGGTC_15	1010	654
AGTGTAGGTCGC_20	1607	937
AGTGTCGGGCGG_15	2585	1051
AGTGTCTGGTGC_19	1675	943
AGTTAAACTGCT_30	1980	1049
AGTTAAGACATA_17	1033	639
AGTTAAGCCCCA_31	1224	497
AGTTACCATAGC_28	2973	1400
AGTTCGCGGCTG_19	1806	1029
AGTTGCAGTCTA_15	2820	1255
AGTTGTGGAGTG_21	1397	644
AGTTTCCTTATC_17	1041	659
AGTTTGCTTTGG_19	2013	1073
AGTTTTCCAAGG_15	1435	753
ATAAACGCTCGG_16	1198	788
ATAAACTGGGTG_17	2106	1298
ATAAAGAGCGTC_30	1299	639
ATAAAGGGCCAT_31	4608	1647
ATAAAGTCGAGA_17	1005	628
ATAACGTCTACC_29	1038	623
ATAAGAACTGTG_20	1973	1003
ATAAGGAAACTG_31	1219	677
ATAAGGCACACA_32	2346	1024
ATAAGGCCGTTT_17	1631	818
ATAATCAACCTC_30	1024	530
ATAATCCCTCCC_21	1121	527
ATAATGGAAAGC_32	1025	642
ATAATTGTTTGA_17	1564	763
ATACAAAAGGGT_21	6456	2187
ATACACTAATGA_17	1503	789
ATACCCCAATGC_20	2252	1253
ATACGCCGACCG_32	1496	699
ATACGGAAATAT_29	2185	1120
ATAGAAACTTTG_31	1383	632
ATAGAATTCCGG_20	1529	741
ATAGAGGATCTC_32	1417	512
ATAGAGGTAGTC_17	1295	832
ATAGATTCGGTA_19	2001	910
ATAGCAGCAGGA_30	1958	924
ATAGCGGTCTTT_31	1341	854
ATAGGCCAAACC_17	2707	1387
ATATATCAGTTT_32	1951	896
ATATCCAGCTCT_19	3657	1650
ATATCCCAGTGT_30	2201	1325
ATATGTCCCTAC_17	1530	878
ATATGTGCGGTG_20	2034	1015
ATATTCGCGATA_17	1060	495
ATCAAACGAATT_17	1226	703
ATCAAGCCAGAT_29	1478	799
ATCAAGTGCGAG_19	2601	1309
ATCAATCGTTTT_19	1223	703
ATCACATGGGAC_15	2214	1004
ATCACCGGAAGA_31	1363	848
ATCACTTTCCCT_30	1948	649
ATCAGAAACCGT_20	1439	790
ATCAGAGGGCAA_17	2088	743
ATCAGCACAGCA_21	1246	722
ATCAGCCAGGTA_19	1489	673
ATCAGGGCAGGC_17	1527	907
ATCAGTCGAGGT_29	1496	872
ATCAGTCTCTAT_31	1005	442
ATCATTACCCGT_31	1698	851
ATCCACCCGTCT_17	1195	606
ATCCACTTTAAT_17	1258	793
ATCCATATAGAA_17	1261	717
ATCCGACTGCTC_31	1069	619
ATCCGCCCGGGC_19	1248	689
ATCCGCGAATGA_19	2404	1171
ATCCGGCTACGG_31	1596	989
ATCCTTCGTTTG_16	1234	698
ATCCTTCTGGTC_17	1979	1105
ATCGAAGTCGTT_30	1580	997
ATCGAGAAGAAA_30	1704	974
ATCGAGTGTAAC_21	1967	896
ATCGCGACAGCA_29	2401	1017
ATCGCTTTCAGT_21	1864	786
ATCGGCACGTGG_19	2693	1443
ATCGGGCTGTGG_19	1348	876
ATCGTTGGCGAC_30	2683	1013
ATCTACTTCCGT_32	1310	870
ATCTATGCATCG_30	1300	843
ATCTCACTAAAC_16	1028	284
ATCTCATGATAA_31	4999	2023
ATCTCATTGAAC_16	2980	1369
ATCTCCGACAAT_19	3426	1682
ATCTCCTTGTCA_28	1019	669
ATCTGAAGAAAG_15	2001	1192
ATCTGATCGAGC_21	1886	821
ATCTGGCGGACG_15	2642	1373
ATCTGTCCGTGA_17	2861	1300
ATCTTGACCGGT_31	1005	436
ATCTTGCCTACC_19	1052	580
ATCTTGCGGTGG_19	2443	1147
ATCTTTCCATGG_17	1731	722
ATGAAATGTGTT_17	1107	711
ATGAACGGCGCT_17	4985	2162
ATGAAGTAGTGA_20	1333	794
ATGAATCATCCA_17	1338	885
ATGAATTAGTCG_20	2919	1128
ATGACCAAGGGC_21	2283	1066
ATGACGTTGCAC_17	1282	781
ATGACTCATCTG_30	1308	839
ATGAGCGTTATG_30	2254	1166
ATGATTTGGAAC_31	1074	477
ATGCAATGTCGC_21	2071	897
ATGCACTGTCAT_28	3310	1734
ATGCAGACTGGC_32	1954	867
ATGCAGATCCCG_15	2214	1090
ATGCATGCAGGC_19	1591	893
ATGCATGTTGCC_28	1413	817
ATGCATGTTTCT_15	2006	950
ATGCCGCTATAT_19	1097	759
ATGCCGTTTTAC_32	1198	540
ATGCCTAGGGGC_21	2248	970
ATGCGGGGAATT_17	2038	1227
ATGCGGGGCTCC_15	2705	1390
ATGCGTAACCGA_31	1040	485
ATGCTTAATCGG_19	2881	1391
ATGGACAATGTT_28	1413	973
ATGGACCCATTC_31	2386	1386
ATGGACGATGCA_28	1724	920
ATGGACGCTGAT_31	2006	1245
ATGGCACCAGGA_30	1208	761
ATGGCGTTTGTG_15	1237	651
ATGGCTCGGCTT_17	1302	790
ATGGGCCTGAGT_19	2077	1184
ATGGGGAAATAA_17	1518	790
ATGGGTAATTTG_19	1348	631
ATGGTAGCGGCG_30	1054	629
ATGGTGCATTAC_17	1268	709
ATGGTTTTAAGC_15	1141	576
ATGTAGAACCAG_17	1508	961
ATGTAGGTGGCA_17	1497	990
ATGTAGTCTATA_29	1260	837
ATGTATACCTGG_32	1040	696
ATGTGAGCCCCG_19	1525	974
ATGTTCTGCGCT_31	1731	647
ATTAACCTCAAC_19	2122	1260
ATTAATCGTAAG_20	1087	702
ATTACGGTTTCT_19	1218	633
ATTACTGAATTG_20	2058	1017
ATTACTTACAGG_20	1129	543
ATTAGAAAATTA_19	2357	1196
ATTATCAAATTC_15	1238	600
ATTATTTCCTCG_15	1420	945
ATTCACCACACT_31	1875	666
ATTCACTCGGGC_32	1134	620
ATTCATTAGCGG_19	1705	888
ATTCCACTCTGG_15	1748	789
ATTCCAGACGCC_15	4059	1805
ATTCCCTCAATA_20	1943	960
ATTCCCTCCCCT_31	2150	1000
ATTCCGTTCCCG_30	1441	894
ATTCCTACCGGG_17	2340	1385
ATTCCTGTTTGG_15	1215	708
ATTCGCGAGCGT_31	1759	746
ATTCGGAGGGTA_31	3200	1410
ATTCGTAGAGAT_32	1002	503
ATTCGTAGGGTA_19	5994	2470
ATTCGTCGCCGC_28	1156	674
ATTCGTGTGCTT_21	2107	934
ATTCTTCCCCCG_30	2125	1079
ATTGACAGCCCC_21	1326	816
ATTGACCACGGC_32	1197	635
ATTGAGAGTGCT_19	1618	1038
ATTGAGCACGTG_19	2573	1419
ATTGAGGGGGTC_17	1591	686
ATTGATACAATT_15	1240	557
ATTGCCCGGTGC_32	1065	602
ATTGCCGTAGCC_21	2284	1115
ATTGCTAAGTTA_30	2188	1178
ATTGCTCATCCC_30	1800	955
ATTGGCGCGTTA_30	2370	1150
ATTGGGGCCATA_16	1013	512
ATTGGTGGTGGC_19	2163	812
ATTGTTATGCGG_21	1119	439
ATTGTTGGACTA_31	2428	947
ATTTAAACCGTC_17	1471	646
ATTTAAACCTGG_19	3535	1784
ATTTATGCTGGA_17	3180	1616
ATTTCATCTAAA_30	1354	852
ATTTCGATGGTA_19	2061	1193
ATTTCTACATCC_32	1157	754
ATTTCTGTCACC_28	2913	1493
ATTTCTTATGTT_30	1265	640
ATTTGGGTCATT_32	1563	747
ATTTGTAAGTCC_15	1287	651
ATTTGTCCTAGT_17	1728	1033
CAAAAACGATCA_16	1388	580
CAAAACCAAAAT_28	1658	995
CAAACGGAAAGT_32	1200	517
CAAACGGAGCCC_32	1740	753
CAAACGTACATT_32	1629	959
CAAACGTGAATA_31	1113	442
CAAACTGCAGTC_32	1144	588
CAAAGAACCGGC_32	1015	537
CAAAGAGCGCGT_28	3548	1693
CAAAGATGGAGT_20	1266	765
CAAAGATGTCGT_16	1246	716
CAAAGTTTGTAT_20	1374	730
CAAATAAGCGTC_31	1904	752
CAAATATTACAG_20	1090	611
CAAATCTGACAG_21	1078	584
CAAATGACGCCC_30	3188	1432
CAAATGCGGCCC_30	2127	798
CAACATAGGACC_32	1856	792
CAACATCTCCAC_21	5183	1981
CAACCATACTAC_19	2031	1004
CAACGTGATAAT_19	1261	703
CAACGTGTGAAC_19	1641	1026
CAACGTTCGCTA_16	1068	533
CAACTAATTTTA_17	1910	835
CAACTACTGCCG_19	1203	669
CAACTATAGCCT_19	2860	1382
CAACTCATCCCG_31	1161	522
CAACTGAAAATG_15	1413	835
CAACTGCTCCAT_21	1708	673
CAACTGGTTGAG_21	1036	551
CAAGAAGTTGCT_30	1978	1044
CAAGACTCCCCG_29	1879	844
CAAGAGCTTACA_21	3424	1370
CAAGAGGCGGCC_32	2809	1314
CAAGATAATGAC_21	1134	528
CAAGATGGCGCG_30	1325	840
CAAGATTACCCA_31	1445	806
CAAGCAATTTGG_32	1908	844
CAAGCCGCTACA_16	5562	1983
CAAGCCGGGTCC_32	2023	868
CAAGCGAGCTCT_29	2015	897
CAAGCTTTACCT_17	4948	1917
CAAGGACTTCGC_31	4351	1996
CAAGGCAAGATG_20	1287	809
CAAGGGCTGCGA_16	1475	625
CAAGGGGGGACG_21	1086	541
CAAGTTGGACCT_20	5510	1974
CAATAGTGGAGC_21	1806	865
CAATCATTGCCT_19	1801	801
CAATCCAAAGTG_31	1276	524
CAATCGCGTTCC_20	1071	508
CAATCTGAAACA_17	1191	552
CAATCTTGACAT_15	1322	612
CAATGACCATAC_31	1213	538
CAATGCGTATTC_31	1431	777
CAATGCTATCTG_17	1007	656
CAATTAATTGGA_30	2343	1085
CAATTACTCCAA_31	1862	912
CAATTATCGAGA_19	2111	1231
CAATTCACGATG_19	2421	1152
CAATTGCAACTC_18	1459	735
CACACATATTCC_19	1336	895
CACACATCCCCC_21	2356	1044
CACACTTTTCAT_28	1181	649
CACAGCGTAAGC_31	1393	668
CACAGTTTTCAT_20	2860	1005
CACATACGCCGC_17	2444	1130
CACATATCTTCG_19	2440	1195
CACATCCGATCT_30	4283	2179
CACATCCGGGGT_15	1003	606
CACATGCGTCTG_16	1053	651
CACATTATCCCT_30	1297	789
CACCAACTCCTT_30	1263	771
CACCAATGCAGC_19	1957	900
CACCAGGGGCTA_29	1266	706
CACCAGTACAAG_30	2605	1425
CACCATGCAAGC_30	1242	786
CACCCATGACGT_32	2024	928
CACCCATTCTAC_19	3100	1388
CACCCGACAGGT_20	3197	1270
CACCCTCCACCC_21	2036	925
CACCGGGCAAGA_16	1056	575
CACCGGTATTCA_32	1634	865
CACCGTACGATT_30	1642	824
CACCGTCCCCCG_32	1205	604
CACCTCCGAAAA_19	3176	1792
CACCTTCCACTG_21	1132	571
CACGAACGGAAC_20	2101	962
CACGACTGAATC_16	1637	854
CACGAGCCACTC_30	2958	1281
CACGAGTCGGAC_32	1339	683
CACGCAGGCTCC_21	1260	481
CACGCCACAACG_15	1927	856
CACGCCGCCTCC_17	1009	505
CACGCCTCCTAC_31	5917	2000
CACGCGAAACGC_31	1300	821
CACGGACCCACA_30	2232	966
CACGGAGAACGG_19	1114	720
CACGGATACTGT_21	1799	1098
CACGGCGTCCTT_20	1040	444
CACGGGCGCATC_19	1458	652
CACGGGTCTCAG_16	1355	779
CACGGTGATGAT_15	1161	597
CACGTTAAGACT_15	3022	1105
CACGTTCATTTC_30	2229	1309
CACGTTGGACTA_16	1566	755
CACTAGCACAAC_32	1465	686
CACTCGAACGTG_17	1213	717
CACTCGAGCTGT_21	2170	966
CACTCGCCGGGC_20	2047	774
CACTCGCTCGAA_19	1974	1115
CACTGACGCGGA_31	1258	474
CACTTAACATTA_21	1302	541
CACTTATGGGTT_16	1047	588
CACTTCGGATTT_16	1130	545
CACTTCTGGACC_30	5426	2042
CACTTGCAGAGG_28	1095	763
CACTTGTGGGCA_20	1019	447
CACTTTAGCCCA_21	5935	2142
CAGAAACCGGAC_19	1971	1127
CAGAAATGACAG_16	1716	1075
CAGAAGACTTAG_17	1008	608
CAGACAATGTAC_20	1267	642
CAGACCGGAATC_31	2827	1681
CAGACCGGCACA_18	1208	765
CAGACCGGGCGA_19	1512	995
CAGACCTAAGGC_17	5737	2329
CAGACTACCGCT_19	2969	1540
CAGACTGCAGCT_20	1102	416
CAGACTGGCCAA_15	1171	657
CAGAGACGCTTC_20	1271	422
CAGATCAGTTGG_17	1205	629
CAGATCCACCTC_32	3491	1593
CAGATGGCTAGG_30	1180	560
CAGCAATCTAAC_18	1974	1122
CAGCAGTGCGCT_21	1039	430
CAGCATCGCAGT_31	1610	652
CAGCATCTGGCG_16	1107	613
CAGCATGATACC_21	1091	628
CAGCCAAAAACG_17	1984	1122
CAGCCGCTGCTC_20	2177	1041
CAGCCTCCAGTG_15	2261	1138
CAGCCTGCATCA_20	1827	803
CAGCGAACTATC_16	1199	693
CAGCGAAGCGGT_17	1065	625
CAGCGACCGCGG_31	1061	557
CAGCGTTAAAAG_19	1598	915
CAGGACGTAGTG_17	1375	640
CAGGACTTCAGT_21	1251	607
CAGGAGAAGCCC_32	1163	584
CAGGAGAGCCTG_17	1154	766
CAGGCACACGAT_32	1270	513
CAGGCAGTGTCC_21	1921	808
CAGGCCGCCGAG_21	1468	757
CAGGCGGGGGGA_15	1172	572
CAGGCTCCCGGC_17	1113	765
CAGGCTTCAAAC_17	1260	747
CAGGGAAGCTCT_30	1025	724
CAGGGACCCCCC_19	1002	435
CAGGGCCCGTGA_30	1178	517
CAGGGCGGCACT_16	2110	906
CAGGGCTTCTCC_18	2034	1143
CAGGGGACGCAC_16	2024	1082
CAGGTGGATTAG_21	1360	714
CAGGTGTAGAGA_19	1519	992
CAGTACGCCCCG_17	1015	638
CAGTATTATGAA_16	1026	405
CAGTCCCGAGGG_21	1846	845
CAGTCCTTTACC_30	1028	596
CAGTCGCATGGT_19	1605	716
CAGTCTATCTAG_17	1139	662
CAGTCTCACTTC_28	1887	1019
CAGTGCTGGAAG_19	2015	1001
CAGTTAGACTCC_18	4018	1834
CAGTTATTTGCT_19	1071	553
CAGTTGTTGGGT_20	1279	689
CATAACCTTCAT_29	2527	1226
CATAACTCCCAG_20	1404	543
CATAATTTCAGG_17	3769	1456
CATACAATCATG_19	1215	714
CATACATGAAGG_32	1121	695
CATACATTGCTA_31	1095	534
CATACGCCGGTT_32	1687	857
CATACGCTACTG_17	2222	1114
CATACGGAATGC_19	1210	676
CATACGGCCACC_30	2881	1325
CATACGTGAGGT_19	3455	1433
CATAGATCGCGG_16	1631	790
CATATATTCGCA_21	1754	780
CATATCACGTTA_30	1077	621
CATATGTGCTAG_20	1200	667
CATCAATAAACT_20	1432	750
CATCAATTCACA_20	2184	920
CATCACGACGCT_15	2630	1134
CATCAGAGCATA_28	3200	1706
CATCAGGGTTGG_32	1419	769
CATCCGCTTGGG_31	2327	969
CATCCTCGTGGT_32	1405	783
CATCGAATCAAG_28	2282	1152
CATCGACCATCA_19	1729	811
CATCGCCGAATT_31	1148	725
CATCGCTGGCTG_21	2707	1018
CATCGGTGAGTC_20	1502	502
CATCTAAAAGTG_19	3198	1644
CATCTACCTTAG_15	1298	545
CATCTCGTGGTT_16	1595	857
CATCTTCCTAAC_30	3018	1065
CATGAGACTGTG_31	1199	539
CATGAGGATCAG_28	1009	644
CATGAGTCACAG_31	1129	500
CATGATATAGCG_31	3438	1241
CATGATCCGGGC_20	1627	734
CATGATTCGATT_20	1068	564
CATGCCACTCGA_15	1258	634
CATGCCGGCCTC_30	1113	707
CATGCTACTCAA_20	1454	659
CATGGCATGATC_21	1720	925
CATGGCGGATGA_19	1020	756
CATGGCGTGACA_30	1647	972
CATGGGCAGGAA_17	1961	1089
CATGGTCGAAGT_18	1529	937
CATGGTGATAAT_19	4335	1756
CATTACCCACGT_20	2790	1360
CATTACTGGCGA_15	1125	668
CATTCTCACCGA_30	2087	1050
CATTCTCCAGAT_20	1910	885
CATTCTTTACTT_31	1029	652
CATTGCACACAC_17	1127	695
CATTGCCGTTTG_19	1536	912
CATTGGGTGACC_15	1231	757
CATTGTGCCAAC_32	1098	382
CATTGTGGACTC_16	2146	1026
CATTTAACACCG_31	1067	479
CATTTAGCTCTT_15	1114	572
CCAAACATTTCT_31	2819	1305
CCAAACCCGGGG_21	2034	928
CCAAAGACGTCA_20	1034	473
CCAAAGTGCCGT_28	1293	702
CCAAAGTTCCTA_32	1313	602
CCAAATAATACG_19	1107	670
CCAACACCCGCG_29	2122	899
CCAACACTGACC_19	1599	1036
CCAACAGTGTCT_17	1254	733
CCAACCCTACTC_15	1707	830
CCAACCCTCAGG_28	1802	990
CCAACCGCAGGC_15	1486	950
CCAACCGCTTCC_19	1616	952
CCAACCTAACCC_30	1223	684
CCAAGCAGTTAG_17	1142	672
CCAATACTGTAG_20	1780	680
CCAATATGAAGC_21	1743	787
CCACACTTCTTC_32	1210	491
CCACAGAAGTGA_20	1566	757
CCACAGAATCGT_16	1661	965
CCACAGGGGCTG_21	1393	706
CCACCCCCATTA_30	1203	577
CCACCTTGCTTA_30	1055	641
CCACGAATCGCG_30	1285	727
CCACGCGCCCCC_16	1754	858
CCACTATGACGT_19	5480	2494
CCACTCCACAAC_16	1348	599
CCACTGACACGC_15	1657	870
CCACTTTTGGCT_30	1172	664
CCAGACGGGTAC_32	2337	1128
CCAGAGAGGGGA_30	1105	729
CCAGAGCGTAGG_30	1045	677
CCAGATAGCATG_30	3893	1738
CCAGCACCTCCT_32	1282	781
CCAGCCGACAAG_20	3734	1333
CCAGCGAAAGTT_30	3016	1681
CCAGGACCGTAC_31	1214	548
CCAGGCCGAACA_19	1312	840
CCAGGGACTCAC_19	2100	1269
CCAGTCTGAGTA_16	1106	553
CCAGTGGTTCAC_20	1054	535
CCATACTGGTGA_16	4198	1846
CCATACTGTCTG_28	1763	1005
CCATAGCCCGGC_19	1169	716
CCATAGCGATAT_15	1451	817
CCATAGGACTAG_19	1260	816
CCATATATAGGC_15	2774	1310
CCATATGAATCT_15	1058	636
CCATCAATTGGT_20	1582	841
CCATCAGAAGTT_17	1230	600
CCATCAGCATCT_19	1605	945
CCATCGAGAGTA_16	1053	558
CCATCTTCCAGC_18	1569	807
CCATGAAGGGCT_20	1406	729
CCATGACAAACG_18	3686	1283
CCATGAGCAATT_19	1292	891
CCATGATCCAGC_21	1144	576
CCATGCAAATTA_19	2565	1199
CCATGCTTGGGC_15	1217	525
CCATGTCACGTA_15	1662	877
CCATGTCGAGCA_21	1887	1107
CCATGTTCAACA_31	4097	2054
CCATTCAACCTA_20	1347	662
CCATTCGTGGCA_21	1031	707
CCATTCTGTTAG_19	1858	1091
CCATTGTGACAT_20	1306	792
CCCAAAGATGTA_16	1158	632
CCCAAATATCTG_19	3102	1462
CCCAACGCTATA_19	3163	1198
CCCAACGTGTCT_19	2694	1327
CCCAACTTTATC_19	1596	842
CCCAATCAGATA_28	1271	891
CCCAATTGCCTC_28	1855	968
CCCACACGTGCT_21	3480	1168
CCCACAGACTCG_19	1568	872
CCCACCATCAAT_31	1609	1069
CCCACGTGACAG_30	1578	924
CCCACTGGCGTA_20	2453	1072
CCCAGAGGCCCC_15	1381	763
CCCAGCACGTGC_19	2989	1472
CCCAGTAAAGCG_19	1265	806
CCCAGTTATGAA_16	1808	989
CCCATACACTTT_20	1150	714
CCCATCGCCTGG_30	1729	944
CCCATTCAAGCA_19	3770	1808
CCCATTCTTCGG_16	1300	825
CCCATTGAAGCG_20	1926	943
CCCATTTTATTC_32	1256	571
CCCCAACCGCTG_17	1340	776
CCCCACAAGACT_17	1414	882
CCCCACGATCTT_32	1257	638
CCCCACTTTCCT_31	3856	1717
CCCCAGTGTTCA_30	1229	618
CCCCATCGCGGG_19	1756	859
CCCCCACGTCCA_18	1463	660
CCCCCCAACCTA_31	1177	563
CCCCCCAGCTCT_31	1469	873
CCCCCGCCGGCT_31	1936	912
CCCCCGGCGTGG_32	1243	652
CCCCCTCCCACC_20	2095	952
CCCCCTGGATAG_17	1205	759
CCCCGAAGCATC_15	1030	457
CCCCGACTTTTT_19	4762	1631
CCCCGCGACTGT_30	1783	859
CCCCGGCCCCTG_20	2689	930
CCCCGTCTGGTA_21	1899	881
CCCCTCAGAAAA_20	3172	1161
CCCCTGCTCTGT_32	2144	1028
CCCCTTGCATTT_30	1354	725
CCCGAATGCAAG_17	5550	2339
CCCGACGGTGGC_30	3445	1401
CCCGAGTCCCCG_20	2338	929
CCCGATGCATTT_19	3857	1740
CCCGCCATTTAT_21	1479	862
CCCGCCGCATTA_21	1193	540
CCCGCTAAAAAC_30	1241	879
CCCGGAAGCCAA_31	1896	693
CCCGGAAGGTCG_31	1129	627
CCCGGCACCGTT_20	1214	528
CCCGGCGCGAAA_31	1215	476
CCCGGGGAGGGA_31	1127	564
CCCGGGTATTAA_30	1532	736
CCCGGTCTTTGG_20	1571	493
CCCGGTGTTGCT_17	1256	810
CCCGTCTGGAGT_19	2142	1010
CCCGTCTTAGCG_19	1382	802
CCCGTGCTAGTT_16	1519	591
CCCGTTTACAGA_28	1163	692
CCCGTTTTATTT_31	1638	1019
CCCTAAGGGGAC_32	1672	795
CCCTAATAACGA_16	1399	658
CCCTCAGTCTCC_30	1170	676
CCCTCATTATTC_21	1168	635
CCCTCCCCTGAA_19	2806	1520
CCCTCGACCGTC_19	3155	1460
CCCTCTGCTGCA_19	1596	826
CCCTGGCCGCCC_32	1138	438
CCCTGGCGGTTT_19	1268	692
CCCTGGTCGGCC_31	1346	561
CCCTGTGGCCAG_17	1021	620
CCCTTACAGACA_20	1640	826
CCCTTAGTCGAT_16	1010	385
CCCTTCCCTCCC_15	1435	655
CCCTTCCGTACA_28	1800	927
CCCTTGACCCTA_20	2259	1194
CCCTTTTACGAC_28	3292	1128
CCGAACGCTCCA_21	1041	563
CCGAACTACCTG_30	2416	1243
CCGAATACCCAT_20	1900	788
CCGAATACGAAT_28	1057	673
CCGAATCCATAG_20	1831	942
CCGACATGGAGC_32	1510	665
CCGACGGTGCGA_31	1154	521
CCGACGTGGCGG_19	2519	1197
CCGACTATTTAT_30	1003	526
CCGAGACATTAC_20	1622	794
CCGAGCGACGAT_21	1215	594
CCGAGCTGGGGA_20	2051	1023
CCGAGGACAACT_19	1725	794
CCGAGGCCTCGA_21	1388	873
CCGAGGCTGCGC_21	1415	621
CCGATCGGTCCC_30	2198	950
CCGATTGAGGTA_31	1550	619
CCGCACCTCGTT_32	2396	1102
CCGCATAACCAT_29	1788	1048
CCGCATTGGATG_20	1431	780
CCGCCAGATATG_32	2138	823
CCGCCATCGTTT_17	1594	957
CCGCCGGGTCTC_30	1070	713
CCGCCGTCCGAC_28	1602	767
CCGCCTACGCAA_30	1429	677
CCGCGATCTTTA_31	2025	866
CCGCGCTAGAAG_19	2520	1397
CCGCGGACCGAT_16	1687	841
CCGCGGACGCCT_21	1598	658
CCGCGGGTGCTC_17	2931	1585
CCGCGGTGCCTC_31	5854	2119
CCGCGTCACGTA_17	2298	993
CCGCGTGCCACA_29	1657	764
CCGCTAAGACCC_30	1327	734
CCGCTACCCAAG_19	1509	942
CCGCTACCGGTA_31	1073	503
CCGCTTGCTAGC_19	1997	901
CCGGAAGATGTG_17	2791	1428
CCGGAAGTGAGG_20	1112	382
CCGGACTGGTAG_19	1851	1101
CCGGATCAGAAC_30	1006	435
CCGGCCTTAAAG_19	2346	1102
CCGGCCTTGACT_32	1374	800
CCGGCGACTCCA_20	2303	1175
CCGGCTTACGTC_19	1205	534
CCGGCTTGGTAA_21	1150	739
CCGGGAGCTTTA_17	2206	944
CCGGGCCTGGCG_21	3789	1567
CCGGGGATCTGA_30	4128	1626
CCGGGGCCACTT_30	2649	1344
CCGTAACGTTGA_19	4104	1821
CCGTACGAAGAA_21	1162	542
CCGTAGTGAGGC_16	1420	810
CCGTCCTAAAAG_28	1166	728
CCGTCGGGATAT_20	2456	1111
CCGTCTAGACCT_19	1041	520
CCGTCTCTGTAG_19	1626	1081
CCGTCTTGTGAG_32	1416	693
CCGTGAAGCAAG_20	3084	1300
CCGTTAACTCGA_28	1065	533
CCGTTAGCCAAG_17	1222	546
CCGTTAGTCCTG_20	1799	695
CCGTTAGTCGGA_32	1270	591
CCGTTATCGCGC_15	1220	794
CCGTTATCTCAA_32	1764	793
CCGTTTCCGTCC_21	1263	607
CCGTTTTACTGT_32	1719	808
CCTAACCCACGT_31	1600	833
CCTAAGACTCGC_29	1093	709
CCTAAGCTCAAG_19	1996	1018
CCTACATGCACG_30	1787	1161
CCTACCGTTCCT_15	1021	472
CCTACCTGGTTG_17	1111	567
CCTACCTGTGTT_29	1911	1077
CCTACGAAATGC_19	1202	715
CCTAGAAAACCA_30	1609	785
CCTAGAAGCACT_32	1375	661
CCTAGTCGGAAT_19	2072	1237
CCTAGTTAGGGA_20	1867	675
CCTATATGCCGT_28	4552	2251
CCTATCCAAACA_17	2693	1321
CCTATCCTGGTC_15	1095	506
CCTATGAACTCT_19	4384	2050
CCTCACAACAGA_32	1072	603
CCTCACAATCGG_15	2398	1157
CCTCAGAGGCCA_19	1620	920
CCTCAGCTGCTA_16	5433	1900
CCTCCAAGAGAA_18	1357	656
CCTCCAAGGACG_32	1348	670
CCTCCACACAGA_20	1152	477
CCTCCCCCGCGG_20	1257	451
CCTCCCGTCTAA_19	2189	1065
CCTCCTGACAAA_31	1342	546
CCTCGCAACCAA_19	2705	1243
CCTCGCATTCTT_15	1149	459
CCTCGCCTGGCT_17	1227	684
CCTCTATGACTC_30	1318	688
CCTCTGATGTTT_32	1236	790
CCTCTTATCAAA_19	3443	1213
CCTCTTGGGCTC_15	1658	830
CCTCTTTCTGTT_31	3329	1852
CCTGAGGGACTA_31	1082	507
CCTGATACGTAC_18	1489	682
CCTGATAGATAG_28	1358	725
CCTGCAAATCGA_30	1714	617
CCTGCAAGACAA_30	1274	690
CCTGCCAGCTCT_32	1131	645
CCTGCCTGCCGG_30	1681	1026
CCTGCGTATTCT_17	1158	726
CCTGGGTCTGGT_17	2716	1334
CCTGGTCACTAT_17	1472	737
CCTGGTGGTCAG_21	1993	954
CCTGTAAAATTG_29	1069	585
CCTGTACATCAC_32	1127	481
CCTGTACTTTAC_15	2762	1228
CCTGTAGTCGTT_20	1252	661
CCTGTCAACGCC_28	3020	1548
CCTGTCCCACAA_19	5001	2438
CCTGTCCGATAG_29	4966	2128
CCTTAAATATCA_19	1041	552
CCTTAAGTCTAC_19	1699	995
CCTTCAATCTTG_19	2672	1418
CCTTCAGTTACG_16	1389	871
CCTTCCGAACTA_19	3381	1724
CCTTCGAACCCT_31	1951	787
CCTTCGACCATG_30	2229	1010
CCTTCGTGCTTA_20	1705	909
CCTTCTAGGACA_28	1220	665
CCTTGAAGGACG_19	2299	1319
CCTTGCAGGAGT_15	1069	424
CCTTGGCCATTC_31	1145	654
CCTTGGGGACAG_30	1390	942
CCTTGTCAGTAC_20	2064	840
CCTTGTCTCTGG_30	1102	776
CCTTGTTAGCTT_19	2210	1214
CCTTGTTTATAT_15	1149	688
CCTTTGTCCTAG_16	3132	1502
CCTTTTCCTCCC_19	1354	756
CGAAAACTGAGC_30	1481	758
CGAAAATGGCCA_16	1552	795
CGAAAGGGTCGT_28	2543	1257
CGAACAGGACAA_21	3737	1375
CGAACCATCACT_31	2911	919
CGAACCTGTTAC_31	1954	1146
CGAACGACCTGT_28	2393	1197
CGAACTAATTCC_17	1290	774
CGAAGATGCCGC_30	1439	623
CGAAGCAACACA_28	1112	691
CGAATCTATGTA_31	1125	585
CGAATGTTCCTA_19	1441	768
CGAATTCGAGTA_17	1569	723
CGAATTGCCCTA_30	1268	642
CGACAACGCCCC_16	3192	1330
CGACAATTAAAT_20	1734	938
CGACACACAGGA_19	1287	703
CGACACTCAATT_15	2486	1032
CGACAGCAAGGC_21	2349	1034
CGACAGGAGATA_16	2333	1021
CGACATCTGATG_30	1374	925
CGACCATCGAGA_20	1154	646
CGACCCTCTAAA_16	1695	927
CGACCGACCCCG_28	1213	689
CGACCGACTTCC_15	1187	673
CGACGAATTATC_30	1231	530
CGACGATGACTC_19	1475	700
CGACGCATGGTC_19	2689	1450
CGACGCGCGCTG_31	4526	1977
CGACGGACGCAC_20	1995	793
CGACGTCCTTTG_18	2850	1450
CGACTAACGAGG_15	1085	733
CGACTAAGTCAT_15	1728	868
CGACTACCTGAC_32	2576	950
CGACTGAGCGCA_16	1434	622
CGACTTCTGTAT_17	3809	1667
CGAGCAACTGCC_20	1027	602
CGAGCCGCAAGC_19	5769	2340
CGAGCGAATTAC_17	3662	1508
CGAGCGGTTCGA_28	1748	977
CGAGGGAGTTCG_17	1171	730
CGAGGGTTGCAG_20	2019	752
CGAGTCTAGCAG_19	1495	768
CGAGTGGACCGA_30	1728	748
CGATACTAGTCA_30	1223	750
CGATAGAGTTCA_20	1211	725
CGATAGTGTTTC_21	2649	966
CGATCATGTAAA_16	1004	604
CGATCGCGTACT_30	2497	1409
CGATGGAGACTA_16	1038	515
CGATTACCTTCC_28	3267	1446
CGATTCTCGTGC_17	1491	843
CGATTTCCGTTG_20	1111	460
CGATTTCGATGC_31	3239	1327
CGCAAAGGTCCA_17	1391	899
CGCAACAATGCG_30	1983	992
CGCAACGTGGCG_21	1246	661
CGCACACATGTC_30	3176	1188
CGCACCAACCAA_31	1965	724
CGCACGAGAAAG_15	1313	558
CGCACTTTTATG_17	2232	1117
CGCAGAACCAAT_15	1090	578
CGCAGACTCCTC_28	1083	750
CGCAGAGCCTTA_30	1856	1101
CGCAGCCGGATC_19	2914	1102
CGCAGCCTCCCA_30	1299	661
CGCAGCCTCGTC_28	3194	1653
CGCAGCGCTGGG_21	2295	977
CGCAGGACGGTC_19	2110	1077
CGCATACCGTTT_15	5350	2048
CGCATCGTATAC_30	1521	881
CGCATCGTGTAT_15	1365	677
CGCATCTCTCCG_20	1266	553
CGCATGACTGAT_19	2302	1157
CGCATTACTATC_20	4054	1861
CGCCAACGTCCT_30	1526	674
CGCCACGACCGC_19	2594	1426
CGCCACGAGATC_17	1109	735
CGCCACGCAGCT_19	1246	617
CGCCATCGCGCT_17	1157	781
CGCCATTTATTT_28	2820	1153
CGCCCCCCGGAG_15	3305	1125
CGCCCGACTTTG_21	1336	741
CGCCCGCCTCTA_20	3079	1591
CGCCGACCCTGG_20	2872	1007
CGCCGAGAAACG_30	1270	751
CGCCGAGAACTA_20	2050	957
CGCCGAGAGGAG_20	2924	1132
CGCCGCAAGAAT_16	1288	737
CGCCTCACAATG_29	1470	538
CGCCTCGATCGT_17	1570	901
CGCCTCGCGCTT_30	4291	2044
CGCCTGACTTTG_21	2986	1442
CGCCTGCAGACG_21	2809	1160
CGCCTTGGCCCC_16	1190	716
CGCGAACATCAG_15	1429	880
CGCGAGATACGA_19	1308	873
CGCGAGCAGTCG_32	2821	1103
CGCGATGCTGGC_20	1122	694
CGCGCACTATCT_17	3664	1859
CGCGCCCGCCGT_16	2637	1147
CGCGCCGGGTCC_19	3813	1745
CGCGCCTGTGAA_31	1171	577
CGCGCGTGCCAG_19	2517	1294
CGCGCTAACTGG_21	1677	752
CGCGCTCCCAAC_19	3814	1623
CGCGGCTCGCGT_30	1401	729
CGCGGGAAGTCT_20	2101	980
CGCGGGCAGAGA_20	3291	1401
CGCGGGGCCACT_16	2069	1034
CGCGTAGGTGCC_30	4056	2055
CGCGTAGTCTAC_32	1837	804
CGCGTCAAATCG_19	2062	1114
CGCGTCCATGCA_31	3586	1327
CGCGTGTCCTTG_31	1369	867
CGCGTTACGCAA_17	2004	1129
CGCTAAATGCCG_16	1382	670
CGCTAACCTTAG_30	1613	1049
CGCTCCTGTCAA_19	2352	1299
CGCTCGTTCTGG_32	1068	646
CGCTGAAATTGA_17	1157	535
CGCTGATCGGAA_17	1983	923
CGCTGGCCACTT_19	1168	647
CGCTGTCTACCA_15	1437	731
CGCTTATACCTC_17	1341	864
CGGAAGACGAGT_16	2982	1362
CGGACAAACTTC_32	2051	876
CGGACACGGCTG_16	2045	1104
CGGACAGCTTGA_19	1477	846
CGGACGATCACC_31	3518	1362
CGGACGCACTGT_21	1110	540
CGGACGCGTGCG_15	1226	720
CGGACGGTGCCC_18	1676	951
CGGAGATTGAGG_30	1216	824
CGGAGCGTCGGA_19	1020	484
CGGAGGTTCCCC_31	1585	931
CGGAGTATCGAC_16	1836	997
CGGATACCCCGT_20	1032	547
CGGATTAGCACC_32	1191	603
CGGATTCCGTGG_20	1101	551
CGGATTTCTAGA_28	1224	565
CGGCAATATTTG_21	1674	745
CGGCAATCCTCA_21	5551	2050
CGGCAGCTTGTG_17	1099	465
CGGCAGTTTGCT_19	4274	1656
CGGCATATGTTT_20	2781	1186
CGGCATTGGTAT_31	1467	787
CGGCCAAAGGCA_31	1617	787
CGGCCATGAATC_16	1024	412
CGGCCCACCTAA_17	1841	953
CGGCGATTCTCA_28	1394	786
CGGCGCCACCGA_32	1372	617
CGGCGGTCACGG_30	1357	838
CGGCGTACGGGA_17	2927	1253
CGGCGTCCCCGC_20	2429	1115
CGGCTACTAAAC_19	1506	995
CGGCTAGATTTA_15	2097	1215
CGGCTCACCATC_30	1002	541
CGGGAGACTGGA_17	1325	748
CGGGCACTTGTG_16	2359	1222
CGGGCCACACCA_16	5442	2132
CGGGCCTGTTCC_21	1608	716
CGGGCGGGCAAG_16	3337	1298
CGGGCGGTGCCC_31	1027	468
CGGGGCCGGCCA_16	2483	1070
CGGGGTCAAAAC_15	3615	1545
CGGGTACGACGC_30	3384	1850
CGGGTAGGCCTT_21	1225	547
CGGGTATTGAAT_18	1399	893
CGGGTTCGTTTC_30	1570	810
CGGGTTGCGCTC_30	2102	866
CGGTACATGACC_16	1997	999
CGGTAGTCAGCG_21	3647	1509
CGGTCGACTCGA_28	1909	928
CGGTCGTAAGCT_30	1253	558
CGGTCGTAGAAT_15	1852	870
CGGTGCGGGATA_20	1580	661
CGGTTAGTATCT_29	1795	1103
CGGTTATCAAGA_19	1433	827
CGGTTCATGGCG_19	2012	1210
CGGTTGTTAAAC_21	1066	471
CGGTTTAGAATC_20	2331	812
CGTAACGACGGG_20	1233	614
CGTAAGGGGCCT_19	1266	740
CGTAATCTTAGA_32	1260	785
CGTACATTACTT_20	2052	761
CGTACTCCCGTC_30	3024	1303
CGTAGAAACATG_15	1371	601
CGTAGCCCCTGA_30	1705	1032
CGTAGCGCATCT_19	2165	1129
CGTAGGGGTTGT_15	2563	1209
CGTAGGGTCTAT_16	1176	620
CGTAGTTAAGAG_17	1179	677
CGTATAAAACAC_28	1299	872
CGTATCCAAAAT_20	1172	747
CGTCAATCCAGT_19	1979	1032
CGTCACACGCCA_19	1385	944
CGTCACCCAAAT_21	1462	722
CGTCACCGAATA_19	2463	1389
CGTCACTGTGGC_15	1416	822
CGTCAGGCCACA_30	1847	1037
CGTCAGGTAATT_19	1259	816
CGTCAGTCCCAG_30	1612	834
CGTCAGTCGTAG_20	1441	787
CGTCATCGAAAT_31	1010	506
CGTCATGCCCGG_19	1500	892
CGTCCAAGCTTT_31	2321	1307
CGTCCAGAGCGC_20	1275	361
CGTCCAGATCAC_19	1682	1018
CGTCCAGTTCAG_20	1597	472
CGTCCCACTTGG_21	2468	990
CGTCCCGTAATT_32	1657	1026
CGTCCGAGCCAC_19	2439	1001
CGTCCGGGGCGG_32	1597	757
CGTCGACAGTCT_18	2974	1595
CGTCGCCATGGC_28	1173	707
CGTCGCTCTCTG_31	5796	2228
CGTCGGCCAAGG_21	1863	857
CGTCTCTTCCTG_19	2027	1150
CGTCTGACGCCT_20	1022	568
CGTCTGCTCTTC_31	1000	651
CGTCTGGTTGCC_17	1393	845
CGTCTTACACCT_17	2041	1211
CGTGAGTAGTAT_21	2608	1114
CGTGATGGTGTA_19	1529	893
CGTGATTTGGGC_16	1282	834
CGTGCAAGGACT_18	1327	809
CGTGCAGACGTA_20	1387	684
CGTGCCAGTCAG_17	1068	687
CGTGCTACGTCC_19	4468	1983
CGTGCTTCCCTC_30	2229	1107
CGTGCTTGGCTC_18	1911	1035
CGTGGATCACTA_31	1103	592
CGTGGATTTGAT_21	2630	1228
CGTGGCATATGT_20	2184	1129
CGTGGGACCCAG_32	1014	444
CGTGGGCTGCAA_17	1260	674
CGTGGTTCTCTC_31	2561	936
CGTGTAAGCAAG_17	1828	804
CGTGTCGTATTA_31	1123	570
CGTGTTCATTAT_32	4119	1654
CGTTAGACAACC_16	4527	1645
CGTTAGATATAC_17	1596	717
CGTTAGCTAGAA_32	1088	494
CGTTATCGGCGC_16	1010	562
CGTTCAGACTCA_16	1083	539
CGTTCAGCTTCT_16	3527	1355
CGTTCAGGTGAC_18	1140	706
CGTTCTGCCGAC_28	1213	393
CGTTGCAGCAAG_18	3038	1433
CGTTGGCTGGTG_19	1440	737
CGTTGTACCAAT_20	2915	1061
CGTTTGCTGCAC_18	1261	710
CGTTTTATTGTC_17	1526	692
CGTTTTTTTCCG_17	2599	1273
CTAAAGGAATCT_20	1693	830
CTAAATCCAGTA_30	2775	1367
CTAAATGCTCTG_19	1950	841
CTAACCGTGTCG_19	1001	678
CTAACGTATGGT_28	1838	978
CTAACTGCTTTG_19	1743	913
CTAAGCACAGGG_30	1122	680
CTAAGGTACGAC_30	1095	607
CTACACTCACCG_30	2229	1209
CTACCAAATAAT_16	1366	689
CTACCCCTTAAG_19	2628	1408
CTACCGACGTCA_32	2077	988
CTACCGATAGTG_19	1371	835
CTACCGGCAACC_17	1004	568
CTACCGGTTGAG_19	2943	1450
CTACGAGTATTA_16	1547	682
CTACGAGTGATT_20	1312	631
CTACGGCGCGAG_20	1232	804
CTACGGTACGGA_31	1175	576
CTAGACCTGGCT_30	2301	1208
CTAGATAATACA_19	1393	658
CTAGATTAGGAC_28	1074	703
CTAGCATGACCA_16	1336	725
CTAGCGATTTTC_20	1020	574
CTAGCGCAGTAC_31	1206	597
CTAGGACAGTGT_21	1277	558
CTAGGACCTTGT_31	1107	789
CTAGGGTATTGA_30	1512	830
CTAGTTGGTGTG_21	2049	892
CTATAATCAACC_31	1566	670
CTATAGAGTTCA_15	1873	846
CTATAGGACTGT_32	1115	567
CTATCCAAACAT_30	1222	520
CTATCCGAGGGT_31	1250	497
CTATCTCCCTCC_20	2388	998
CTATGGAATAAC_15	1262	606
CTATTTGTACAC_19	1002	517
CTCAAATATGAG_20	1688	1023
CTCAAATCTGGG_32	1222	569
CTCAAATTTATA_17	2700	1153
CTCAACCGTGGT_30	1635	1015
CTCAACTAATAG_20	1290	715
CTCAACTGCCAC_31	1096	387
CTCAATTACCAT_21	1739	827
CTCACATGCAAG_19	1733	857
CTCACGAGCGGC_30	2443	1288
CTCACGTAATAC_30	1064	702
CTCATCCGTAAG_31	1249	441
CTCATGTACCTA_19	2856	1293
CTCATTGCGATC_30	4225	1884
CTCATTGTTCTT_30	1710	862
CTCCACATCCGT_19	3833	1832
CTCCACCGAGAG_19	2215	1341
CTCCACTAGTGG_19	1391	742
CTCCAGCCGAGC_28	1220	724
CTCCCAAACGCT_19	1170	597
CTCCCAGTCAAT_20	2081	944
CTCCCCTCCCCA_19	3145	1555
CTCCCGACGACG_30	1074	653
CTCCGACGTCTC_15	1246	608
CTCCGCGACTGA_19	1452	936
CTCCGCTCGCCA_16	1827	949
CTCCGGCTCAAA_19	5193	2391
CTCCGTACCGAG_20	1051	605
CTCCGTCAAATA_20	3573	1477
CTCCTAGTTAAG_18	2894	1268
CTCCTCACTGAT_19	2124	1214
CTCCTCGGGACT_19	7082	2358
CTCCTCTGACCC_30	1753	861
CTCCTCTGCAAC_31	1873	930
CTCCTGCCAGGC_30	1537	591
CTCCTTCTTGAT_21	2638	1062
CTCGAAGTAGTA_21	1023	499
CTCGAGAACCAA_19	1811	987
CTCGAGTCTCAG_20	2082	906
CTCGCAATGGAG_30	1619	911
CTCGCCCTCATT_32	1798	986
CTCGCCGTAGCG_15	1263	518
CTCGCGCCCAAG_19	1010	598
CTCGCGGTGGGG_16	2429	994
CTCGCTACCTGT_32	1290	848
CTCGCTATGGGG_16	1194	687
CTCGCTCACGTG_19	1052	598
CTCGCTTAGATC_20	1282	592
CTCGGCACTAAT_32	1212	538
CTCGGCAGAGGC_15	1768	1001
CTCGGGTCCACG_32	1002	405
CTCGTAATTCGG_15	1926	991
CTCGTGGTGGGT_31	1640	1090
CTCTAACGGGAT_19	1016	524
CTCTAGCATCTG_30	1069	605
CTCTAGCTCTGA_19	2663	1302
CTCTAGTTGTGC_20	1244	506
CTCTATCGTACA_30	1610	828
CTCTCACGCACA_19	1910	968
CTCTGTGAGACA_19	4050	1515
CTCTTCAAGACT_31	1631	700
CTCTTGCACACT_17	1369	784
CTCTTTCAGAGC_17	1316	726
CTCTTTGTCCAG_20	2762	1212
CTCTTTTAGCAC_21	1590	766
CTCTTTTAGGCC_20	2554	1033
CTCTTTTCGAAC_15	1515	636
CTGAACGCGATT_20	1646	576
CTGAAGACTCGT_15	2051	844
CTGAATCCCGTA_32	2935	1271
CTGAATTCAATT_16	1077	593
CTGACAAACGGA_20	1238	528
CTGACATACCCG_28	4264	1952
CTGACCCTGTGC_17	1291	847
CTGACGCCGGTG_21	2401	1065
CTGAGAATTCTG_17	3511	1734
CTGAGCCGGCCG_17	2162	963
CTGAGCCTGAAT_20	2097	1197
CTGAGCTTTTAA_32	1023	495
CTGAGGACCGCT_31	5303	2068
CTGATCACAGTG_32	1094	572
CTGATGACTCAG_30	1023	715
CTGATGTGAACC_20	2012	863
CTGCAGGGGTGA_28	1381	942
CTGCATCTGGCT_15	3351	1535
CTGCCAATGATG_19	1395	879
CTGCCCCTCGCC_15	4384	1419
CTGCCCGCGTGT_28	2743	1669
CTGCCCGGTGAC_19	3099	1638
CTGCCCTTGTCG_18	1741	855
CTGCCGTCAGCA_21	2147	947
CTGCCTTGTTCC_15	1077	448
CTGCGAGCTATC_19	1796	1035
CTGCGCATCTTA_20	1046	671
CTGCGGTCGCTT_20	1270	633
CTGCTACTAAAA_20	2247	1076
CTGGACAGGCGT_20	1918	1066
CTGGACGTGCCA_17	1077	648
CTGGAGATGAAA_19	1376	902
CTGGATAGGGCG_19	1057	720
CTGGATCTACAA_31	2786	1498
CTGGCAGGGTGT_15	2809	1336
CTGGGAACGAAC_28	1399	578
CTGGTCTGTGAG_30	2002	587
CTGGTGGCGTGC_17	1496	922
CTGTAATTGAAC_17	2165	990
CTGTAGGGGACT_19	1133	832
CTGTAGTGACTA_20	1128	597
CTGTATAGGAAT_19	1756	1054
CTGTATTCCTCC_19	1382	810
CTGTCAAACATT_21	1126	574
CTGTCCCTCATC_20	1336	836
CTGTGCTCTCTT_17	1652	960
CTGTGGCCACTC_16	1367	707
CTGTGTCACGGG_28	1120	618
CTGTTAGTTCTC_18	2015	892
CTGTTATAGAGG_17	1092	768
CTGTTCACGACC_17	3269	1534
CTTAAAACGTCT_17	2706	1364
CTTAAATCCCCA_17	1310	396
CTTAACAGTGGT_20	1740	1008
CTTAACGGTTCA_28	1245	713
CTTAACTTGGCC_19	2906	1226
CTTAAGCTGCGT_31	2295	837
CTTACAGATGTG_20	1114	623
CTTACGTAAGAT_17	1245	767
CTTACTGAACCA_20	3858	1376
CTTACTGAAGAC_15	2225	1147
CTTAGCTAATTA_30	2155	1230
CTTAGGCTCCCT_20	1148	531
CTTATAAAGGCG_20	1665	995
CTTATATAATAT_15	2557	1072
CTTATCCATAGA_31	1070	578
CTTATCTTACAA_30	2227	965
CTTATGACACAG_32	1314	782
CTTCACGTTTTA_32	2508	762
CTTCAGGATTCG_16	1320	690
CTTCCAAACTGT_21	6519	2420
CTTCCCCGAAGG_30	1082	654
CTTCCGCGGCCC_29	3197	1412
CTTCCGTAGTAT_28	1185	750
CTTCCGTCTTAT_17	1666	872
CTTCCGTGTGCA_19	2345	1381
CTTCCGTTACGG_30	4527	2018
CTTCCTCCAAAA_31	1123	419
CTTCGAACAAGC_17	1755	929
CTTCGAGACTCG_30	1357	782
CTTCGATTTTGT_31	2395	1066
CTTCGCGGGCTC_31	1345	759
CTTCGGCCACGG_19	1383	939
CTTCGGGATCCG_19	1499	952
CTTCGGGTGCCC_32	2648	1294
CTTCTCCCTTTT_30	1239	522
CTTCTGCCGGCT_19	1399	800
CTTCTTAGTCCA_30	2211	1135
CTTCTTTCCGGC_21	1100	544
CTTGAAGCCTGG_31	1559	910
CTTGAATTGCCT_20	2515	1038
CTTGACGACGCT_31	1932	1136
CTTGAGTGTCCA_21	1130	477
CTTGATCCTGGA_16	1061	675
CTTGCAAGTCTT_30	3340	1636
CTTGGAAAGTCT_19	1181	813
CTTGGAACTTAT_31	1042	552
CTTGGAGGCATA_19	2062	1049
CTTGGTCGGGCC_30	1034	561
CTTGGTGAATCA_15	1036	450
CTTGTCAAAGAC_21	1093	550
CTTGTCACCTTC_21	1269	656
CTTGTCTCCGAA_31	1444	764
CTTGTCTCCGCG_17	2152	1066
CTTGTTGCACGA_28	1466	756
CTTGTTTCAGCG_19	3318	1771
CTTTAACCGCCG_30	1141	704
CTTTAAGACCAA_19	2173	1129
CTTTACACAAGA_30	1325	871
CTTTAGAACCAT_15	2859	1410
CTTTAGCATCAA_16	3133	1283
CTTTCAGGCACG_28	1309	668
CTTTCCTTTGTC_32	1346	865
CTTTCTAGTGAT_20	1494	825
CTTTGCGGGCGG_19	5761	2227
CTTTGTTTTGCT_21	2503	1255
CTTTTAGTCTCG_17	1598	929
CTTTTCACTGGG_17	1190	731
CTTTTTTCATCA_30	1279	823
CTTTTTTGCAGC_31	1709	932
GAAAAACCTTGC_21	2073	923
GAAACCAGGCAC_20	1692	943
GAAACCGGAGTC_20	1560	810
GAAAGGCCATGA_21	1002	535
GAAAGGTTGTGA_20	1292	606
GAAATACTGGTA_20	1057	600
GAAATCTTTTCC_19	3023	1620
GAAATTTGCGTT_32	1238	738
GAACAACCTTCC_21	1705	991
GAACAAGAAGCT_19	1256	858
GAACACACTATG_15	2214	1073
GAACACGAGCTC_19	1697	1079
GAACCCCCTTAC_20	2273	1067
GAACCTGAACGC_16	1067	625
GAACGAACGCGA_32	2657	1202
GAACGAATTCCT_31	1500	1017
GAACTATAGCAG_30	1337	751
GAACTATTCTAC_17	1305	839
GAACTCGTATGT_30	2613	1413
GAACTGACCGAT_19	1018	642
GAACTTCCTCGC_16	1338	564
GAAGAAAGGTCA_31	1337	626
GAAGAGTCTAAC_30	2954	1348
GAAGCAAACCGT_16	1064	536
GAAGCAAGAGGG_17	1433	930
GAAGCCCGGTCA_16	2555	1112
GAAGCTCTTCCG_17	1228	737
GAAGGCGGGGAA_28	1616	979
GAAGGTTTCTGA_21	1120	525
GAATACATCCCG_29	1753	982
GAATAGTGATGG_19	2833	1266
GAATATAACTTT_19	1309	772
GAATCATGTCAT_31	1254	446
GAATCTAGCTAT_19	2379	1115
GAATCTCCCCAA_17	1267	788
GAATGATGACGA_17	1116	669
GAATGCACTGTT_16	6080	2410
GAATGCAGCTCG_31	1243	506
GAATGCCAAATC_30	2988	1327
GAATGGAAAGCA_31	1512	753
GAATGGGCACGT_32	1255	655
GAATGGTGAGGG_19	1035	597
GAATTCAACTGA_30	2528	1419
GAATTTCAAACA_17	1279	808
GACAATAAGTAC_32	2050	1003
GACAATACTAAT_32	4222	1735
GACACACAGGAT_31	1855	724
GACACCGGGGCT_15	1607	850
GACACGAAATGT_30	2364	1224
GACACTCAACAC_18	2556	1240
GACAGATATTAT_30	2232	1369
GACAGCATTTTG_32	1033	434
GACAGCCGACCT_28	1215	753
GACAGGCCCTGG_30	1399	627
GACATGAATGAG_31	1802	1079
GACATGAGTTAC_15	1249	590
GACCAACATATT_20	1510	750
GACCAAGCAAGT_21	3293	1413
GACCAATGTACT_28	2731	1408
GACCACAGAAGT_16	1718	835
GACCAGAAACCA_21	3749	1358
GACCAGCTGCTT_31	1655	699
GACCAGGCGCAG_32	1889	807
GACCATCATAGA_19	2389	1358
GACCCGATGCTA_29	1244	638
GACCCGGCGAAT_20	1877	859
GACCCGTGGCAT_32	1572	614
GACCCTCGATAG_15	3651	1612
GACCGAAGCATA_20	4036	1601
GACCGCGGCATA_16	3804	1508
GACCGGCGCGAA_28	1864	1087
GACCGGGCCCAG_28	2319	1250
GACCGGTGCGCT_17	1091	707
GACCTGCCGTGT_17	2509	1302
GACCTGGTCAAG_31	1765	921
GACCTTGACTCA_16	1581	615
GACCTTTCAGTT_16	1452	722
GACGAATTTGAT_18	1091	649
GACGACGGCTCC_15	2568	1252
GACGACTGTGGT_21	2262	1017
GACGACTGTGTG_21	1261	652
GACGAGACTGTT_31	1018	520
GACGAGCGGCCC_17	2159	1080
GACGAGGTGAAC_15	1172	444
GACGCACAAAGG_20	1416	539
GACGCGCACGTG_30	1006	753
GACGGATAAACA_30	1432	762
GACGGCGAGTAC_30	1219	867
GACGGCGTTTGT_31	1456	900
GACGGGGCCGCC_19	1730	976
GACGGTACAAAC_17	1513	903
GACGTAAGTACC_32	3379	1653
GACGTATATGAA_19	2843	1476
GACGTATCTTTC_20	1306	766
GACGTCACGTTA_16	1483	880
GACGTCCTCATC_17	1658	1047
GACTAAAGGCGT_19	5351	1987
GACTAACAGCAT_16	2899	1553
GACTACGCTAGC_19	1724	790
GACTACGGATAA_19	1425	914
GACTACGTAGGC_19	1852	1142
GACTACTCGCCG_17	2023	1005
GACTCAGATGTT_20	1397	598
GACTCCCATTTC_16	2362	1066
GACTCGGCTCCT_31	1323	651
GACTCTCTGGCA_28	1382	702
GACTCTTAGCAT_16	1729	863
GACTGAGTCTGT_32	1570	700
GACTGGCGTCTC_17	1126	684
GACTGGGCAGGC_19	1467	886
GACTGGGCCCCT_21	1539	735
GACTGGTACCAC_17	1359	808
GACTTATTGCTC_19	2472	1202
GACTTTCGTGTT_31	1097	524
GAGAATATGCCA_30	1413	828
GAGACACAGACT_19	1403	679
GAGACATGGTGG_30	1567	914
GAGACCAATTTT_20	1010	496
GAGACCCCGGTC_19	5796	2362
GAGACCTCGGCT_31	1965	937
GAGACTACACAA_31	1373	624
GAGACTGCGTAT_20	1005	558
GAGAGGGCCCGC_20	3440	1621
GAGAGGGGCCGC_21	1328	607
GAGAGTCCTGAT_30	1082	696
GAGATAGCTCAG_20	1630	769
GAGATGACAACT_31	1049	479
GAGATGTTCTCT_19	2190	1232
GAGCACAGGCAA_17	1247	817
GAGCACCTTCAC_16	6624	2290
GAGCAGTCTTTA_30	2205	1073
GAGCATCACTAC_30	3014	1259
GAGCATGTTGCG_30	2252	1164
GAGCCGAGTTGC_17	1862	1044
GAGCGACAGCCG_17	1746	1009
GAGCGATGATCC_21	1445	686
GAGCGATGTCAC_20	1875	867
GAGCGCCTGTAA_31	1024	405
GAGCGGTGCAAC_32	1207	625
GAGCTACATGGA_30	1024	673
GAGCTCGCTGCT_20	2242	764
GAGCTCTGCGAT_16	2502	1155
GAGCTGAAATTC_31	1145	578
GAGCTTATTGAG_17	1802	938
GAGCTTGGCTGA_16	3366	1486
GAGGAAAATCCC_32	1011	549
GAGGAACGCGAA_15	1300	798
GAGGATCAATGG_16	2514	1351
GAGGATTTGGTG_16	2248	1017
GAGGGCCGTATA_19	3118	1570
GAGGTATTCCCC_32	2414	1180
GAGGTCTATGTA_18	1015	706
GAGGTCTGCCAA_17	1295	705
GAGGTGGTGTCT_17	1022	652
GAGGTTCTATTC_20	1120	528
GAGGTTCTCATC_28	1045	702
GAGGTTTGTATT_31	1033	620
GAGTAACGGTAA_19	1506	731
GAGTAACGTCCC_32	1111	475
GAGTAACTCCTG_31	1729	968
GAGTCCATATAG_15	1121	723
GAGTCGGGTCTG_30	2234	969
GAGTGAGTACCA_30	1203	636
GAGTGGCTATAA_30	3399	1764
GAGTGGGGTGGC_15	1043	515
GAGTGGTTACGG_17	4375	2117
GAGTTGGGGGTG_20	1075	782
GAGTTGTGCTTA_16	1754	789
GATAAACCTGTT_20	1655	724
GATAACATTTAG_19	1314	669
GATAAGTTACTG_19	1010	614
GATAATCTACCC_30	3221	1729
GATACCGGCTGG_17	1792	965
GATACCGTCCAG_17	1338	750
GATACCTAGCAG_16	2931	1215
GATACGTTCTGG_32	1343	638
GATACTAGATCG_18	2766	1525
GATACTTCTTGC_15	1272	657
GATACTTTTACC_17	1115	571
GATAGGATGGCT_30	1183	653
GATATCGTCCAC_20	1000	451
GATCAACCCGTT_30	1437	660
GATCAGGTAGAA_17	1344	738
GATCAGTTGCCC_16	4977	2161
GATCATCCGTAC_21	1331	615
GATCCCAGCGCC_17	1169	693
GATCCCGTCAGT_19	1377	736
GATCCTAGGAGA_19	1704	970
GATCCTCGTCAG_21	1508	792
GATCGATCTGGG_32	1219	448
GATCGGACTGCC_17	2117	1078
GATCGTAGAATC_15	1516	721
GATCGTTAAATA_16	1923	750
GATCTAACTTCT_20	3541	1728
GATGAAGCGGCA_32	1363	627
GATGACTTAAGA_19	1763	1057
GATGAGTCGTTA_21	1787	807
GATGCCCCTTTG_32	4325	1487
GATGCCGCTCCA_17	1317	815
GATGGTAATCGC_28	1587	762
GATGTATATGTT_30	1067	453
GATGTTGGGTTT_15	3018	1426
GATTAACTTGAA_30	2424	1329
GATTAGGATTAT_31	1699	1053
GATTAGGCTGTA_29	1475	867
GATTATCGCAAT_17	2700	1223
GATTCATGTACA_17	1155	682
GATTCTTACATA_17	5174	2016
GATTCTTCAGCA_21	1974	620
GATTGCTCAACC_31	1875	1020
GATTGGGTTCCT_29	1308	673
GATTTATAGACC_32	5080	1955
GATTTCAACAAC_28	2080	1160
GATTTCGAAGGT_21	1277	601
GATTTGACTATT_16	4468	1613
GATTTTCGACGT_20	4511	1586
GCAAACCTTTGT_30	1232	795
GCAAAGCCTCCA_15	4407	1584
GCAAATTTTGTT_17	1076	570
GCAACCTTGCTT_20	1576	618
GCAACGATCCCG_18	3019	1488
GCAACTTCATGT_17	1897	1127
GCAAGATTGTTT_15	3599	1414
GCAAGTACCCAT_31	1676	664
GCAATGAAGTCT_31	4656	2032
GCAATTACTGGA_21	1456	727
GCAATTTCAATA_31	2500	1206
GCACAAAAAGCG_28	3769	1643
GCACAAGTGGGC_28	2967	1474
GCACATAGTTTT_32	2263	1222
GCACCCATCCCG_30	1183	739
GCACCTCACTGT_21	6065	2288
GCACGACAGGCC_17	2136	1040
GCACGTAGCACA_19	1594	1051
GCACGTATACAA_21	3489	1385
GCACTACTGGCA_30	3697	1965
GCACTGCCACAA_19	1842	936
GCACTTCCCGCC_18	1066	474
GCACTTGGTAAA_28	3512	1752
GCAGAATAACGT_21	1794	888
GCAGAATATGTT_15	2502	1268
GCAGACGCCGGT_20	1196	399
GCAGAGCCGCAA_21	2756	996
GCAGATTCCTTA_15	2558	1315
GCAGCAACTATC_29	1512	851
GCAGCCGGTGGC_19	1486	950
GCAGCCTTCGCC_15	1476	676
GCAGCTCGTTCC_32	1017	465
GCAGGCGCGTTT_30	1145	763
GCAGGTCATGTA_16	1011	616
GCAGTAATTGTG_19	1061	532
GCAGTATCTAAT_31	1380	688
GCAGTCGCCTTG_32	2210	1044
GCATAGATAGGG_30	1312	745
GCATCCGCCGTA_19	1932	1137
[truncated: 14,191 more rows]
