# Supplementary material for: Single cell multiomic analysis reveals diabetes-associated β-cell heterogeneity driven by HNF1A
Source: Nat Commun. 2023 Sep 5;14:5400. doi: 10.1038/s41467-023-41228-3 (PMC10480445; doi:10.1038/s41467-023-41228-3)
Supplement: Supplementary file 9 — Supplementary Data 6 [file 41467_2023_41228_MOESM9_ESM.xlsx]

## Sheet: alpha.loops
Loop_anchor1	Loop_anchor2	DeepLoop_Loop_strength
chr3:187457386-187464150	chr3:188668606-188675009	55.375
chr3:187457386-187464150	chr3:188675010-188681349	49.75
chr3:187464151-187475956	chr3:188668606-188675009	48.0442
chr3:187457386-187464150	chr3:188661621-188668605	45.6147
chr1:213412030-213418247	chr1:214298291-214304967	43.0023
chr3:187464151-187475956	chr3:188675010-188681349	42.0805
chr5:50255129-50262104	chr5:50668654-50674773	40.7976
chr5:50262105-50267124	chr5:50668654-50674773	39.9396
chr1:8077649-8094267	chr1:8374468-8381246	39.595
chr1:213412030-213418247	chr1:214304968-214311521	39.3555
chr3:187464151-187475956	chr3:188661621-188668605	38.8838
chr1:213418248-213426861	chr1:214298291-214304967	38.6861
chr6:56219988-56228525	chr6:56455733-56463230	38.6073
chr5:50255129-50262104	chr5:50674774-50684010	38.5688
chr5:50262105-50267124	chr5:50674774-50684010	37.2921
chr3:187448671-187457385	chr3:188668606-188675009	36.6938
chr1:8071954-8077648	chr1:8374468-8381246	35.7618
chr3:191136586-191142132	chr3:192152277-192163276	35.7092
chr3:191128928-191136585	chr3:192152277-192163276	35.6668
chr1:213412030-213418247	chr1:214288409-214298290	35.5951
chr1:8094268-8100799	chr1:8374468-8381246	35.2558
chr1:213418248-213426861	chr1:214304968-214311521	35.0279
chr3:187457386-187464150	chr3:188681350-188688490	34.8551
chr3:187457386-187464150	chr3:188655330-188661620	34.5791
chr1:8077649-8094267	chr1:8363302-8374467	34.2984
chr1:213547252-213552814	chr1:214298291-214304967	34.2746
chr13:85485892-85499428	chr13:86382367-86389543	34.2737
chr10:3252735-3265547	chr10:4805525-4811957	33.985
chr13:85485892-85499428	chr13:86375421-86382366	33.4041
chr6:132616668-132621769	chr6:132804938-132814949	33.3879
chr6:56219988-56228525	chr6:56463231-56468390	33.2047
chr6:56214114-56219987	chr6:56455733-56463230	33.1781
chr3:191128928-191136585	chr3:192163277-192168753	32.9111
chr10:3245765-3252734	chr10:4805525-4811957	32.7795
chr6:134488301-134501081	chr6:135141918-135152605	32.7096
chr7:123791739-123803146	chr7:124431141-124438415	32.6334
chr3:191136586-191142132	chr3:192163277-192168753	32.6107
chr3:3227235-3235739	chr3:4328367-4337204	32.5919
chr3:187448671-187457385	chr3:188675010-188681349	32.4968
chr6:132616668-132621769	chr6:132799814-132804937	32.0237
chr5:50267125-50272257	chr5:50668654-50674773	31.9007
chr5:50255129-50262104	chr5:51950866-51956850	31.8483
chr11:117311233-117319013	chr11:117676523-117681971	31.7158
chr8:102329361-102335609	chr8:103213088-103218161	31.6154
chr6:56219988-56228525	chr6:56449764-56455732	31.6012
chr1:213418248-213426861	chr1:214288409-214298290	31.5725
chr1:203840398-203850514	chr1:204081900-204097030	31.4095
chr4:110353016-110359299	chr4:110734167-110740499	31.2782
chr4:110353016-110359299	chr4:110718652-110734166	31.2508
chr1:203835044-203840397	chr1:204081900-204097030	31.1265
chr6:100561648-100567037	chr6:100899151-100908741	31.0944
chr1:213402663-213412029	chr1:214298291-214304967	31.0024
chr1:8077649-8094267	chr1:8381247-8410787	31.0005
chr2:213630982-213636245	chr2:214018500-214026299	30.9328
chr1:203840398-203850514	chr1:204097031-204105130	30.927
chr1:213412030-213418247	chr1:214311522-214318821	30.9175
chr1:203835044-203840397	chr1:204097031-204105130	30.8884
chr3:3219516-3227234	chr3:4328367-4337204	30.8765
chr6:100561648-100567037	chr6:100908742-100916822	30.7524
chr5:50255129-50262104	chr5:50658863-50668653	30.7406
chr6:132609368-132616667	chr6:132804938-132814949	30.6724
chr4:17821344-17827025	chr4:18589838-18597088	30.6552
chr2:213636246-213642204	chr2:214018500-214026299	30.6414
chr1:213547252-213552814	chr1:214288409-214298290	30.5825
chr3:191136586-191142132	chr3:192146987-192152276	30.5443
chr12:89439250-89448111	chr12:89850444-89856323	30.5337
chr1:8094268-8100799	chr1:8363302-8374467	30.4038
chr5:50246442-50255128	chr5:50668654-50674773	30.3841
chr6:56228526-56235954	chr6:56455733-56463230	30.349
chr3:191128928-191136585	chr3:192146987-192152276	30.3162
chr10:64927721-64945731	chr10:65476375-65482275	30.2981
chr10:64921307-64927720	chr10:65476375-65482275	30.2837
chr8:102335610-102345552	chr8:103213088-103218161	30.2657
chr1:213547252-213552814	chr1:214304968-214311521	30.1354
chr5:50262105-50267124	chr5:50658863-50668653	30.0281
chr10:64945732-64953791	chr10:65476375-65482275	30.0191
chr8:102345553-102350603	chr8:103213088-103218161	29.925
chr1:8071954-8077648	chr1:8363302-8374467	29.8936
chr5:50255129-50262104	chr5:50684011-50695442	29.8754
chr13:45053370-45067860	chr13:45543595-45549708	29.8748
chr10:3265548-3285529	chr10:4805525-4811957	29.7354
chr6:132609368-132616667	chr6:132799814-132804937	29.5923
chr1:59204305-59210324	chr1:60215889-60223873	29.3944
chr3:101954247-101960772	chr3:102251137-102257195	29.3452
chr3:187464151-187475956	chr3:188655330-188661620	29.3438
chr5:50246442-50255128	chr5:51950866-51956850	29.3233
chr13:71878004-71884448	chr13:72441736-72453708	29.2718
chr3:191119599-191128927	chr3:192152277-192163276	29.2537
chr10:64965061-64970683	chr10:65377091-65384705	29.2396
chr6:134488301-134501081	chr6:135256623-135264262	29.2321
chr1:59204305-59210324	chr1:60209479-60215888	29.2031
chr10:64945732-64953791	chr10:65377091-65384705	29.1553
chr6:151331406-151340117	chr6:151638650-151645972	29.1437
chr8:102350604-102357639	chr8:103213088-103218161	29.1158
chr1:213542207-213547251	chr1:214298291-214304967	28.9457
chr3:191142133-191155971	chr3:192152277-192163276	28.9451
chr6:132621770-132627903	chr6:132804938-132814949	28.8961
chr13:44474728-44480167	chr13:45037493-45045895	28.8426
chr6:134488301-134501081	chr6:135152606-135161520	28.7808
chr1:55745966-55753508	chr1:57052391-57061929	28.7134
chr3:101532012-101537144	chr3:101940194-101948029	28.6456
chr6:159124540-159131802	chr6:159389237-159394607	28.5797
chr13:85470722-85485891	chr13:86382367-86389543	28.566
chr10:76013205-76022234	chr10:76791796-76799981	28.5623
chr4:110346962-110353015	chr4:110734167-110740499	28.5475
chr5:87074592-87082650	chr5:88007240-88015251	28.5428
chr13:44474728-44480167	chr13:45045896-45053369	28.5194
chr5:80801848-80807605	chr5:81460349-81471046	28.516
chr7:123791739-123803146	chr7:124419493-124431140	28.4467
chr5:50246442-50255128	chr5:50674774-50684010	28.4467
chr3:3227235-3235739	chr3:4337205-4342520	28.4222
chr1:213402663-213412029	chr1:214304968-214311521	28.3929
chr2:136661346-136672604	chr2:137133667-137139711	28.3746
chr4:81285526-81292979	chr4:81908398-81915020	28.3644
chr11:111457810-111466970	chr11:111714019-111722564	28.3633
chr5:80801848-80807605	chr5:81471047-81477113	28.3557
chr11:94887225-94893567	chr11:95484824-95492837	28.291
chr13:45045896-45053369	chr13:45543595-45549708	28.2868
chr10:3252735-3265547	chr10:4798580-4805524	28.282
chr11:117311233-117319013	chr11:117670346-117676522	28.2655
chr5:50267125-50272257	chr5:50674774-50684010	28.2171
chr7:123791739-123803146	chr7:124438416-124447824	28.1951
chr8:102329361-102335609	chr8:103207006-103213087	28.1939
chr4:110346962-110353015	chr4:110718652-110734166	28.1882
chr4:17821344-17827025	chr4:18581681-18589837	28.1458
chr13:71878004-71884448	chr13:72453709-72462550	28.1442
chr3:187457386-187464150	chr3:188650043-188655329	28.0789
chr18:9966205-9971695	chr18:10513598-10518946	27.9933
chr7:123791739-123803146	chr7:124408302-124413555	27.9426
chr5:50262105-50267124	chr5:50684011-50695442	27.9309
chr7:144736391-144745532	chr7:145782291-145787570	27.8509
chr6:132621770-132627903	chr6:132799814-132804937	27.8012
chr3:97513953-97520239	chr3:97740376-97746753	27.7783
chr6:113100446-113110754	chr6:114202373-114210931	27.7699
chr1:8071954-8077648	chr1:8381247-8410787	27.725
chr6:56182135-56192571	chr6:56455733-56463230	27.698
chr3:187464151-187475956	chr3:188681350-188688490	27.6644
chr6:134501082-134510494	chr6:135141918-135152605	27.654
chr3:79567506-79573076	chr3:80730122-80738508	27.6538
chr10:76013205-76022234	chr10:76785164-76791795	27.6448
chr12:85956731-85962413	chr12:86261188-86266461	27.6232
chr5:50255129-50262104	chr5:51956851-51962846	27.623
chr6:56175523-56182134	chr6:56455733-56463230	27.622
chr3:187475957-187495399	chr3:188668606-188675009	27.6175
chr1:8066531-8071953	chr1:8374468-8381246	27.5788
chr8:102319215-102329360	chr8:103213088-103218161	27.5731
chr3:101521022-101532011	chr3:101940194-101948029	27.56
chr13:85470722-85485891	chr13:86375421-86382366	27.5196
chr1:59204305-59210324	chr1:60204110-60209478	27.5078
chr1:213426862-213435786	chr1:214298291-214304967	27.496
chr3:97513953-97520239	chr3:97733162-97740375	27.4125
chr12:85962414-85974092	chr12:86261188-86266461	27.41
chr3:3235740-3241111	chr3:4328367-4337204	27.3947
chr6:50780909-50786649	chr6:51826898-51837094	27.3808
chr1:59204305-59210324	chr1:60223874-60229437	27.35
chr1:55745966-55753508	chr1:57047339-57052390	27.3361
chr13:71884449-71890323	chr13:72441736-72453708	27.2963
chr13:85485892-85499428	chr13:86389544-86394608	27.2697
chr1:213552815-213564389	chr1:214298291-214304967	27.2578
chr6:159112649-159124539	chr6:159389237-159394607	27.2545
chr3:97503767-97513952	chr3:97740376-97746753	27.2513
chr8:102335610-102345552	chr8:103207006-103213087	27.2379
chr6:50780909-50786649	chr6:51885104-51890753	27.2311
chr3:79567506-79573076	chr3:80724954-80730121	27.2264
chr13:71867045-71878003	chr13:72441736-72453708	27.2162
chr12:89448112-89454872	chr12:89850444-89856323	27.2141
chr17:39004657-39010935	chr17:39793406-39810459	27.2014
chr6:56208057-56214113	chr6:56455733-56463230	27.1885
chr5:87074592-87082650	chr5:88015252-88023475	27.177
chr11:94893568-94899089	chr11:95484824-95492837	27.1653
chr2:200849165-200860933	chr2:201342263-201348350	27.1619
chr10:64927721-64945731	chr10:65377091-65384705	27.149
chr3:187448671-187457385	chr3:188661621-188668605	27.1442
chr2:200834557-200849164	chr2:201342263-201348350	27.1161
chr3:101954247-101960772	chr3:102257196-102267856	27.0807
chr10:3245765-3252734	chr10:4798580-4805524	27.0723
chr1:213412030-213418247	chr1:214266447-214288408	27.0144
chr1:8100800-8119025	chr1:8374468-8381246	27.0136
chr2:136672605-136680253	chr2:137133667-137139711	27.0027
chr3:3219516-3227234	chr3:4337205-4342520	26.9929
chr7:144724219-144736390	chr7:145782291-145787570	26.9916
chr11:117303958-117311232	chr11:117676523-117681971	26.9902
chr1:38479190-38485590	chr1:39282763-39294234	26.99
chr6:56214114-56219987	chr6:56463231-56468390	26.9532
chr6:50780909-50786649	chr6:51812601-51826897	26.94
chr7:85512031-85521136	chr7:86099071-86110041	26.9336
chr1:59204305-59210324	chr1:60196106-60204109	26.8652
chr13:85499429-85504590	chr13:86382367-86389543	26.8157
chr6:151331406-151340117	chr6:151645973-151653551	26.8063
chr10:64970684-64979109	chr10:65377091-65384705	26.7955
chr7:54842922-54856396	chr7:55324390-55332255	26.7838
chr3:191119599-191128927	chr3:192163277-192168753	26.7829
chr3:79560733-79567505	chr3:80730122-80738508	26.762
chr4:81277882-81285525	chr4:81908398-81915020	26.7314
chr1:214829883-214836054	chr1:215698626-215705107	26.7155
chr4:81285526-81292979	chr4:81903137-81908397	26.6802
chr12:89439250-89448111	chr12:89856324-89861729	26.6761
chr14:89488941-89499702	chr14:90380091-90385643	26.6613
chr8:102345553-102350603	chr8:103207006-103213087	26.6569
chr13:45053370-45067860	chr13:45537189-45543594	26.6544
chr13:44474728-44480167	chr13:45010282-45026211	26.6502
chr2:213630982-213636245	chr2:214026300-214032619	26.5971
chr12:27253328-27260036	chr12:27769605-27777888	26.5759
chr3:97503767-97513952	chr3:97733162-97740375	26.5671
chr17:39010936-39019027	chr17:39793406-39810459	26.5523
chr3:79560733-79567505	chr3:80724954-80730121	26.5407
chr7:123803147-123808419	chr7:124431141-124438415	26.5232
chr3:187031387-187037758	chr3:187397414-187403818	26.5168
chr7:142708307-142713927	chr7:142912406-142919635	26.5084
chr4:17546422-17554878	chr4:18589838-18597088	26.4766
chr13:85499429-85504590	chr13:86375421-86382366	26.449
chr1:8094268-8100799	chr1:8381247-8410787	26.4468
chr6:56219988-56228525	chr6:56444277-56449763	26.3986
chr8:102350604-102357639	chr8:103207006-103213087	26.3713
chr3:101948030-101954246	chr3:102251137-102257195	26.3708
chr6:113095347-113100445	chr6:114202373-114210931	26.3388
chr7:123791739-123803146	chr7:124413556-124419492	26.307
chr6:134483060-134488300	chr6:135141918-135152605	26.2724
chr10:64965061-64970683	chr10:65476375-65482275	26.2633
chr1:228870042-228880608	chr1:229363282-229377609	26.1968
chr4:17827026-17839275	chr4:18589838-18597088	26.1966
chr2:20640058-20646105	chr2:20834151-20842651	26.1857
chr2:37630210-37639686	chr2:38054170-38063060	26.1749
chr6:56192572-56200105	chr6:56455733-56463230	26.1659
chr13:71867045-71878003	chr13:72453709-72462550	26.1471
chr3:101532012-101537144	chr3:101932871-101940193	26.1458
chr3:111437994-111444781	chr3:111680851-111687234	26.1425
chr1:26917130-26928978	chr1:27110351-27115735	26.1161
chr11:94887225-94893567	chr11:95492838-95501412	26.0813
chr6:100561648-100567037	chr6:100916823-100934574	26.0517
chr5:88015252-88023475	chr5:89576069-89586437	26.0397
chr2:213636246-213642204	chr2:214026300-214032619	26.0349
chr11:94887225-94893567	chr11:95478657-95484823	26.0141
chr6:11144067-11149246	chr6:11496467-11523345	25.9927
chr6:56228526-56235954	chr6:56463231-56468390	25.9596
chr2:136650392-136661345	chr2:137133667-137139711	25.9412
chr1:75246497-75251645	chr1:75661219-75667771	25.9387
chr7:98632765-98638254	chr7:98903615-98912192	25.9356
chr5:87066468-87074591	chr5:88007240-88015251	25.9148
chr10:3285530-3291012	chr10:4805525-4811957	25.8888
chr1:213418248-213426861	chr1:214311522-214318821	25.8652
chr13:26147254-26154446	chr13:26634989-26640728	25.8625
chr4:17554879-17559930	chr4:18589838-18597088	25.8525
chr1:228864247-228870041	chr1:229363282-229377609	25.8208
chr13:44474728-44480167	chr13:45026212-45031528	25.8139
chr6:132603807-132609367	chr6:132804938-132814949	25.7974
chr10:3252735-3265547	chr10:4811958-4818577	25.7723
chr12:70281284-70287461	chr12:70973031-70983265	25.7666
chr7:144736391-144745532	chr7:145776267-145782290	25.7593
chr3:88257022-88263649	chr3:89152187-89157620	25.7328
chr6:56219988-56228525	chr6:56468391-56474354	25.6609
chr10:64953792-64959247	chr10:65476375-65482275	25.6541
chr5:80801848-80807605	chr5:81452511-81460348	25.6272
chr10:64921307-64927720	chr10:65482276-65492152	25.6265
chr5:50255129-50262104	chr5:51944347-51950865	25.6106
chr11:94906897-94912314	chr11:95484824-95492837	25.6096
chr11:94899090-94906896	chr11:95484824-95492837	25.6065
chr3:187435558-187448670	chr3:188668606-188675009	25.6043
chr6:113100446-113110754	chr6:114210932-114218957	25.6028
chr3:191142133-191155971	chr3:192163277-192168753	25.5944
chr13:71884449-71890323	chr13:72453709-72462550	25.5867
chr10:3245765-3252734	chr10:4811958-4818577	25.5825
chr6:56200106-56208056	chr6:56455733-56463230	25.5648
chr6:130639425-130649745	chr6:131017155-131023550	25.5555
chr6:151340118-151351851	chr6:151638650-151645972	25.5448
chr6:159124540-159131802	chr6:159394608-159400362	25.5321
chr14:61938372-61946019	chr14:62201854-62207185	25.5231
chr4:81277882-81285525	chr4:81903137-81908397	25.516
chr7:123791739-123803146	chr7:124400737-124408301	25.5022
chr8:128720410-128725413	chr8:130548288-130554561	25.5019
chr12:103330971-103338793	chr12:103948181-103958728	25.4869
chr13:45045896-45053369	chr13:45537189-45543594	25.4478
chr5:50246442-50255128	chr5:51956851-51962846	25.4207
chr5:88015252-88023475	chr5:89570445-89576068	25.4122
chr3:88249360-88257021	chr3:89152187-89157620	25.4091
chr6:11138899-11144066	chr6:11496467-11523345	25.3829
chr3:101532012-101537144	chr3:101912366-101932870	25.3699
chr10:64953792-64959247	chr10:65377091-65384705	25.3655
chr13:93888128-93894304	chr13:94996808-95002007	25.357
chr5:50272258-50278921	chr5:50668654-50674773	25.3311
chr3:71986992-71992134	chr3:72868269-72875080	25.2859
chr10:64921307-64927720	chr10:65377091-65384705	25.2779
chr6:132616668-132621769	chr6:132792052-132799813	25.2776
chr8:102357640-102368626	chr8:103213088-103218161	25.2628
chr3:97513953-97520239	chr3:97746754-97757193	25.2579
chr11:94893568-94899089	chr11:95478657-95484823	25.2569
chr3:40617561-40626621	chr3:41916886-41930933	25.2546
chr13:45053370-45067860	chr13:45549709-45554779	25.2422
chr7:142708307-142713927	chr7:142899234-142912405	25.2313
chr3:3214262-3219515	chr3:4328367-4337204	25.1979
chr6:134488301-134501081	chr6:135241427-135256622	25.1966
chr11:128036962-128045889	chr11:128703455-128708481	25.1811
chr17:70720499-70725952	chr17:71176388-71187908	25.1717
chr16:75827728-75836822	chr16:77205588-77213192	25.1636
chr7:19739981-19752752	chr7:20635146-20655364	25.1548
chr3:187457386-187464150	chr3:188688491-188693785	25.1466
chr12:70273505-70281283	chr12:70973031-70983265	25.1456
chr5:50290570-50297122	chr5:50668654-50674773	25.1355
chr11:111457810-111466970	chr11:111703363-111714018	25.1265
chr1:213547252-213552814	chr1:214266447-214288408	25.1113
chr1:38485591-38499584	chr1:39282763-39294234	25.0905
chr9:13419053-13427611	chr9:14348877-14361728	25.0698
chr10:64927721-64945731	chr10:65482276-65492152	25.038
chr1:213542207-213547251	chr1:214304968-214311521	25.0348
chr6:56228526-56235954	chr6:56449764-56455732	25.023
chr4:158135331-158142574	chr4:158892262-158897528	25.0168
chr1:203835044-203840397	chr1:204105131-204117902	25.013
chr5:50262105-50267124	chr5:51950866-51956850	25.0088
chr1:214829883-214836054	chr1:215705108-215713467	25.0056
chr5:87074592-87082650	chr5:87996936-88007239	24.995
chr1:75240412-75246496	chr1:75661219-75667771	24.9948
chr13:93899849-93907799	chr13:94996808-95002007	24.9692
chr6:134488301-134501081	chr6:135264263-135269328	24.9435
chr6:159112649-159124539	chr6:159394608-159400362	24.9338
chr4:81292980-81301358	chr4:81908398-81915020	24.8899
chr3:101948030-101954246	chr3:102257196-102267856	24.8609
chr4:17815801-17821343	chr4:18589838-18597088	24.8464
chr2:75688418-75693659	chr2:75832868-75843332	24.8454
chr13:26147254-26154446	chr13:26615287-26634988	24.839
chr1:213542207-213547251	chr1:214288409-214298290	24.8226
chr12:93380991-93389061	chr12:93804148-93809814	24.8203
chr7:144724219-144736390	chr7:145776267-145782290	24.813
chr3:111432062-111437993	chr3:111680851-111687234	24.7992
chr3:97503767-97513952	chr3:97746754-97757193	24.7867
chr6:56219988-56228525	chr6:56435394-56444276	24.77
chr10:76022235-76027416	chr10:76791796-76799981	24.7651
chr13:85455921-85470721	chr13:86382367-86389543	24.7596
chr1:178493803-178500100	chr1:178974377-178980082	24.7566
chr5:162976681-162982085	chr5:163907954-163916296	24.7558
chr13:44466787-44474727	chr13:45037493-45045895	24.7168
chr1:203840398-203850514	chr1:204105131-204117902	24.7139
chr13:44466787-44474727	chr13:45045896-45053369	24.6736
chr5:162976681-162982085	chr5:163902259-163907953	24.6452
chr6:56214114-56219987	chr6:56449764-56455732	24.6342
chr11:94893568-94899089	chr11:95492838-95501412	24.6009
chr11:117298217-117303957	chr11:117676523-117681971	24.5929
chr7:54842922-54856396	chr7:55332256-55337866	24.5651
chr3:3227235-3235739	chr3:4322000-4328366	24.5631
chr9:103461662-103469135	chr9:104067464-104074686	24.533
chr8:102319215-102329360	chr8:103207006-103213087	24.522
chr2:20640058-20646105	chr2:20825522-20834150	24.5
chr3:79549871-79560732	chr3:80730122-80738508	24.4953
chr10:3265548-3285529	chr10:4798580-4805524	24.4798
chr13:45045896-45053369	chr13:45549709-45554779	24.4787
chr17:39010936-39019027	chr17:39705985-39714631	24.4775
chr12:85853937-85869964	chr12:86261188-86266461	24.4772
chr3:191136586-191142132	chr3:192138458-192146986	24.4577
chr2:20640058-20646105	chr2:20842652-20848971	24.4558
chr1:26917130-26928978	chr1:27115736-27121036	24.4503
chr3:187037759-187045200	chr3:187397414-187403818	24.4457
chr11:117319014-117327099	chr11:117676523-117681971	24.4423
chr3:101940194-101948029	chr3:102251137-102257195	24.4414
chr13:93894305-93899848	chr13:94996808-95002007	24.4391
chr8:102329361-102335609	chr8:103218162-103223558	24.4385
chr6:113095347-113100445	chr6:114210932-114218957	24.4226
chr14:61938372-61946019	chr14:62193164-62201853	24.4113
chr5:87066468-87074591	chr5:88015252-88023475	24.3753
chr3:191142133-191155971	chr3:192146987-192152276	24.3651
chr11:128027026-128036961	chr11:128703455-128708481	24.328
chr3:101521022-101532011	chr3:101932871-101940193	24.318
chr6:132592625-132598334	chr6:132804938-132814949	24.2943
chr5:88015252-88023475	chr5:89024771-89049934	24.2918
chr1:214821007-214829882	chr1:215698626-215705107	24.2912
chr10:76013205-76022234	chr10:76799982-76808765	24.2786
chr13:44474728-44480167	chr13:45031529-45037492	24.2676
chr6:132603807-132609367	chr6:132799814-132804937	24.2582
chr3:88263650-88288678	chr3:89152187-89157620	24.2522
chr5:88023476-88028696	chr5:89024771-89049934	24.2477
chr6:100561648-100567037	chr6:100934575-100943212	24.2301
chr3:111437994-111444781	chr3:111687235-111693620	24.215
chr10:7929837-7935233	chr10:9251005-9256145	24.1911
chr17:39004657-39010935	chr17:39705985-39714631	24.1868
chr11:111452544-111457809	chr11:111714019-111722564	24.1852
chr12:93367399-93380990	chr12:93804148-93809814	24.1833
chr2:197975891-197984149	chr2:198239489-198249696	24.1761
chr1:213412030-213418247	chr1:214318822-214324217	24.1686
chr12:85949898-85956730	chr12:86261188-86266461	24.1622
chr2:75688418-75693659	chr2:75843333-75852579	24.1466
chr5:50668654-50674773	chr5:51950866-51956850	24.1433
chr7:142697029-142708306	chr7:142912406-142919635	24.1355
chr10:64945732-64953791	chr10:65482276-65492152	24.1335
chr14:61938372-61946019	chr14:62207186-62215404	24.1323
chr6:100567038-100572616	chr6:100899151-100908741	24.1284
chr5:88023476-88028696	chr5:89576069-89586437	24.1162
chr1:8077649-8094267	chr1:8410788-8421658	24.0928
chr6:151331406-151340117	chr6:151628064-151638649	24.0835
chr6:134488301-134501081	chr6:135161521-135167721	24.0812
chr16:75822087-75827727	chr16:77205588-77213192	24.0803
chr4:17827026-17839275	chr4:18581681-18589837	24.0802
chr2:37630210-37639686	chr2:38063061-38073221	24.0763
chr3:191119599-191128927	chr3:192146987-192152276	24.0761
chr3:3219516-3227234	chr3:4322000-4328366	24.0731
chr11:94876482-94887224	chr11:95484824-95492837	24.0642
chr10:76022235-76027416	chr10:76785164-76791795	24.0572
chr1:59204305-59210324	chr1:60184325-60196105	24.0338
chr1:38507218-38514484	chr1:39282763-39294234	24.0307
chr10:64945732-64953791	chr10:65384706-65390659	24.0294
chr7:38967731-38973068	chr7:39505800-39513379	24.0272
chr6:132598335-132603806	chr6:132804938-132814949	24.0073
chr5:50674774-50684010	chr5:51950866-51956850	24.0047
chr6:100561648-100567037	chr6:100892013-100899150	24.0039
chr2:200834557-200849164	chr2:201348351-201354725	24.0021
chr2:213636246-213642204	chr2:214011342-214018499	23.9958
chr3:111437994-111444781	chr3:111673491-111680850	23.9862
chr3:79573077-79582945	chr3:80724954-80730121	23.9766
chr11:117303958-117311232	chr11:117670346-117676522	23.9734
chr5:95279626-95286325	chr5:95670827-95676678	23.9689
chr3:187031387-187037758	chr3:187403819-187410392	23.9688
chr5:88023476-88028696	chr5:89570445-89576068	23.962
chr6:134501082-134510494	chr6:135152606-135161520	23.9567
chr5:162982086-162989130	chr5:163902259-163907953	23.9562
chr18:9966205-9971695	chr18:10518947-10529357	23.9558
chr6:134483060-134488300	chr6:135256623-135264262	23.949
chr1:213402663-213412029	chr1:214288409-214298290	23.9367
chr14:61938372-61946019	chr14:62186869-62193163	23.9357
chr10:64915210-64921306	chr10:65476375-65482275	23.9291
chr2:175636136-175642374	chr2:175845303-175850496	23.9232
chr18:9958778-9966204	chr18:10513598-10518946	23.9179
chr3:191128928-191136585	chr3:192138458-192146986	23.905
chr14:61931932-61938371	chr14:62201854-62207185	23.8956
chr2:37639687-37649578	chr2:38054170-38063060	23.8788
chr10:3224811-3245764	chr10:4805525-4811957	23.8729
chr3:155885017-155894178	chr3:156227926-156234679	23.8662
chr11:94906897-94912314	chr11:95478657-95484823	23.8632
chr3:69214903-69222728	chr3:69719562-69729294	23.8575
chr14:89499703-89506123	chr14:90380091-90385643	23.8506
chr1:213426862-213435786	chr1:214304968-214311521	23.8366
chr3:69207191-69214902	chr3:69719562-69729294	23.8319
chr10:64965061-64970683	chr10:65384706-65390659	23.8061
chr3:191128928-191136585	chr3:192168754-192175779	23.7943
chr2:213630982-213636245	chr2:214011342-214018499	23.7868
chr12:93380991-93389061	chr12:93809815-93820308	23.7674
chr3:79549871-79560732	chr3:80724954-80730121	23.7661
chr10:64970684-64979109	chr10:65476375-65482275	23.7428
chr3:79573077-79582945	chr3:80730122-80738508	23.7352
chr10:7906988-7917028	chr10:9251005-9256145	23.7329
chr1:59204305-59210324	chr1:60151123-60157985	23.7252
chr12:103338794-103354309	chr12:103948181-103958728	23.7201
chr1:203840398-203850514	chr1:204073488-204081899	23.7188
chr2:158900659-158906497	chr2:159594243-159602263	23.7125
chr8:128720410-128725413	chr8:130543110-130548287	23.6994
chr2:175636136-175642374	chr2:175835117-175845302	23.6947
chr2:37618084-37630209	chr2:38054170-38063060	23.6619
chr2:147796503-147801921	chr2:148658468-148666888	23.6599
chr14:89488941-89499702	chr14:90385644-90400004	23.656
chr9:103454762-103461661	chr9:104067464-104074686	23.6502
chr11:11046614-11058347	chr11:11806553-11814227	23.6426
chr13:44480168-44485168	chr13:45037493-45045895	23.635
chr7:54842922-54856396	chr7:55316771-55324389	23.6303
chr1:213547252-213552814	chr1:214311522-214318821	23.6242
chr19:37369709-37378219	chr19:37929674-37935501	23.6229
chr3:155095232-155101794	chr3:155417554-155423067	23.5994
chr6:112044224-112052835	chr6:112313155-112319486	23.5984
chr3:40626622-40634562	chr3:41916886-41930933	23.5901
chr11:117290836-117298216	chr11:117676523-117681971	23.5889
chr3:191136586-191142132	chr3:192168754-192175779	23.5888
chr3:101537145-101550918	chr3:101940194-101948029	23.5863
chr6:11144067-11149246	chr6:11485740-11496466	23.5846
chr12:89434246-89439249	chr12:89850444-89856323	23.5758
chr11:94899090-94906896	chr11:95478657-95484823	23.5733
chr13:85485892-85499428	chr13:86369583-86375420	23.5703
chr2:200849165-200860933	chr2:201348351-201354725	23.5447
chr12:70287462-70293515	chr12:70973031-70983265	23.544
chr6:112029603-112044223	chr6:112313155-112319486	23.5418
chr3:3255412-3260624	chr3:4328367-4337204	23.5393
chr3:3241112-3248778	chr3:4328367-4337204	23.5232
chr4:81285526-81292979	chr4:81915021-81924931	23.4999
chr3:155885017-155894178	chr3:156222687-156227925	23.4968
chr5:162982086-162989130	chr5:163907954-163916296	23.4954
chr4:81292980-81301358	chr4:81903137-81908397	23.4888
chr3:192535875-192541952	chr3:193286158-193292060	23.485
chr12:117673353-117691095	chr12:118270305-118276677	23.4779
chr4:110359300-110367897	chr4:110718652-110734166	23.4738
chr9:13427612-13434945	chr9:14348877-14361728	23.4563
chr19:37369709-37378219	chr19:37935502-37943794	23.4555
chr7:123791739-123803146	chr7:124447825-124452859	23.4444
chr13:45053370-45067860	chr13:45527336-45537188	23.437
chr6:130628561-130639424	chr6:131017155-131023550	23.4325
chr1:8077649-8094267	chr1:8357705-8363301	23.4283
chr3:101940194-101948029	chr3:102257196-102267856	23.4237
chr6:50780909-50786649	chr6:51876869-51885103	23.4168
chr1:38499585-38507217	chr1:39282763-39294234	23.4123
chr7:38967731-38973068	chr7:39500212-39505799	23.3864
chr6:113100446-113110754	chr6:114218958-114226023	23.3859
chr7:98625833-98632764	chr7:98903615-98912192	23.3848
chr3:71992135-71998540	chr3:72868269-72875080	23.3785
chr3:187464151-187475956	chr3:188650043-188655329	23.358
chr3:4752216-4761170	chr3:5025727-5031966	23.3512
chr4:17559931-17566399	chr4:18589838-18597088	23.3484
chr1:213418248-213426861	chr1:214266447-214288408	23.348
chr12:93367399-93380990	chr12:93809815-93820308	23.3259
chr13:85455921-85470721	chr13:86375421-86382366	23.3198
chr13:44480168-44485168	chr13:45045896-45053369	23.3157
chr6:134488301-134501081	chr6:135167722-135181347	23.3154
chr3:191111564-191119598	chr3:192152277-192163276	23.307
chr1:55745966-55753508	chr1:57040949-57047338	23.3056
chr10:64959248-64965060	chr10:65377091-65384705	23.2977
chr4:110359300-110367897	chr4:110734167-110740499	23.266
chr13:44480168-44485168	chr13:45010282-45026211	23.2611
chr5:163124799-163134537	chr5:163907954-163916296	23.2529
chr3:192529381-192535874	chr3:193286158-193292060	23.2419
chr12:117665475-117673352	chr12:118270305-118276677	23.2416
chr12:89448112-89454872	chr12:89856324-89861729	23.2367
chr4:158135331-158142574	chr4:158886222-158892261	23.2317
chr1:213552815-213564389	chr1:214288409-214298290	23.2292
chr2:156232531-156241760	chr2:158048724-158055243	23.2248
chr5:163124799-163134537	chr5:163902259-163907953	23.2199
chr1:59197807-59204304	chr1:60215889-60223873	23.2117
chr4:110340936-110346961	chr4:110734167-110740499	23.1997
chr1:8100800-8119025	chr1:8363302-8374467	23.1918
chr12:131813450-131819786	chr12:132107065-132114433	23.1873
chr1:26928979-26940702	chr1:27110351-27115735	23.185
chr12:72742428-72754967	chr12:74689588-74698135	23.1822
chr11:94906897-94912314	chr11:95492838-95501412	23.1611
chr3:111432062-111437993	chr3:111687235-111693620	23.1521
chr1:64146787-64156649	chr1:64696647-64708412	23.1497
chr10:7935234-7941113	chr10:9251005-9256145	23.1478
chr10:64927721-64945731	chr10:65384706-65390659	23.1449
chr6:151340118-151351851	chr6:151645973-151653551	23.1274
chr3:101532012-101537144	chr3:101898988-101912365	23.1208
chr6:134510495-134516500	chr6:135141918-135152605	23.1106
chr6:130639425-130649745	chr6:131023551-131033383	23.0931
chr1:26917130-26928978	chr1:27105116-27110350	23.0887
chr6:100567038-100572616	chr6:100908742-100916822	23.0861
chr11:94899090-94906896	chr11:95492838-95501412	23.0709
chr7:19739981-19752752	chr7:20625844-20635145	23.0498
chr1:38479190-38485590	chr1:39294235-39305755	23.0464
chr1:59204305-59210324	chr1:60229438-60242883	23.0335
chr1:75246497-75251645	chr1:75656153-75661218	23.0321
chr12:85974093-85980201	chr12:86261188-86266461	23.0226
chr14:89488941-89499702	chr14:90400005-90405437	23.0188
chr8:71059858-71068103	chr8:71435267-71445531	23.0046
chr9:13413361-13419052	chr9:14348877-14361728	23.0021
chr5:50246442-50255128	chr5:51944347-51950865	23.002
chr5:95279626-95286325	chr5:95664783-95670826	22.9973
chr3:187031387-187037758	chr3:187390969-187397413	22.9874
chr1:59197807-59204304	chr1:60209479-60215888	22.9524
chr8:71059858-71068103	chr8:71445532-71459671	22.9515
chr7:144745533-144750897	chr7:145782291-145787570	22.947
chr2:55243365-55249164	chr2:55395771-55401031	22.9363
chr8:29193412-29201520	chr8:29906492-29916570	22.9355
chr3:3235740-3241111	chr3:4337205-4342520	22.9315
chr6:32377836-32383039	chr6:32767305-32776879	22.9151
chr1:26917130-26928978	chr1:27121037-27127249	22.9142
chr3:155101795-155106936	chr3:155417554-155423067	22.8998
chr4:110353016-110359299	chr4:110713420-110718651	22.8986
chr1:174228851-174238146	chr1:174706934-174712523	22.8966
chr6:19040377-19047716	chr6:19858343-19870344	22.8865
chr12:93380991-93389061	chr12:93798503-93804147	22.8845
chr7:85512031-85521136	chr7:86110042-86117726	22.8844
chr13:85470722-85485891	chr13:86389544-86394608	22.8808
chr6:134488301-134501081	chr6:135126576-135141917	22.8772
chr11:111457810-111466970	chr11:111722565-111729150	22.8767
chr5:80807606-80814903	chr5:81460349-81471046	22.8728
chr19:15742466-15753143	chr19:15937192-15942277	22.8686
chr8:71068104-71077894	chr8:71435267-71445531	22.8662
chr1:203835044-203840397	chr1:204073488-204081899	22.8602
chr3:101521022-101532011	chr3:101912366-101932870	22.8595
chr10:7929837-7935233	chr10:9243069-9251004	22.8581
chr13:71878004-71884448	chr13:72462551-72469138	22.8496
chr5:163441116-163446773	chr5:163902259-163907953	22.832
chr8:102335610-102345552	chr8:103218162-103223558	22.8276
chr3:101954247-101960772	chr3:102227759-102251136	22.8259
chr4:81285526-81292979	chr4:81967349-81972756	22.8248
chr18:9966205-9971695	chr18:10508272-10513597	22.8162
chr5:162989131-162994623	chr5:163902259-163907953	22.8118
chr7:85506906-85512030	chr7:86099071-86110041	22.8019
chr8:102357640-102368626	chr8:103207006-103213087	22.8008
chr10:64965061-64970683	chr10:65368486-65377090	22.7906
chr13:26154447-26160030	chr13:26634989-26640728	22.7878
chr7:98632765-98638254	chr7:98912193-98918714	22.7783
chr10:7883591-7906987	chr10:9251005-9256145	22.7747
chr6:56219988-56228525	chr6:56474355-56480757	22.7669
chr2:42096096-42106171	chr2:42305399-42311024	22.7606
chr14:61931932-61938371	chr14:62193164-62201853	22.7352
chr6:11138899-11144066	chr6:11485740-11496466	22.7301
chr13:71878004-71884448	chr13:72435392-72441735	22.724
chr3:192541953-192553667	chr3:193286158-193292060	22.7073
chr12:107516725-107521979	chr12:107993917-108002322	22.6968
chr1:228852316-228864246	chr1:229363282-229377609	22.6879
chr11:111466971-111478003	chr11:111714019-111722564	22.6798
chr5:162968656-162976680	chr5:163907954-163916296	22.6786
chr1:55745966-55753508	chr1:57035622-57040948	22.6761
chr4:110340936-110346961	chr4:110718652-110734166	22.6721
chr1:213552815-213564389	chr1:214304968-214311521	22.666
chr5:162968656-162976680	chr5:163902259-163907953	22.6539
chr9:13419053-13427611	chr9:14361729-14370198	22.6534
chr3:97513953-97520239	chr3:97727956-97733161	22.6484
chr3:88243764-88249359	chr3:89152187-89157620	22.6445
chr7:54836553-54842921	chr7:55324390-55332255	22.6341
chr5:95286326-95291590	chr5:95670827-95676678	22.6095
chr12:72742428-72754967	chr12:74698136-74704064	22.6028
chr4:11761607-11771076	chr4:12630344-12638157	22.5996
chr6:100555740-100561647	chr6:100899151-100908741	22.5936
chr3:187435558-187448670	chr3:188675010-188681349	22.5822
chr5:80807606-80814903	chr5:81471047-81477113	22.5812
chr6:32383040-32394738	chr6:32767305-32776879	22.5773
chr7:123803147-123808419	chr7:124408302-124413555	22.5768
chr2:192677126-192686124	chr2:193024391-193029542	22.5732
chr5:65602694-65608001	chr5:66047875-66057861	22.5644
chr2:200849165-200860933	chr2:201325153-201342262	22.5614
chr2:192677126-192686124	chr2:193019372-193024390	22.5588
chr7:142697029-142708306	chr7:142899234-142912405	22.5482
chr6:113100446-113110754	chr6:114182854-114202372	22.5373
chr2:158900659-158906497	chr2:159602264-159608975	22.5355
chr6:73326285-73337112	chr6:73835861-73841335	22.5342
chr2:136661346-136672604	chr2:137122141-137133666	22.5328
chr6:132609368-132616667	chr6:132792052-132799813	22.5327
chr5:57179772-57188632	chr5:57738093-57743851	22.5317
chr7:144750898-144761284	chr7:145782291-145787570	22.5148
chr14:61931932-61938371	chr14:62207186-62215404	22.5102
chr10:7906988-7917028	chr10:9243069-9251004	22.5091
chr17:39010936-39019027	chr17:39698307-39705984	22.5066
chr1:214821007-214829882	chr1:215705108-215713467	22.5061
chr1:222960805-222967398	chr1:223260579-223266498	22.5055
chr3:155885017-155894178	chr3:156234680-156241196	22.5025
chr19:37369709-37378219	chr19:37943795-37954791	22.4724
chr6:130649746-130662626	chr6:131017155-131023550	22.4712
chr1:115679659-115685928	chr1:116006249-116017059	22.4709
chr12:70293516-70299133	chr12:70973031-70983265	22.4664
chr2:55249165-55254420	chr2:55395771-55401031	22.464
chr5:50267125-50272257	chr5:50658863-50668653	22.4562
chr7:123803147-123808419	chr7:124438416-124447824	22.4504
chr16:75827728-75836822	chr16:77199050-77205587	22.4108
chr4:81277882-81285525	chr4:81967349-81972756	22.4073
chr19:37451357-37457544	chr19:37713864-37724717	22.4023
chr6:132587548-132592624	chr6:132804938-132814949	22.3953
chr2:75693660-75699718	chr2:75832868-75843332	22.3931
chr7:123791739-123803146	chr7:124452860-124459687	22.3923
chr10:64959248-64965060	chr10:65476375-65482275	22.3913
chr6:113095347-113100445	chr6:114218958-114226023	22.3794
chr6:134483060-134488300	chr6:135152606-135161520	22.3682
chr6:11132445-11138898	chr6:11496467-11523345	22.365
chr12:93380991-93389061	chr12:93774112-93790830	22.363
chr6:32377836-32383039	chr6:32761863-32767304	22.3598
chr3:111432062-111437993	chr3:111673491-111680850	22.3529
chr6:132616668-132621769	chr6:132814950-132827409	22.3405
chr13:71890324-71896650	chr13:72441736-72453708	22.3403
chr1:228825971-228833125	chr1:229363282-229377609	22.3385
chr4:110353016-110359299	chr4:110740500-110745955	22.338
chr14:61938372-61946019	chr14:62215405-62220701	22.3313
chr13:26154447-26160030	chr13:26615287-26634988	22.3281
chr7:94079111-94097622	chr7:94823485-94829194	22.327
chr6:132592625-132598334	chr6:132799814-132804937	22.3267
chr4:38318936-38325934	chr4:38668076-38681603	22.3189
chr2:121457051-121465448	chr2:121840151-121849379	22.3141
chr3:170897870-170903254	chr3:171174509-171181399	22.3065
chr1:64146787-64156649	chr1:64708413-64721574	22.3041
chr11:128036962-128045889	chr11:128708482-128719616	22.2896
chr3:111444782-111452120	chr3:111680851-111687234	22.2834
chr12:103330971-103338793	chr12:103958729-103965564	22.282
chr5:64107023-64120363	chr5:64777558-64786391	22.2747
chr2:199170128-199177973	chr2:200606483-200616519	22.2719
chr20:57439790-57445360	chr20:57977288-57987304	22.2715
chr6:134488301-134501081	chr6:135234430-135241426	22.2678
chr8:19251751-19258556	chr8:19645358-19658194	22.2575
chr6:56175523-56182134	chr6:56463231-56468390	22.2527
chr4:104939648-104945552	chr4:105779201-105784448	22.2438
chr5:50297123-50304451	chr5:50668654-50674773	22.2394
chr3:88257022-88263649	chr3:89146046-89152186	22.2385
chr6:100555740-100561647	chr6:100908742-100916822	22.2306
chr17:39004657-39010935	chr17:39698307-39705984	22.2303
chr4:104934269-104939647	chr4:105779201-105784448	22.2244
chr3:3214262-3219515	chr3:4337205-4342520	22.2223
chr5:162994624-163000286	chr5:163902259-163907953	22.2195
chr4:81277882-81285525	chr4:81915021-81924931	22.2143
chr5:87066468-87074591	chr5:87996936-88007239	22.2087
chr4:17815801-17821343	chr4:18581681-18589837	22.2076
chr12:93367399-93380990	chr12:93798503-93804147	22.2064
chr2:55237156-55243364	chr2:55395771-55401031	22.2018
chr3:170903255-170912570	chr3:171174509-171181399	22.1993
chr3:69214903-69222728	chr3:69713925-69719561	22.1885
chr13:44466787-44474727	chr13:45010282-45026211	22.1884
chr3:187475957-187495399	chr3:188675010-188681349	22.1859
chr1:222960805-222967398	chr1:223255562-223260578	22.1841
chr2:200860934-200866024	chr2:201342263-201348350	22.183
chr6:32383040-32394738	chr6:32761863-32767304	22.179
chr12:85944458-85949897	chr12:86261188-86266461	22.1785
chr12:106778529-106789117	chr12:107305216-107311499	22.1766
chr14:89483381-89488940	chr14:90380091-90385643	22.1738
chr11:94869741-94876481	chr11:95484824-95492837	22.1731
chr2:121457051-121465448	chr2:121823750-121840150	22.1702
chr1:8061081-8066530	chr1:8374468-8381246	22.1621
chr2:178985098-178993261	chr2:179281098-179290484	22.1549
chr13:44474728-44480167	chr13:45053370-45067860	22.1507
chr3:88294319-88300594	chr3:89152187-89157620	22.1452
chr2:147796503-147801921	chr2:148666889-148687952	22.1421
chr11:17747272-17753001	chr11:17994272-17999576	22.1283
chr2:213621286-213630981	chr2:214018500-214026299	22.1245
chr12:106778529-106789117	chr12:107311500-107317312	22.1228
chr5:163446774-163451799	chr5:163902259-163907953	22.1219
chr7:38973069-38979139	chr7:39505800-39513379	22.1142
chr5:125683801-125689612	chr5:125876590-125882577	22.0966
chr3:40602083-40617560	chr3:41916886-41930933	22.0908
chr5:162989131-162994623	chr5:163907954-163916296	22.0889
chr14:89488941-89499702	chr14:90405438-90413709	22.0872
chr1:228816382-228825970	chr1:229363282-229377609	22.0862
chr7:38827111-38836983	chr7:39553078-39563910	22.0764
chr2:200821132-200834556	chr2:201342263-201348350	22.0708
chr6:18987770-18993107	chr6:19858343-19870344	22.0664
chr1:55745966-55753508	chr1:57061930-57068506	22.0599
chr6:135771756-135790288	chr6:136570618-136581183	22.0556
chr1:59204305-59210324	chr1:60179140-60184324	22.0534
chr16:75817011-75822086	chr16:77205588-77213192	22.0529
chr2:175636136-175642374	chr2:175850497-175866985	22.048
chr12:107511492-107516724	chr12:107993917-108002322	22.0217
chr1:228846199-228852315	chr1:229363282-229377609	22.0149
chr8:102345553-102350603	chr8:103218162-103223558	22.0138
chr11:94876482-94887224	chr11:95492838-95501412	21.9905
chr4:81285526-81292979	chr4:81972757-81978604	21.9872
chr11:11046614-11058347	chr11:11814228-11820385	21.9845
chr6:112029603-112044223	chr6:112295135-112313154	21.9834
chr2:136661346-136672604	chr2:137139712-137153694	21.9768
chr8:71068104-71077894	chr8:71445532-71459671	21.9756
chr19:15734349-15742465	chr19:15937192-15942277	21.9732
chr5:95271997-95279625	chr5:95670827-95676678	21.9621
chr8:102350604-102357639	chr8:103218162-103223558	21.9604
chr6:56219988-56228525	chr6:56411340-56417449	21.9568
chr3:69207191-69214902	chr3:69713925-69719561	21.9555
chr3:71986992-71992134	chr3:72862022-72868268	21.9543
chr3:79135345-79143681	chr3:79412207-79422282	21.9541
chr10:76013205-76022234	chr10:76779602-76785163	21.9436
chr4:153422217-153433565	chr4:153557814-153566918	21.9366
chr6:50770606-50780908	chr6:51885104-51890753	21.9272
chr7:38836984-38842222	chr7:39553078-39563910	21.9242
chr2:147801922-147807042	chr2:148658468-148666888	21.9227
chr7:123803147-123808419	chr7:124419493-124431140	21.9216
chr7:85512031-85521136	chr7:86093251-86099070	21.9167
chr6:19031535-19040376	chr6:19858343-19870344	21.9128
chr6:112044224-112052835	chr6:112295135-112313154	21.9066
chr18:9971696-9978960	chr18:10513598-10518946	21.9062
chr6:42619048-42627817	chr6:42835410-42841140	21.9054
chr12:107516725-107521979	chr12:108002323-108008092	21.9053
chr10:119251232-119265913	chr10:119998349-120003484	21.905
chr3:97503767-97513952	chr3:97727956-97733161	21.9005
chr14:59589228-59596533	chr14:59902721-59910737	21.8891
chr12:85846300-85853936	chr12:86261188-86266461	21.8804
chr1:214829883-214836054	chr1:215692198-215698625	21.8761
chr1:182049666-182054729	chr1:182363897-182374431	21.8736
chr5:80801848-80807605	chr5:81444643-81452510	21.8646
chr1:75246497-75251645	chr1:75667772-75675673	21.8566
chr13:93888128-93894304	chr13:94980743-94996807	21.8528
chr6:134501082-134510494	chr6:135256623-135264262	21.8487
chr3:88249360-88257021	chr3:89146046-89152186	21.8241
chr6:132621770-132627903	chr6:132792052-132799813	21.822
chr4:104934269-104939647	chr4:105784449-105790612	21.8185
chr10:64945732-64953791	chr10:65368486-65377090	21.8184
chr10:7883591-7906987	chr10:9243069-9251004	21.8166
chr2:158892595-158900658	chr2:159594243-159602263	21.8138
chr6:132598335-132603806	chr6:132799814-132804937	21.8138
chr11:94876482-94887224	chr11:95478657-95484823	21.8069
chr1:213435787-213448822	chr1:214298291-214304967	21.8039
chr11:117319014-117327099	chr11:117670346-117676522	21.802
chr5:87074592-87082650	chr5:87991490-87996935	21.8007
chr8:128725414-128730922	chr8:130548288-130554561	21.7975
chr7:144750898-144761284	chr7:145776267-145782290	21.7911
chr7:144745533-144750897	chr7:145776267-145782290	21.7861
chr9:13365173-13372225	chr9:14348877-14361728	21.778
chr2:200834557-200849164	chr2:201325153-201342262	21.7735
chr7:94079111-94097622	chr7:94818357-94823484	21.7731
chr6:56219988-56228525	chr6:56417450-56426484	21.7661
chr14:61931932-61938371	chr14:62186869-62193163	21.7607
chr8:86371687-86381633	chr8:86986706-86994812	21.7599
chr6:100561648-100567037	chr6:100943213-100951874	21.7509
chr5:88015252-88023475	chr5:89561503-89570444	21.7505
chr6:56182135-56192571	chr6:56463231-56468390	21.7443
chr11:128027026-128036961	chr11:128708482-128719616	21.7343
chr10:7935234-7941113	chr10:9243069-9251004	21.7255
chr13:40256128-40269080	chr13:41254326-41259328	21.7162
chr12:72782352-72792653	chr12:74689588-74698135	21.7134
chr12:117673353-117691095	chr12:118261165-118270304	21.7093
chr4:81277882-81285525	chr4:81972757-81978604	21.6967
chr13:44620183-44626288	chr13:45010282-45026211	21.6957
chr8:106951910-106959627	chr8:107596408-107603217	21.6936
chr11:27204699-27212471	chr11:27499054-27507505	21.683
chr5:50668654-50674773	chr5:51956851-51962846	21.6803
chr13:26147254-26154446	chr13:26640729-26646860	21.6803
chr6:134488301-134501081	chr6:135205416-135210731	21.6708
chr2:42096096-42106171	chr2:42299026-42305398	21.6554
chr3:71986992-71992134	chr3:72875081-72883055	21.6522
chr3:4761171-4768118	chr3:5025727-5031966	21.638
chr13:85485892-85499428	chr13:86394609-86402055	21.6337
chr4:81285526-81292979	chr4:81959179-81967348	21.6336
chr4:109603626-109610233	chr4:110323084-110332962	21.6137
chr5:162994624-163000286	chr5:163907954-163916296	21.6058
chr12:117665475-117673352	chr12:118261165-118270304	21.6051
chr2:37639687-37649578	chr2:38063061-38073221	21.5981
chr14:89506124-89516738	chr14:90380091-90385643	21.5923
chr14:89488941-89499702	chr14:90356558-90380090	21.5903
chr1:238030402-238037627	chr1:239110321-239115900	21.587
chr9:13408294-13413360	chr9:14348877-14361728	21.5867
chr13:45045896-45053369	chr13:45527336-45537188	21.5854
chr1:214836055-214842846	chr1:215698626-215705107	21.5816
chr1:233574420-233581186	chr1:234207120-234213438	21.5769
chr4:81270349-81277881	chr4:81908398-81915020	21.559
chr6:135771756-135790288	chr6:136560621-136570617	21.5552
chr3:191155972-191161688	chr3:192152277-192163276	21.5522
chr3:101960773-101976902	chr3:102251137-102257195	21.5474
chr6:56219988-56228525	chr6:56426485-56435393	21.5455
chr7:98638255-98648035	chr7:98903615-98912192	21.5451
chr13:76434597-76441934	chr13:77469841-77476822	21.5449
chr6:73326285-73337112	chr6:73841336-73852951	21.5443
chr4:129497034-129504734	chr4:129721336-129730072	21.5442
chr5:95286326-95291590	chr5:95664783-95670826	21.5438
chr5:80801848-80807605	chr5:81477114-81489864	21.5336
chr4:17546422-17554878	chr4:18581681-18589837	21.5333
chr3:152743797-152749525	chr3:153309790-153315576	21.5291
chr2:46874878-46883260	chr2:47113034-47123527	21.5284
chr10:3265548-3285529	chr10:4811958-4818577	21.5251
chr6:135766550-135771755	chr6:136570618-136581183	21.5245
chr6:15682474-15690148	chr6:16177815-16182961	21.5137
chr8:71051525-71059857	chr8:71445532-71459671	21.5111
chr2:159028222-159034586	chr2:159594243-159602263	21.5039
chr4:17539181-17546421	chr4:18589838-18597088	21.4958
chr12:107511492-107516724	chr12:108002323-108008092	21.4937
chr6:15682474-15690148	chr6:16182962-16188851	21.4934
chr1:8077649-8094267	chr1:8351925-8357704	21.4932
chr19:23516710-23522898	chr19:24319188-24326497	21.4926
chr12:72792654-72799327	chr12:74689588-74698135	21.4892
chr12:93367399-93380990	chr12:93820309-93830390	21.4858
chr1:178493803-178500100	chr1:178966093-178974376	21.4847
chr12:93380991-93389061	chr12:93820309-93830390	21.4831
chr5:87082651-87089664	chr5:88007240-88015251	21.4777
chr2:37618084-37630209	chr2:38063061-38073221	21.4743
chr1:228880609-228888718	chr1:229363282-229377609	21.4724
chr8:102311002-102319214	chr8:103213088-103218161	21.4665
chr11:94887225-94893567	chr11:95466058-95478656	21.4651
chr4:104939648-104945552	chr4:105784449-105790612	21.4632
chr12:99438839-99444975	chr12:100051702-100057167	21.4596
chr1:75246497-75251645	chr1:75649214-75656152	21.454
chr1:59197807-59204304	chr1:60223874-60229437	21.4522
chr4:109603626-109610233	chr4:110310941-110323083	21.445
chr8:29193412-29201520	chr8:29893129-29906491	21.43
chr3:187037759-187045200	chr3:187403819-187410392	21.4282
chr1:59204305-59210324	chr1:60140897-60151122	21.4236
chr6:11149247-11155070	chr6:11496467-11523345	21.4232
chr6:130628561-130639424	chr6:131023551-131033383	21.4177
chr1:228838389-228846198	chr1:229363282-229377609	21.4158
chr5:167006092-167011688	chr5:167455493-167460652	21.4122
chr10:35920553-35926483	chr10:37067837-37075019	21.4081
chr4:17821344-17827025	chr4:18569116-18581680	21.3992
chr17:70725953-70745419	chr17:71176388-71187908	21.3984
chr1:229763414-229770506	chr1:230436822-230442858	21.3983
chr12:106778529-106789117	chr12:107295028-107305215	21.3972
chr5:65596633-65602693	chr5:66047875-66057861	21.3945
chr10:64970684-64979109	chr10:65384706-65390659	21.3936
chr3:101532012-101537144	chr3:101948030-101954246	21.3899
chr11:11058348-11068095	chr11:11806553-11814227	21.389
chr5:81650373-81655741	chr5:82726822-82734338	21.3877
chr2:75693660-75699718	chr2:75843333-75852579	21.3824
chr1:8071954-8077648	chr1:8410788-8421658	21.3668
chr7:98632765-98638254	chr7:98918715-98927018	21.3655
chr3:178813595-178823171	chr3:179032700-179041916	21.3648
chr4:158142575-158150089	chr4:158892262-158897528	21.3577
chr10:64921307-64927720	chr10:65384706-65390659	21.3564
chr6:151326185-151331405	chr6:151638650-151645972	21.3521
chr1:8066531-8071953	chr1:8363302-8374467	21.3485
chr3:170140712-170146373	chr3:170528238-170533365	21.3434
chr13:93899849-93907799	chr13:94980743-94996807	21.341
chr14:61924573-61931931	chr14:62201854-62207185	21.3407
chr5:174373044-174382046	chr5:174869498-174875640	21.3392
chr8:102329361-102335609	chr8:103200323-103207005	21.3392
chr3:101537145-101550918	chr3:101932871-101940193	21.325
chr8:71051525-71059857	chr8:71435267-71445531	21.3249
chr1:180487015-180495543	chr1:180825615-180832730	21.3183
chr5:170840028-170845217	chr5:171298344-171304318	21.3129
chr13:93894305-93899848	chr13:94980743-94996807	21.3106
chr5:50674774-50684010	chr5:51956851-51962846	21.2958
chr13:26141835-26147253	chr13:26634989-26640728	21.2863
chr10:64927721-64945731	chr10:65471004-65476374	21.2848
chr3:178823172-178830073	chr3:179032700-179041916	21.2832
chr10:64921307-64927720	chr10:65471004-65476374	21.2711
chr3:16306619-16312019	chr3:16588754-16595156	21.2705
chr2:197967197-197975890	chr2:198239489-198249696	21.2529
chr3:187025902-187031386	chr3:187397414-187403818	21.2424
chr5:88015252-88023475	chr5:89477066-89483801	21.2291
chr3:155095232-155101794	chr3:155423068-155429655	21.2255
chr4:81285526-81292979	chr4:81953649-81959178	21.212
chr1:26928979-26940702	chr1:27115736-27121036	21.2105
chr12:95978131-95987871	chr12:96199018-96204467	21.2091
chr13:44466787-44474727	chr13:45026212-45031528	21.2047
chr13:71867045-71878003	chr13:72462551-72469138	21.2042
chr1:75251646-75256853	chr1:75661219-75667771	21.2
chr5:66558759-66564827	chr5:67546482-67553910	21.1968
chr12:70267142-70273504	chr12:70973031-70983265	21.1931
chr1:75240412-75246496	chr1:75656153-75661218	21.1902
chr5:50255129-50262104	chr5:51866544-51872701	21.1862
chr5:50272258-50278921	chr5:50674774-50684010	21.1788
chr5:88007240-88015251	chr5:89576069-89586437	21.177
chr1:38485591-38499584	chr1:39294235-39305755	21.1765
chr5:50255129-50262104	chr5:50695443-50705621	21.1753
chr1:213426862-213435786	chr1:214288409-214298290	21.1743
chr1:59197807-59204304	chr1:60204110-60209478	21.1693
chr8:106940971-106951909	chr8:107596408-107603217	21.1645
chr4:17821344-17827025	chr4:18597089-18603009	21.1606
chr8:102319215-102329360	chr8:103218162-103223558	21.1575
chr3:191111564-191119598	chr3:192163277-192168753	21.1549
chr4:13650243-13656173	chr4:14998795-15009420	21.1462
chr16:75822087-75827727	chr16:77199050-77205587	21.1426
chr3:170897870-170903254	chr3:171181400-171194992	21.1407
chr3:3248779-3255411	chr3:4328367-4337204	21.1287
chr3:152743797-152749525	chr3:153479562-153487831	21.1248
chr3:16312020-16321452	chr3:16588754-16595156	21.1163
chr2:158892595-158900658	chr2:159602264-159608975	21.1055
chr2:136672605-136680253	chr2:137122141-137133666	21.1046
chr9:103469136-103474857	chr9:104067464-104074686	21.1036
chr2:155290085-155295902	chr2:156164022-156171574	21.0966
chr7:123784936-123791738	chr7:124431141-124438415	21.0959
chr1:8077649-8094267	chr1:8319696-8328422	21.0882
chr10:64979110-64991098	chr10:65377091-65384705	21.08
chr10:76013205-76022234	chr10:76839651-76846960	21.0735
chr3:112361340-112366503	chr3:112693911-112699724	21.0717
chr10:64945732-64953791	chr10:65471004-65476374	21.0711
chr7:19752753-19764645	chr7:20635146-20655364	21.0697
chr17:39010936-39019027	chr17:39688137-39698306	21.0694
chr6:134463972-134474663	chr6:135141918-135152605	21.0611
chr8:38295610-38304291	chr8:38566594-38576667	21.0572
chr19:15742466-15753143	chr19:15942278-15947889	21.0485
chr3:88288679-88294318	chr3:89152187-89157620	21.0483
chr4:81277882-81285525	chr4:81959179-81967348	21.0478
chr5:50246442-50255128	chr5:50658863-50668653	21.0423
chr3:178813595-178823171	chr3:179025851-179032699	21.0405
chr19:19934791-19943381	chr19:20269715-20279592	21.0396
chr13:93907800-93914009	chr13:94996808-95002007	21.0215
chr1:115679659-115685928	chr1:115994021-116006248	21.0188
chr6:134488301-134501081	chr6:135181348-135186803	21.0179
chr13:71884449-71890323	chr13:72435392-72441735	21.0179
chr6:50780909-50786649	chr6:51792862-51812600	21.0156
chr5:81650373-81655741	chr5:82734339-82749342	21.0113
chr12:72742428-72754967	chr12:74682318-74689587	21.003
chr5:125683801-125689612	chr5:125871488-125876589	21.0021
chr2:15774557-15783602	chr2:16674932-16684562	21.0012
chr7:19791773-19799038	chr7:20635146-20655364	21.0007
chr3:3260625-3268425	chr3:4328367-4337204	20.9974
chr1:238037628-238043820	chr1:239110321-239115900	20.9924
chr4:17554879-17559930	chr4:18581681-18589837	20.9917
chr1:55753509-55758925	chr1:57052391-57061929	20.9868
chr2:208611716-208619253	chr2:208927884-208935439	20.9831
chr6:19016165-19031534	chr6:19858343-19870344	20.9808
chr12:85869965-85875404	chr12:86261188-86266461	20.9806
chr8:19251751-19258556	chr8:19639043-19645357	20.9796
chr9:13413361-13419052	chr9:14361729-14370198	20.9781
chr13:44480168-44485168	chr13:45026212-45031528	20.9732
chr2:149391688-149398814	chr2:149830596-149835595	20.9704
chr12:11728142-11736158	chr12:12197376-12203509	20.9696
chr6:134488301-134501081	chr6:135227709-135234429	20.967
chr19:37451357-37457544	chr19:37724718-37730427	20.9667
chr7:41027392-41032861	chr7:41746704-41753199	20.965
chr6:56168902-56175522	chr6:56455733-56463230	20.9641
chr11:128036962-128045889	chr11:128697081-128703454	20.9633
chr14:61938372-61946019	chr14:62220702-62232526	20.962
chr7:38973069-38979139	chr7:39500212-39505799	20.9528
chr5:57179772-57188632	chr5:57743852-57751036	20.9491
chr12:93367399-93380990	chr12:93774112-93790830	20.9489
chr18:67861570-67867773	chr18:68106316-68114840	20.9401
chr4:110346962-110353015	chr4:110740500-110745955	20.9392
chr4:38318936-38325934	chr4:38681604-38686846	20.9384
chr2:42096096-42106171	chr2:42311025-42323678	20.9334
chr13:76434597-76441934	chr13:77476823-77482073	20.9314
chr11:27212472-27217509	chr11:27499054-27507505	20.9293
chr6:56228526-56235954	chr6:56444277-56449763	20.9275
chr1:229791562-229807929	chr1:230436822-230442858	20.9267
chr1:75240412-75246496	chr1:75667772-75675673	20.9265
chr5:163000287-163007182	chr5:163902259-163907953	20.9221
chr5:163134538-163140265	chr5:163902259-163907953	20.9214
chr13:93870662-93888127	chr13:94996808-95002007	20.9206
chr12:11736159-11743242	chr12:12197376-12203509	20.9112
chr6:149404499-149411011	chr6:149737024-149751731	20.9098
chr2:37630210-37639686	chr2:38108446-38114079	20.9086
chr12:72731960-72742427	chr12:74689588-74698135	20.9049
chr8:106929146-106940970	chr8:107596408-107603217	20.9042
chr5:88015252-88023475	chr5:89586438-89593441	20.9012
chr5:95271997-95279625	chr5:95664783-95670826	20.9008
chr1:228800110-228816381	chr1:229363282-229377609	20.8972
chr2:37618084-37630209	chr2:38108446-38114079	20.8964
chr1:59204305-59210324	chr1:60163561-60179139	20.8853
chr2:46883261-46893534	chr2:47113034-47123527	20.8832
chr2:199177974-199183043	chr2:200606483-200616519	20.879
chr3:178823172-178830073	chr3:179025851-179032699	20.8779
chr19:37457545-37468592	chr19:37713864-37724717	20.8769
chr6:159131803-159144770	chr6:159389237-159394607	20.8739
chr2:28838881-28844032	chr2:28969657-28978476	20.8639
chr2:20646106-20660274	chr2:20834151-20842651	20.8538
chr12:93380991-93389061	chr12:93790831-93798502	20.8494
chr5:64107023-64120363	chr5:64786392-64811844	20.8471
chr21:28218324-28225331	chr21:29708057-29715117	20.8455
chr6:113095347-113100445	chr6:114182854-114202372	20.8437
chr1:214829883-214836054	chr1:215713468-215720349	20.8432
chr4:17810111-17815800	chr4:18589838-18597088	20.8423
chr5:141530860-141540039	chr5:141919579-141925076	20.8407
chr2:159028222-159034586	chr2:159602264-159608975	20.8404
chr9:13427612-13434945	chr9:14361729-14370198	20.828
chr11:117311233-117319013	chr11:117681972-117689953	20.8254
chr5:114643563-114652845	chr5:114934289-114941485	20.8187
chr10:64927721-64945731	chr10:65368486-65377090	20.8052
chr12:95978131-95987871	chr12:96204468-96211789	20.8029
chr5:80807606-80814903	chr5:81452511-81460348	20.7987
chr1:59210325-59224111	chr1:60215889-60223873	20.7986
chr10:64965061-64970683	chr10:65482276-65492152	20.7982
chr9:103461662-103469135	chr9:104074687-104084947	20.7959
chr21:28210007-28218323	chr21:29708057-29715117	20.7958
chr1:228870042-228880608	chr1:229352925-229363281	20.7945
chr5:141530860-141540039	chr5:141925077-141942402	20.7938
chr3:88263650-88288678	chr3:89146046-89152186	20.792
chr13:45053370-45067860	chr13:45554780-45560020	20.787
chr3:101521022-101532011	chr3:101898988-101912365	20.7827
chr8:86363563-86371686	chr8:86986706-86994812	20.7764
chr11:94893568-94899089	chr11:95466058-95478656	20.7722
chr2:175636136-175642374	chr2:175828622-175835116	20.7691
chr3:42302560-42310211	chr3:42476627-42485267	20.7673
chr6:134474664-134483059	chr6:135141918-135152605	20.7612
chr13:45037493-45045895	chr13:45543595-45549708	20.7513
chr4:81277882-81285525	chr4:81953649-81959178	20.7439
chr5:163435157-163441115	chr5:163902259-163907953	20.7388
chr3:187037759-187045200	chr3:187390969-187397413	20.7384
chr14:59596534-59606709	chr14:59902721-59910737	20.7342
chr6:130618290-130628560	chr6:131017155-131023550	20.7302
chr11:111452544-111457809	chr11:111703363-111714018	20.7292
chr5:50246442-50255128	chr5:50684011-50695442	20.7289
chr11:94869741-94876481	chr11:95492838-95501412	20.728
chr6:132587548-132592624	chr6:132799814-132804937	20.7219
chr3:40617561-40626621	chr3:41909888-41916885	20.7195
chr6:151340118-151351851	chr6:151628064-151638649	20.7178
chr4:104929125-104934268	chr4:105779201-105784448	20.7157
chr16:75836823-75842473	chr16:77205588-77213192	20.7123
chr7:123791739-123803146	chr7:124459688-124464892	20.7105
chr1:38469210-38479189	chr1:39282763-39294234	20.6977
chr19:23522899-23541480	chr19:24319188-24326497	20.6926
chr12:124538529-124545828	chr12:124803791-124811355	20.6896
chr6:135761127-135766549	chr6:136570618-136581183	20.6884
chr13:71867045-71878003	chr13:72435392-72441735	20.6871
chr7:54836553-54842921	chr7:55332256-55337866	20.686
chr3:187475957-187495399	chr3:188661621-188668605	20.6858
chr1:26928979-26940702	chr1:27105116-27110350	20.6855
chr3:170120354-170140711	chr3:170528238-170533365	20.6822
chr6:159201847-159214921	chr6:159389237-159394607	20.6744
chr7:41027392-41032861	chr7:41736390-41746703	20.6709
chr12:72782352-72792653	chr12:74698136-74704064	20.6708
chr1:233574420-233581186	chr1:234199274-234207119	20.6635
chr11:117298217-117303957	chr11:117670346-117676522	20.6615
chr9:10359525-10378305	chr9:12322313-12330347	20.6597
chr5:50284215-50290569	chr5:50668654-50674773	20.6584
chr7:123834036-123842127	chr7:124431141-124438415	20.6576
chr1:222960805-222967398	chr1:223266499-223272098	20.6571
chr6:134488301-134501081	chr6:135196818-135205415	20.6533
chr5:88028697-88036327	chr5:89024771-89049934	20.6533
chr1:182054730-182061743	chr1:182363897-182374431	20.652
chr14:89499703-89506123	chr14:90385644-90400004	20.6499
chr8:102368627-102374258	chr8:103213088-103218161	20.6493
chr5:73198096-73204354	chr5:73954450-73960466	20.6452
chr12:103338794-103354309	chr12:103958729-103965564	20.6419
chr12:89422546-89434245	chr12:89850444-89856323	20.6413
chr10:3252735-3265547	chr10:4792658-4798579	20.6409
chr6:32372551-32377835	chr6:32767305-32776879	20.6395
chr10:12254289-12261606	chr10:13112460-13125287	20.6387
chr3:62857987-62870421	chr3:63171808-63179326	20.6365
chr8:119755020-119760350	chr8:120078833-120083931	20.6341
chr5:174382047-174392926	chr5:174869498-174875640	20.6334
chr10:3285530-3291012	chr10:4798580-4805524	20.6259
chr3:99548096-99565433	chr3:99773756-99781606	20.6155
chr13:26141835-26147253	chr13:26615287-26634988	20.6138
chr1:174228851-174238146	chr1:174701469-174706933	20.6129
chr12:89439250-89448111	chr12:89838174-89850443	20.6061
chr5:88007240-88015251	chr5:89570445-89576068	20.6038
chr1:213402663-213412029	chr1:214311522-214318821	20.6023
chr6:50780909-50786649	chr6:51890754-51899428	20.5999
chr13:71890324-71896650	chr13:72453709-72462550	20.5969
chr7:98625833-98632764	chr7:98912193-98918714	20.5939
chr2:136644858-136650391	chr2:137133667-137139711	20.5933
chr12:106778529-106789117	chr12:107288491-107295027	20.5915
chr2:156232531-156241760	chr2:158035212-158048723	20.5914
chr4:109596107-109603625	chr4:110323084-110332962	20.5867
chr10:3291013-3297957	chr10:4805525-4811957	20.5835
chr6:50770606-50780908	chr6:51826898-51837094	20.5788
chr3:194388838-194394496	chr3:194975116-194994871	20.5755
chr6:15673904-15682473	chr6:16182962-16188851	20.57
chr18:67867774-67876674	chr18:68106316-68114840	20.5668
chr8:86371687-86381633	chr8:86994813-87005509	20.5658
chr10:76013205-76022234	chr10:76846961-76857908	20.5647
chr9:13365173-13372225	chr9:14361729-14370198	20.5637
chr12:131813450-131819786	chr12:132114434-132133080	20.5624
chr6:42619048-42627817	chr6:42825439-42835409	20.5602
chr2:20633717-20640057	chr2:20834151-20842651	20.5573
chr13:71884449-71890323	chr13:72462551-72469138	20.5571
chr12:107516725-107521979	chr12:108008093-108015075	20.5513
chr5:163119421-163124798	chr5:163907954-163916296	20.5441
chr6:135843552-135851543	chr6:136560621-136570617	20.5432
chr10:28934500-28968216	chr10:29588121-29598883	20.5424
chr2:197975891-197984149	chr2:198230639-198239488	20.5411
chr12:106773097-106778528	chr12:107305216-107311499	20.5396
chr2:178985098-178993261	chr2:179272126-179281097	20.5384
chr3:155101795-155106936	chr3:155423068-155429655	20.5374
chr1:203835044-203840397	chr1:204117903-204126528	20.5362
chr6:134463972-134474663	chr6:135256623-135264262	20.5317
chr12:89454873-89462041	chr12:89850444-89856323	20.5284
chr4:17839276-17844651	chr4:18589838-18597088	20.5247
chr1:55734120-55745965	chr1:57052391-57061929	20.5237
chr4:81270349-81277881	chr4:81903137-81908397	20.5229
chr13:45045896-45053369	chr13:45554780-45560020	20.5165
chr8:106951910-106959627	chr8:107603218-107609832	20.5158
chr14:61931932-61938371	chr14:62215405-62220701	20.5134
chr7:144718877-144724218	chr7:145782291-145787570	20.5045
chr6:15673904-15682473	chr6:16177815-16182961	20.5043
chr8:29193412-29201520	chr8:29578511-29585285	20.5002
chr12:124530542-124538528	chr12:124803791-124811355	20.4995
chr12:72792654-72799327	chr12:74698136-74704064	20.4966
chr12:85938368-85944457	chr12:86261188-86266461	20.4941
chr8:19258557-19267971	chr8:19645358-19658194	20.4902
chr3:63349859-63355291	chr3:63799450-63805428	20.4854
chr3:187457386-187464150	chr3:188644640-188650042	20.4794
chr4:81285526-81292979	chr4:81897881-81903136	20.474
chr12:99431808-99438838	chr12:100051702-100057167	20.4708
chr4:104929125-104934268	chr4:105784449-105790612	20.4678
chr3:170903255-170912570	chr3:171181400-171194992	20.4678
chr2:213630982-213636245	chr2:214032620-214040807	20.4671
chr5:163119421-163124798	chr5:163902259-163907953	20.4654
chr3:152743797-152749525	chr3:153487832-153494293	20.4613
chr17:70708585-70720498	chr17:71176388-71187908	20.4596
chr4:103538013-103543188	chr4:103924174-103929254	20.4581
chr3:187045201-187053017	chr3:187397414-187403818	20.458
chr2:37630210-37639686	chr2:38042027-38054169	20.4573
chr4:175280413-175290890	chr4:175555374-175560695	20.4549
chr4:69361067-69366265	chr4:70008214-70014337	20.4548
chr4:109596107-109603625	chr4:110310941-110323083	20.4513
chr9:13434946-13440181	chr9:14348877-14361728	20.4476
chr11:94906897-94912314	chr11:95466058-95478656	20.4447
chr1:8094268-8100799	chr1:8319696-8328422	20.4433
chr12:106773097-106778528	chr12:107311500-107317312	20.4401
chr6:50780909-50786649	chr6:51837095-51842324	20.4378
chr1:228833126-228838388	chr1:229363282-229377609	20.4378
chr1:64141373-64146786	chr1:64696647-64708412	20.4363
chr5:167006092-167011688	chr5:167441544-167450146	20.4286
chr7:85512031-85521136	chr7:86085361-86093250	20.4276
chr10:64970684-64979109	chr10:65368486-65377090	20.4267
chr7:107824786-107830523	chr7:108126314-108131848	20.4261
chr1:59210325-59224111	chr1:60209479-60215888	20.4251
chr14:61938372-61946019	chr14:62180927-62186868	20.4177
chr8:93071115-93076710	chr8:94366302-94373992	20.4172
chr10:12254289-12261606	chr10:13125288-13132519	20.4158
chr6:50770606-50780908	chr6:51812601-51826897	20.411
chr4:153433566-153442196	chr4:153557814-153566918	20.3988
chr5:81655742-81661425	chr5:82726822-82734338	20.3937
chr3:111444782-111452120	chr3:111673491-111680850	20.3913
chr6:100561648-100567037	chr6:100958879-100971165	20.3909
chr3:101537145-101550918	chr3:101912366-101932870	20.3898
chr2:55254421-55262675	chr2:55395771-55401031	20.3815
chr12:85875405-85882089	chr12:86261188-86266461	20.3807
chr8:19243434-19251750	chr8:19645358-19658194	20.3799
chr2:136672605-136680253	chr2:137139712-137153694	20.3783
chr6:56208057-56214113	chr6:56463231-56468390	20.3766
chr6:11167243-11173989	chr6:11496467-11523345	20.3763
chr1:236267462-236281289	chr1:236678037-236684385	20.3754
chr11:34607854-34616572	chr11:34910993-34919194	20.364
chr2:149391688-149398814	chr2:149835596-149841823	20.3582
chr6:135766550-135771755	chr6:136560621-136570617	20.3543
chr2:213636246-213642204	chr2:214032620-214040807	20.354
chr1:64156650-64166741	chr1:64696647-64708412	20.3494
chr5:50290570-50297122	chr5:50658863-50668653	20.3461
chr1:8066531-8071953	chr1:8381247-8410787	20.3457
chr12:123520312-123528456	chr12:123711615-123717908	20.3435
chr8:106940971-106951909	chr8:107603218-107609832	20.3431
chr3:155873761-155885016	chr3:156227926-156234679	20.343
chr8:106929146-106940970	chr8:107603218-107609832	20.3411
chr2:202701552-202707660	chr2:203035208-203044608	20.3392
chr12:117660428-117665474	chr12:118270305-118276677	20.3366
chr5:88028697-88036327	chr5:89576069-89586437	20.3346
chr3:11421221-11430353	chr3:11687576-11698636	20.3307
chr12:85962414-85974092	chr12:86254900-86261187	20.3236
chr2:98423082-98429874	chr2:99001704-99008146	20.3213
chr12:19897126-19902539	chr12:20747553-20766619	20.3199
chr17:39004657-39010935	chr17:39688137-39698306	20.3194
chr5:50233540-50246441	chr5:51950866-51956850	20.319
chr3:111444782-111452120	chr3:111687235-111693620	20.306
chr7:103211460-103223246	chr7:103800392-103810359	20.3027
chr7:123803147-123808419	chr7:124413556-124419492	20.2996
chr2:37630210-37639686	chr2:38073222-38081995	20.2868
chr5:163134538-163140265	chr5:163907954-163916296	20.2866
chr11:11046614-11058347	chr11:11798707-11806552	20.2842
chr12:72782352-72792653	chr12:74682318-74689587	20.2791
chr19:15734349-15742465	chr19:15942278-15947889	20.277
chr6:134488301-134501081	chr6:135186804-135196817	20.2756
chr10:64921307-64927720	chr10:65492153-65501580	20.2747
chr4:147257108-147266870	chr4:147842666-147848930	20.2722
chr6:18981492-18987769	chr6:19858343-19870344	20.2708
chr6:159103933-159112648	chr6:159389237-159394607	20.2701
chr1:8094268-8100799	chr1:8357705-8363301	20.268
chr5:163000287-163007182	chr5:163907954-163916296	20.2673
chr11:94869741-94876481	chr11:95478657-95484823	20.2594
chr5:163451800-163457661	chr5:163902259-163907953	20.2573
chr1:213564390-213569920	chr1:214298291-214304967	20.2494
chr11:17747272-17753001	chr11:17999577-18004720	20.2439
chr6:11125941-11132444	chr6:11496467-11523345	20.2419
chr4:153416093-153422216	chr4:153557814-153566918	20.2408
chr12:11736159-11743242	chr12:12167500-12182211	20.2349
chr9:13372226-13378470	chr9:14348877-14361728	20.2294
chr4:17566400-17571937	chr4:18589838-18597088	20.2251
chr7:123791739-123803146	chr7:124464893-124470771	20.2249
chr12:107511492-107516724	chr12:108008093-108015075	20.2226
chr2:147790864-147796502	chr2:148658468-148666888	20.2223
chr2:199170128-199177973	chr2:200616520-200623448	20.2204
chr4:104945553-104950984	chr4:105779201-105784448	20.2132
chr1:214829883-214836054	chr1:215677413-215683162	20.2122
chr1:174238147-174250305	chr1:174706934-174712523	20.2074
chr6:132627904-132636441	chr6:132804938-132814949	20.2065
chr5:114643563-114652845	chr5:114923318-114934288	20.1949
chr1:180495544-180508850	chr1:180825615-180832730	20.1936
chr4:129479658-129497033	chr4:129721336-129730072	20.1927
chr1:59197807-59204304	chr1:60196106-60204109	20.1889
chr5:73204355-73212093	chr5:73954450-73960466	20.1879
chr7:36489996-36496063	chr7:37246450-37255530	20.1865
chr4:38318936-38325934	chr4:38660967-38668075	20.1856
chr12:103324067-103330970	chr12:103948181-103958728	20.1813
chr12:89434246-89439249	chr12:89856324-89861729	20.181
chr3:71986992-71992134	chr3:72829330-72836183	20.1807
chr5:50278922-50284214	chr5:50668654-50674773	20.1802
chr3:155894179-155899651	chr3:156222687-156227925	20.1741
chr7:123791739-123803146	chr7:124395449-124400736	20.173
chr10:64991099-64996471	chr10:65377091-65384705	20.1635
chr3:155885017-155894178	chr3:156215888-156222686	20.1621
chr2:136650392-136661345	chr2:137122141-137133666	20.1588
chr1:8094268-8100799	chr1:8410788-8421658	20.1575
chr7:98620669-98625832	chr7:98903615-98912192	20.1559
chr5:50262105-50267124	chr5:51956851-51962846	20.154
chr12:72742428-72754967	chr12:74704065-74710815	20.1518
chr5:65602694-65608001	chr5:66057862-66071074	20.1445
chr5:88023476-88028696	chr5:89477066-89483801	20.1426
chr2:199177974-199183043	chr2:200344537-200350518	20.1418
chr4:175290891-175297799	chr4:175555374-175560695	20.137
chr5:80793276-80801847	chr5:81460349-81471046	20.1367
chr11:128027026-128036961	chr11:128697081-128703454	20.1352
chr5:167006092-167011688	chr5:167460653-167466543	20.123
chr10:3252735-3265547	chr10:4761366-4767944	20.1222
chr6:123178612-123190712	chr6:123640655-123654252	20.1217
chr5:88023476-88028696	chr5:89561503-89570444	20.1195
chr2:55226590-55237155	chr2:55395771-55401031	20.1179
chr1:178500101-178517685	chr1:178974377-178980082	20.1161
chr7:107819513-107824785	chr7:108126314-108131848	20.0994
chr12:72731960-72742427	chr12:74698136-74704064	20.0969
chr7:144736391-144745532	chr7:145787571-145798738	20.0957
chr5:57179772-57188632	chr5:57732000-57738092	20.0944
chr4:87842469-87848357	chr4:88019318-88027152	20.09
chr5:50290570-50297122	chr5:50674774-50684010	20.0819
chr10:7924672-7929836	chr10:9251005-9256145	20.0798
chr1:203840398-203850514	chr1:204117903-204126528	20.0797
chr1:213418248-213426861	chr1:214318822-214324217	20.0791
chr3:187031387-187037758	chr3:187384907-187390968	20.077
chr1:229783273-229791561	chr1:230436822-230442858	20.0724
chr3:101521022-101532011	chr3:101948030-101954246	20.0716
chr12:44408708-44422123	chr12:45324670-45335279	20.069
chr3:152749526-152759148	chr3:153309790-153315576	20.0674
chr1:43374955-43381175	chr1:43537671-43546931	20.0633
chr5:163441116-163446773	chr5:163907954-163916296	20.0616
chr4:103360593-103376252	chr4:104010865-104020109	20.056
chr7:98632765-98638254	chr7:98891140-98903614	20.0466
chr12:99444976-99450788	chr12:100051702-100057167	20.0453
chr5:87074592-87082650	chr5:88023476-88028696	20.0439
chr7:19791773-19799038	chr7:20625844-20635145	20.0434
chr3:97520240-97532804	chr3:97740376-97746753	20.0395
chr7:123803147-123808419	chr7:124400737-124408301	20.036
chr13:44466787-44474727	chr13:45031529-45037492	20.034
chr12:85956731-85962413	chr12:86254900-86261187	20.0291
chr10:64953792-64959247	chr10:65384706-65390659	20.0287
chr1:238023397-238030401	chr1:239110321-239115900	20.0266
chr6:151331406-151340117	chr6:151621943-151628063	20.0221
chr1:59204305-59210324	chr1:60157986-60163560	20.0211
chr5:88007240-88015251	chr5:89024771-89049934	20.0179
chr1:115673903-115679658	chr1:116006249-116017059	20.0142
chr4:81292980-81301358	chr4:81915021-81924931	20.0138
chr4:69361067-69366265	chr4:70022135-70030312	20.0103
chr7:139288703-139293992	chr7:139690135-139700656	20.0047
chr6:134488301-134501081	chr6:134963283-134983389	20.0034
chr1:229770507-229783272	chr1:230436822-230442858	20.0018
chr1:213531349-213542206	chr1:214298291-214304967	20.0014
chr2:15783603-15799133	chr2:16674932-16684562	19.9988
chr3:97520240-97532804	chr3:97733162-97740375	19.9973
chr3:71986992-71992134	chr3:72842849-72848783	19.9919
chr2:55249165-55254420	chr2:55390559-55395770	19.9913
chr2:164024768-164032473	chr2:165278156-165284247	19.9888
chr5:87060455-87066467	chr5:88007240-88015251	19.9819
chr12:117650966-117660427	chr12:118270305-118276677	19.9819
chr8:128725414-128730922	chr8:130543110-130548287	19.9802
chr1:228864247-228870041	chr1:229352925-229363281	19.9794
chr12:124538529-124545828	chr12:124773790-124803790	19.9731
chr2:55243365-55249164	chr2:55390559-55395770	19.9723
chr6:135843552-135851543	chr6:136570618-136581183	19.9713
chr4:110907786-110912988	chr4:111452969-111459874	19.9696
chr2:208611716-208619253	chr2:208935440-208943200	19.9694
chr3:88300595-88308257	chr3:89152187-89157620	19.9677
chr8:38289362-38295609	chr8:38566594-38576667	19.967
chr1:180487015-180495543	chr1:180819763-180825614	19.9597
chr6:47065770-47071718	chr6:47273795-47286613	19.9538
chr17:39019028-39027965	chr17:39793406-39810459	19.9532
chr9:20354611-20360067	chr9:20934447-20941342	19.9479
chr18:9958778-9966204	chr18:10518947-10529357	19.9476
chr16:75827728-75836822	chr16:77213193-77219865	19.9468
chr7:121236604-121244244	chr7:121631170-121639751	19.9457
chr2:213642205-213651738	chr2:214018500-214026299	19.9388
chr1:236267462-236281289	chr1:236662462-236678036	19.9375
chr1:26917130-26928978	chr1:27127250-27147800	19.9373
chr10:76013205-76022234	chr10:76826682-76839650	19.9369
chr7:94073455-94079110	chr7:94823485-94829194	19.932
chr20:57445361-57456487	chr20:57977288-57987304	19.9296
chr5:170840028-170845217	chr5:171289228-171298343	19.9287
chr13:85499429-85504590	chr13:86389544-86394608	19.9275
chr3:187448671-187457385	chr3:188681350-188688490	19.9259
chr5:66101760-66107461	chr5:66498296-66505111	19.9238
chr1:178493803-178500100	chr1:178980083-178986271	19.9224
chr5:95291591-95298803	chr5:95670827-95676678	19.922
chr12:85882090-85890382	chr12:86261188-86266461	19.922
chr8:102335610-102345552	chr8:103200323-103207005	19.9199
chr6:130639425-130649745	chr6:131011445-131017154	19.9176
chr7:121231471-121236603	chr7:121631170-121639751	19.9124
chr6:11173990-11180382	chr6:11496467-11523345	19.9033
chr6:134483060-134488300	chr6:135264263-135269328	19.9009
chr3:155873761-155885016	chr3:156222687-156227925	19.8985
chr1:89436673-89446471	chr1:89919554-89926003	19.8978
chr2:147801922-147807042	chr2:148666889-148687952	19.8898
chr2:136650392-136661345	chr2:137139712-137153694	19.8881
chr6:11132445-11138898	chr6:11485740-11496466	19.8864
chr13:44626289-44649252	chr13:45010282-45026211	19.884
chr12:72792654-72799327	chr12:74682318-74689587	19.884
chr9:103454762-103461661	chr9:104074687-104084947	19.8838
chr5:88015252-88023475	chr5:89049935-89055564	19.8801
chr5:88028697-88036327	chr5:89570445-89576068	19.8759
chr3:101954247-101960772	chr3:102267857-102275151	19.8671
chr6:100561648-100567037	chr6:100951875-100958878	19.8666
chr4:153442197-153447796	chr4:153557814-153566918	19.8631
chr3:79128354-79135344	chr3:79412207-79422282	19.8617
chr12:107516725-107521979	chr12:107986837-107993916	19.8595
chr7:142713928-142719312	chr7:142912406-142919635	19.8574
chr5:80793276-80801847	chr5:81471047-81477113	19.857
chr3:4752216-4761170	chr3:5014616-5025726	19.8563
chr4:81285526-81292979	chr4:81924932-81933193	19.8553
chr2:199170128-199177973	chr2:200344537-200350518	19.851
chr1:59229224-59244688	chr1:60209479-60215888	19.8509
chr1:222967399-222979349	chr1:223255562-223260578	19.8489
chr14:61924573-61931931	chr14:62207186-62215404	19.8473
chr14:61924573-61931931	chr14:62193164-62201853	19.8462
chr19:37369709-37378219	chr19:37879964-37899502	19.8461
chr7:54856397-54869498	chr7:55324390-55332255	19.8398
chr6:134483060-134488300	chr6:135241427-135256622	19.8345
chr6:151326185-151331405	chr6:151645973-151653551	19.834
chr5:170840028-170845217	chr5:171304319-171312849	19.8322
chr1:203840398-203850514	chr1:204068066-204073487	19.8252
chr3:192535875-192541952	chr3:193279823-193286157	19.8195
chr9:110237779-110244651	chr9:111310472-111322656	19.8175
chr12:41010386-41018768	chr12:41320787-41327159	19.8173
chr4:110346962-110353015	chr4:110713420-110718651	19.8116
chr4:11761607-11771076	chr4:12638158-12643720	19.8102
chr6:32372551-32377835	chr6:32761863-32767304	19.8039
chr1:89454125-89466417	chr1:89919554-89926003	19.8038
chr12:11728142-11736158	chr12:12167500-12182211	19.8006
chr2:202693863-202701551	chr2:203035208-203044608	19.7989
chr1:59229224-59244688	chr1:60196106-60204109	19.7983
chr7:144724219-144736390	chr7:145787571-145798738	19.7967
chr7:111406201-111411329	chr7:112066453-112075320	19.7962
chr9:13365173-13372225	chr9:14429407-14434650	19.7958
chr1:203850515-203856245	chr1:204081900-204097030	19.794
chr2:175628192-175636135	chr2:175845303-175850496	19.7894
chr1:180479285-180487014	chr1:180825615-180832730	19.7793
chr11:33368238-33373885	chr11:33711838-33721410	19.7791
chr8:128736781-128745992	chr8:130548288-130554561	19.779
chr8:128720410-128725413	chr8:130514144-130520151	19.7732
chr3:42296211-42302559	chr3:42476627-42485267	19.7731
chr5:37404980-37410837	chr5:38191821-38205159	19.7703
chr2:46869421-46874877	chr2:47113034-47123527	19.7668
chr14:73751488-73756580	chr14:73936010-73941996	19.766
chr7:98625833-98632764	chr7:98918715-98927018	19.7617
chr4:129497034-129504734	chr4:129704523-129721335	19.7597
chr9:13397737-13408293	chr9:14348877-14361728	19.7581
chr3:155873761-155885016	chr3:156234680-156241196	19.7577
chr6:132627904-132636441	chr6:132799814-132804937	19.7557
chr10:76022235-76027416	chr10:76799982-76808765	19.7556
chr7:36489996-36496063	chr7:37241198-37246449	19.7534
chr1:213547252-213552814	chr1:214261039-214266446	19.7493
chr17:39058707-39064988	chr17:39705985-39714631	19.7484
chr1:55753509-55758925	chr1:57047339-57052390	19.7455
chr8:106923702-106929145	chr8:107596408-107603217	19.743
chr2:16959611-16964934	chr2:17483569-17488725	19.7376
chr18:9966205-9971695	chr18:10529358-10534580	19.7365
chr10:35912340-35920552	chr10:37067837-37075019	19.7361
chr10:61856515-61862664	chr10:62196047-62201236	19.7321
chr3:155894179-155899651	chr3:156227926-156234679	19.726
chr1:59210325-59224111	chr1:60204110-60209478	19.7258
chr12:95506718-95519922	chr12:95733327-95745344	19.7229
chr4:158142575-158150089	chr4:158886222-158892261	19.7224
chr12:44408708-44422123	chr12:45263094-45269307	19.7222
chr5:81655742-81661425	chr5:82734339-82749342	19.7191
chr2:164024768-164032473	chr2:165350649-165359445	19.713
chr3:98742204-98748667	chr3:99472270-99483016	19.7102
chr12:95965506-95978130	chr12:96199018-96204467	19.7076
chr3:71986992-71992134	chr3:72836184-72842848	19.6999
chr3:71992135-71998540	chr3:72875081-72883055	19.6992
chr3:101521022-101532011	chr3:102257196-102267856	19.6984
chr3:3202399-3214261	chr3:4328367-4337204	19.6976
chr12:103330971-103338793	chr12:103940423-103948180	19.6933
chr5:170845218-170851905	chr5:171298344-171304318	19.6889
chr18:45565009-45574508	chr18:45968499-45975635	19.6864
chr3:101960773-101976902	chr3:102257196-102267856	19.6858
chr1:222960805-222967398	chr1:223250247-223255561	19.6851
chr10:76034703-76041807	chr10:76791796-76799981	19.685
chr5:50255129-50262104	chr5:50648284-50658862	19.6808
chr6:32394739-32400294	chr6:32767305-32776879	19.68
chr2:175628192-175636135	chr2:175835117-175845302	19.6783
chr14:89499703-89506123	chr14:90400005-90405437	19.6712
chr2:159018253-159028221	chr2:159594243-159602263	19.667
chr1:59244689-59253041	chr1:60209479-60215888	19.667
chr8:38295610-38304291	chr8:38561308-38566593	19.6663
chr12:64216506-64225198	chr12:64644510-64655198	19.6554
chr8:102350604-102357639	chr8:103200323-103207005	19.6542
chr1:214836055-214842846	chr1:215705108-215713467	19.6516
chr6:159214922-159221928	chr6:159389237-159394607	19.6504
chr10:64915210-64921306	chr10:65482276-65492152	19.65
chr1:55745966-55753508	chr1:57068507-57074911	19.648
chr6:134516501-134522959	chr6:135141918-135152605	19.646
chr5:170840028-170845217	chr5:171272163-171277175	19.6447
chr12:11736159-11743242	chr12:12182212-12197375	19.6421
chr6:56219988-56228525	chr6:56480758-56486634	19.6418
chr1:64141373-64146786	chr1:64708413-64721574	19.6401
chr2:147807043-147814150	chr2:148658468-148666888	19.6397
chr1:59244689-59253041	chr1:60196106-60204109	19.6374
chr11:11040994-11046613	chr11:11806553-11814227	19.6367
chr6:19047717-19056861	chr6:19858343-19870344	19.6363
chr3:62851947-62857986	chr3:63171808-63179326	19.6298
chr1:59229224-59244688	chr1:60215889-60223873	19.6296
chr2:37649579-37659233	chr2:38054170-38063060	19.6245
chr12:64206415-64216505	chr12:64644510-64655198	19.6245
chr12:93380991-93389061	chr12:93767447-93774111	19.6241
chr6:56228526-56235954	chr6:56435394-56444276	19.6209
chr5:125683801-125689612	chr5:125882578-125892281	19.6201
chr6:112029603-112044223	chr6:112319487-112341523	19.6116
chr3:88294319-88300594	chr3:89146046-89152186	19.6112
chr10:76007627-76013204	chr10:76791796-76799981	19.6092
chr5:87074592-87082650	chr5:87986223-87991489	19.6078
chr12:11728142-11736158	chr12:12182212-12197375	19.6035
chr7:103203876-103211459	chr7:103800392-103810359	19.6031
chr6:19008604-19016164	chr6:19858343-19870344	19.6025
chr9:13408294-13413360	chr9:14361729-14370198	19.6023
chr16:75822087-75827727	chr16:77213193-77219865	19.5997
chr12:44398805-44408707	chr12:45324670-45335279	19.5874
chr3:152743797-152749525	chr3:153315577-153322042	19.5798
chr4:104945553-104950984	chr4:105784449-105790612	19.5778
chr3:187037759-187045200	chr3:187337868-187350827	19.5754
chr12:72792654-72799327	chr12:74725155-74734178	19.5713
chr5:57170872-57179771	chr5:57738093-57743851	19.5707
chr13:40333981-40340959	chr13:41254326-41259328	19.5672
chr5:73198096-73204354	chr5:73947361-73954449	19.5668
chr6:6718043-6724313	chr6:7251425-7257247	19.5651
chr6:135761127-135766549	chr6:136560621-136570617	19.563
chr6:130618290-130628560	chr6:131023551-131033383	19.5607
chr6:132609368-132616667	chr6:132814950-132827409	19.5599
chr6:144913493-144921418	chr6:145952804-145960697	19.5565
chr3:111437994-111444781	chr3:111662267-111673490	19.5563
chr7:107824786-107830523	chr7:108131849-108139191	19.553
chr11:111466971-111478003	chr11:111703363-111714018	19.5489
chr6:15682474-15690148	chr6:16188852-16195997	19.5476
chr6:149411012-149416800	chr6:149737024-149751731	19.5458
chr2:199177974-199183043	chr2:200350519-200357019	19.5457
chr14:89483381-89488940	chr14:90385644-90400004	19.5431
chr1:178488229-178493802	chr1:178974377-178980082	19.5422
chr5:66286612-66296723	chr5:66439574-66445676	19.5399
chr7:81659536-81671049	chr7:82229911-82237147	19.5347
chr5:167006092-167011688	chr5:167450147-167455492	19.5341
chr3:101948030-101954246	chr3:102227759-102251136	19.529
chr5:87082651-87089664	chr5:88015252-88023475	19.5283
chr19:37457545-37468592	chr19:37724718-37730427	19.5253
chr10:3252735-3265547	chr10:4818578-4824405	19.5236
chr13:44474728-44480167	chr13:45004479-45010281	19.5176
chr3:3235740-3241111	chr3:4322000-4328366	19.5166
chr1:59229224-59244688	chr1:60204110-60209478	19.5118
chrX:40519957-40525016	chrX:40974994-40988918	19.5098
chr8:86363563-86371686	chr8:86994813-87005509	19.5085
chr11:94906897-94912314	chr11:95427296-95432889	19.5075
chr17:39058707-39064988	chr17:39793406-39810459	19.5045
chr6:130649746-130662626	chr6:131023551-131033383	19.5039
chr12:95965506-95978130	chr12:96204468-96211789	19.5008
chr12:85980202-85992705	chr12:86261188-86266461	19.5008
chr8:119755020-119760350	chr8:120073705-120078832	19.4993
chr1:64146787-64156649	chr1:64601822-64607016	19.4962
chr6:134488301-134501081	chr6:135210732-135220297	19.4888
chr12:93367399-93380990	chr12:93790831-93798502	19.4871
chr5:167006092-167011688	chr5:167436259-167441543	19.4829
chr17:39004657-39010935	chr17:39810460-39825741	19.4797
chr5:88015252-88023475	chr5:89018985-89024770	19.4753
chr19:37369709-37378219	chr19:37920162-37929673	19.4749
chr10:3245765-3252734	chr10:4792658-4798579	19.4746
chr11:111457810-111466970	chr11:111697152-111703362	19.4716
chr7:41017202-41027391	chr7:41746704-41753199	19.4688
chr1:59244689-59253041	chr1:60204110-60209478	19.4658
chr5:163457662-163467707	chr5:163902259-163907953	19.4624
chr12:124530542-124538528	chr12:124773790-124803790	19.4623
chr10:64953792-64959247	chr10:65482276-65492152	19.4573
chr3:69207191-69214902	chr3:69729295-69734438	19.456
chr6:6718043-6724313	chr6:7246067-7251424	19.4522
chr6:100561648-100567037	chr6:100971166-100979217	19.4495
chr7:78135972-78142883	chr7:78802413-78809259	19.4491
chr6:32394739-32400294	chr6:32761863-32767304	19.4485
chr16:14024730-14030401	chr16:14319669-14326649	19.4469
chr11:94899090-94906896	chr11:95466058-95478656	19.4416
chr5:50255129-50262104	chr5:51872702-51878498	19.4391
chr8:109920798-109935703	chr8:110335840-110342858	19.4391
chr6:147209600-147222461	chr6:147514641-147521693	19.4391
chr13:26147254-26154446	chr13:26608186-26615286	19.4386
chr3:71992135-71998540	chr3:72862022-72868268	19.4364
chr3:16639663-16651820	chr3:17267756-17274164	19.4281
chr1:8119026-8133493	chr1:8374468-8381246	19.4242
chr8:128720410-128725413	chr8:130554562-130562998	19.4181
chr2:20633717-20640057	chr2:20842652-20848971	19.4145
chr7:54836553-54842921	chr7:55316771-55324389	19.4134
chr20:57432115-57439789	chr20:57977288-57987304	19.4119
chr1:89446472-89454124	chr1:89919554-89926003	19.4052
chr1:55734120-55745965	chr1:57047339-57052390	19.403
chr13:45053370-45067860	chr13:45487704-45495663	19.4012
chr6:144421404-144431872	chr6:144801877-144807465	19.3995
chr9:103461662-103469135	chr9:104062409-104067463	19.397
chr6:113100446-113110754	chr6:114226024-114233158	19.3946
chr13:44620183-44626288	chr13:45037493-45045895	19.3881
chr7:19791773-19799038	chr7:20187166-20193926	19.3876
chr7:94079111-94097622	chr7:94829195-94842108	19.3818
chr5:174392927-174398367	chr5:174869498-174875640	19.3743
chr12:19892025-19897125	chr12:20747553-20766619	19.3741
chr8:102345553-102350603	chr8:103200323-103207005	19.3727
chr1:75240412-75246496	chr1:75649214-75656152	19.3717
chr5:88023476-88028696	chr5:89049935-89055564	19.363
chr3:112361340-112366503	chr3:112699725-112705656	19.3629
chr17:5498505-5505991	chr17:6176268-6184927	19.3617
chr7:38827111-38836983	chr7:39505800-39513379	19.361
chr7:85521137-85533572	chr7:86099071-86110041	19.3576
chr2:15774557-15783602	chr2:16667950-16674931	19.3536
chr5:37404980-37410837	chr5:38205160-38210547	19.3532
chr10:7941114-7951417	chr10:9251005-9256145	19.3532
chr10:3245765-3252734	chr10:4818578-4824405	19.3525
chr17:39010936-39019027	chr17:39660164-39688136	19.3523
chr11:27217510-27223981	chr11:27499054-27507505	19.3427
chr3:71986992-71992134	chr3:72848784-72862021	19.3405
chr10:28968217-28974733	chr10:29588121-29598883	19.3403
chr7:121244245-121250572	chr7:121631170-121639751	19.3394
chr17:39010936-39019027	chr17:39810460-39825741	19.3353
chr1:38479190-38485590	chr1:39273726-39282762	19.3317
chr6:27144209-27153276	chr6:27857593-27864925	19.3307
chr19:13369554-13381894	chr19:13824444-13829780	19.3284
chr5:66101760-66107461	chr5:66445677-66451188	19.3284
chr1:180479285-180487014	chr1:181130679-181136915	19.3274
chr12:106773097-106778528	chr12:107295028-107305215	19.324
chr20:16780812-16787081	chr20:17407747-17413051	19.3238
chr1:214821007-214829882	chr1:215692198-215698625	19.3173
chr1:8071954-8077648	chr1:8357705-8363301	19.315
chr12:62981127-62986242	chr12:63174444-63181597	19.3144
chr5:58483806-58493705	chr5:58672131-58677550	19.3134
chr4:69361067-69366265	chr4:70014338-70022134	19.3125
chr6:100561648-100567037	chr6:100885690-100892012	19.3094
chr6:149404499-149411011	chr6:149751732-149764292	19.3079
chr5:66101760-66107461	chr5:66505112-66522920	19.3075
chr13:108976808-108984193	chr13:109540668-109550070	19.3036
chr10:7924672-7929836	chr10:9243069-9251004	19.299
chr6:27131373-27144208	chr6:27857593-27864925	19.2976
chr1:213389124-213402662	chr1:214298291-214304967	19.2931
chr12:42520976-42526693	chr12:42725479-42733821	19.2925
chr1:8094268-8100799	chr1:8351925-8357704	19.2919
chr7:123834036-123842127	chr7:124408302-124413555	19.2915
chr14:89483381-89488940	chr14:90400005-90405437	19.291
chr13:44480168-44485168	chr13:45031529-45037492	19.2891
chr7:107819513-107824785	chr7:108131849-108139191	19.2876
chr1:64146787-64156649	chr1:64607017-64615368	19.2829
chr2:178993262-179001848	chr2:179281098-179290484	19.2765
chr2:20646106-20660274	chr2:20825522-20834150	19.276
chr4:12859704-12868331	chr4:13541489-13556232	19.2749
chr14:89499703-89506123	chr14:90356558-90380090	19.2714
chr2:175642375-175647603	chr2:175835117-175845302	19.2712
chr3:63341924-63349858	chr3:63799450-63805428	19.2709
chr18:45552909-45565008	chr18:45968499-45975635	19.2708
chr4:153422217-153433565	chr4:153552298-153557813	19.2699
chr5:65596633-65602693	chr5:66057862-66071074	19.2676
chr6:151331406-151340117	chr6:151653552-151670493	19.266
chr11:33373886-33380179	chr11:33711838-33721410	19.2659
chr3:36010933-36021735	chr3:36738280-36745777	19.2652
chr3:40626622-40634562	chr3:41909888-41916885	19.2651
chr10:112077379-112083034	chr10:112304320-112310471	19.2645
chr6:113110755-113118319	chr6:114202373-114210931	19.2544
chr6:56214114-56219987	chr6:56468391-56474354	19.2532
chr10:35905380-35912339	chr10:37067837-37075019	19.2492
chr7:54842922-54856396	chr7:55337867-55350738	19.2472
chr5:50684011-50695442	chr5:51950866-51956850	19.2452
chr2:155290085-155295902	chr2:156123838-156130702	19.2448
chr2:232087519-232094112	chr2:232304726-232316581	19.2447
chr6:56219988-56228525	chr6:56404163-56411339	19.2438
chr3:101532012-101537144	chr3:102257196-102267856	19.2417
chr13:71860778-71867044	chr13:72441736-72453708	19.2416
chr6:56228526-56235954	chr6:56468391-56474354	19.2411
chr2:46883261-46893534	chr2:47099717-47113033	19.2407
chr7:36496064-36504172	chr7:37246450-37255530	19.2395
chr2:136680254-136685358	chr2:137133667-137139711	19.239
chr6:56192572-56200105	chr6:56463231-56468390	19.2373
chr7:19782493-19791772	chr7:20635146-20655364	19.2357
chr6:112044224-112052835	chr6:112319487-112341523	19.2354
chr11:117290836-117298216	chr11:117670346-117676522	19.2293
chr6:19040377-19047716	chr6:19842335-19858342	19.2287
chr9:113402334-113408220	chr9:114062672-114070297	19.2272
chr8:106923702-106929145	chr8:107603218-107609832	19.2262
chr5:141540040-141549553	chr5:141919579-141925076	19.2256
chr4:103538013-103543188	chr4:104010865-104020109	19.2244
chr12:123520312-123528456	chr12:123717909-123723178	19.2243
chr9:10348932-10359524	chr9:12322313-12330347	19.2224
chr1:213412030-213418247	chr1:214261039-214266446	19.2221
chr5:66553649-66558758	chr5:67546482-67553910	19.2207
chr8:110363182-110368596	chr8:110726551-110732687	19.2176
chr6:56214114-56219987	chr6:56444277-56449763	19.2174
chr2:20646106-20660274	chr2:20842652-20848971	19.2146
chr5:50262105-50267124	chr5:50648284-50658862	19.2145
chr3:192529381-192535874	chr3:193279823-193286157	19.2104
chr1:222967399-222979349	chr1:223260579-223266498	19.2088
chr3:16639663-16651820	chr3:17288999-17297800	19.2082
chr3:155090218-155095231	chr3:155417554-155423067	19.2064
chr7:94073455-94079110	chr7:94818357-94823484	19.2029
chr6:134488301-134501081	chr6:135269329-135279083	19.2027
chr9:74891557-74898113	chr9:75430305-75435879	19.2008
chr1:113661004-113667989	chr1:114233782-114239090	19.1929
chr4:38325935-38335491	chr4:38668076-38681603	19.1913
chr2:198050038-198056475	chr2:198239489-198249696	19.181
chr7:38836984-38842222	chr7:39505800-39513379	19.1798
chr18:9958778-9966204	chr18:10508272-10513597	19.1764
chr10:112056664-112067987	chr10:112304320-112310471	19.175
chr4:129497034-129504734	chr4:129730073-129736124	19.1724
chr1:236267462-236281289	chr1:236655425-236662461	19.1701
chr2:175642375-175647603	chr2:175845303-175850496	19.1678
chr5:95291591-95298803	chr5:95664783-95670826	19.1661
chr6:159144771-159156940	chr6:159389237-159394607	19.1657
chr3:88243764-88249359	chr3:89146046-89152186	19.1646
chr5:73204355-73212093	chr5:73947361-73954449	19.1638
chr2:46874878-46883260	chr2:47099717-47113033	19.1638
chr5:50255129-50262104	chr5:51842162-51847913	19.1626
chr17:5498505-5505991	chr17:6337134-6345438	19.1615
chr4:82349092-82357847	chr4:83129667-83142468	19.1586
chr1:40617744-40623354	chr1:40803781-40817620	19.1569
chr4:81277882-81285525	chr4:81897881-81903136	19.1567
chr19:37369709-37378219	chr19:38063136-38070929	19.1557
chr12:44408708-44422123	chr12:45335280-45343410	19.1556
chr3:3227235-3235739	chr3:4316418-4321999	19.1532
chr2:205746208-205753961	chr2:206528520-206537800	19.153
chr11:26777044-26782368	chr11:27175527-27199597	19.1529
chr6:134501082-134510494	chr6:135126576-135141917	19.1516
chr10:64921307-64927720	chr10:65368486-65377090	19.1493
chr7:95712491-95718153	chr7:96657883-96666490	19.1466
chr9:103485004-103490029	chr9:104067464-104074686	19.1463
chr5:50255129-50262104	chr5:51268809-51275629	19.1461
chr1:213542207-213547251	chr1:214266447-214288408	19.1431
chr10:7917029-7924671	chr10:9251005-9256145	19.1418
chr11:11058348-11068095	chr11:11814228-11820385	19.1398
chr10:76027417-76034702	chr10:76791796-76799981	19.1354
chr14:61931932-61938371	chr14:62220702-62232526	19.1338
chr14:61938372-61946019	chr14:62232527-62238071	19.1333
chr1:38514485-38528858	chr1:39282763-39294234	19.1332
chr2:200821132-200834556	chr2:201348351-201354725	19.1322
chr2:164024768-164032473	chr2:165328228-165335078	19.1306
chr5:50267125-50272257	chr5:50684011-50695442	19.129
chr3:35993665-35999361	chr3:36738280-36745777	19.1274
chr1:206804392-206822235	chr1:207153558-207159640	19.1233
chr11:116757176-116762183	chr11:116965731-116974062	19.122
chr9:13372226-13378470	chr9:14361729-14370198	19.1203
chr5:50246442-50255128	chr5:51866544-51872701	19.118
chr2:75680045-75688417	chr2:75832868-75843332	19.1162
chr1:59210325-59224111	chr1:60196106-60204109	19.1157
chr7:19791773-19799038	chr7:20366805-20375710	19.1157
chr7:81671050-81680578	chr7:82229911-82237147	19.1119
chr2:197984150-197989998	chr2:198239489-198249696	19.106
chr3:101954247-101960772	chr3:102221788-102227758	19.105
chr4:82342344-82349091	chr4:83129667-83142468	19.1046
chr1:59244689-59253041	chr1:60215889-60223873	19.1024
chr12:72782352-72792653	chr12:74725155-74734178	19.0989
chr1:8077649-8094267	chr1:8328423-8342774	19.0964
chr12:44398805-44408707	chr12:45263094-45269307	19.0914
chr3:191142133-191155971	chr3:192138458-192146986	19.0889
chr3:69195603-69207190	chr3:69719562-69729294	19.0889
chr9:113402334-113408220	chr9:114052481-114062671	19.0839
chr2:114749229-114755298	chr2:115298013-115303829	19.0833
chr7:38815694-38827110	chr7:39553078-39563910	19.0809
chr4:110332963-110340935	chr4:110734167-110740499	19.0778
chr5:167006092-167011688	chr5:167466544-167472587	19.0776
chr3:191232525-191239296	chr3:192152277-192163276	19.0775
chr1:206794232-206804391	chr1:207153558-207159640	19.0773
chr6:123178612-123190712	chr6:123629508-123640654	19.0705
chr12:44398805-44408707	chr12:45318279-45324669	19.0693
chr3:3214262-3219515	chr3:4322000-4328366	19.0689
chr4:11771077-11788871	chr4:12630344-12638157	19.0684
chr2:202701552-202707660	chr2:203044609-203051842	19.0666
chr11:111457810-111466970	chr11:111729151-111735270	19.0647
chr19:15742466-15753143	chr19:15931033-15937191	19.0643
chr13:85455921-85470721	chr13:86389544-86394608	19.063
chr6:134474664-134483059	chr6:135256623-135264262	19.0616
chr1:214821007-214829882	chr1:215713468-215720349	19.0609
chr6:135834231-135843551	chr6:136560621-136570617	19.059
chr2:71524090-71530099	chr2:71736721-71745788	19.0565
chr5:114643563-114652845	chr5:114906022-114915436	19.0521
chr4:11761607-11771076	chr4:12625224-12630343	19.048
chr1:182041814-182049665	chr1:182363897-182374431	19.0444
chr1:213542207-213547251	chr1:214311522-214318821	19.0442
chr6:134488301-134501081	chr6:135220298-135227708	19.0432
chr4:69347806-69353398	chr4:70008214-70014337	19.0432
chr5:88023476-88028696	chr5:89018985-89024770	19.0429
chr3:69214903-69222728	chr3:69729295-69734438	19.0406
chr6:42619048-42627817	chr6:42841141-42851407	19.0392
chr4:140638389-140655895	chr4:141241091-141249284	19.0391
chr2:159018253-159028221	chr2:159602264-159608975	19.0381
chr6:25251214-25266231	chr6:25550601-25556429	19.0371
chr8:19258557-19267971	chr8:19639043-19645357	19.0362
chr12:44408708-44422123	chr12:45318279-45324669	19.034
chr7:31788014-31793541	chr7:32245258-32253280	19.0264
chr10:76013205-76022234	chr10:76740921-76746375	19.0237
chr1:59210325-59224111	chr1:60223874-60229437	19.0189
chr17:70720499-70725952	chr17:71167086-71176387	19.0164
chr1:40607989-40617743	chr1:40803781-40817620	19.0099
chr8:19251751-19258556	chr8:19627984-19639042	19.0099
chr8:122280935-122288635	chr8:123590028-123597571	19.0098
chr1:180487015-180495543	chr1:180832731-180838322	19.0088
chr1:214812629-214821006	chr1:215698626-215705107	19.0086
chr14:59589228-59596533	chr14:59910738-59916449	19.004
chr2:208611716-208619253	chr2:208904178-208917424	19.0034
chr8:128730923-128736780	chr8:130548288-130554561	19.003
chr13:44620183-44626288	chr13:45026212-45031528	19.0026
chr2:199170128-199177973	chr2:200350519-200357019	19.0025
chr3:101537145-101550918	chr3:101898988-101912365	19.0011
chr12:27253328-27260036	chr12:27777889-27783246	18.9985
chr11:111452544-111457809	chr11:111722565-111729150	18.9956
chr2:171811666-171819606	chr2:172283963-172290020	18.9939
chr3:191239297-191253565	chr3:192152277-192163276	18.9925
chr4:153769352-153780651	chr4:154047416-154060653	18.9834
chr7:41017202-41027391	chr7:41736390-41746703	18.9787
chr12:72731960-72742427	chr12:74682318-74689587	18.9767
chr19:37378220-37385690	chr19:37929674-37935501	18.9762
chr7:85506906-85512030	chr7:86110042-86117726	18.9686
chr3:4768119-4775404	chr3:5025727-5031966	18.9676
chr3:111426628-111432061	chr3:111680851-111687234	18.9636
chr3:101521022-101532011	chr3:102251137-102257195	18.9636
chr3:187025902-187031386	chr3:187403819-187410392	18.9606
chr6:55304173-55315719	chr6:55791179-55801044	18.9599
chr2:217013856-217024894	chr2:217266871-217279293	18.956
chr11:34596197-34607853	chr11:34910993-34919194	18.9554
chr5:50233540-50246441	chr5:50668654-50674773	18.9544
chr5:95279626-95286325	chr5:95676679-95693406	18.9533
chr5:57179772-57188632	chr5:57751037-57757254	18.9526
chr4:81277882-81285525	chr4:81924932-81933193	18.9514
chr12:70273505-70281283	chr12:70983266-70993288	18.9505
chr16:14017688-14024729	chr16:14319669-14326649	18.9482
chr7:111401053-111406200	chr7:112066453-112075320	18.9467
chr5:50658863-50668653	chr5:51950866-51956850	18.9462
chr5:163446774-163451799	chr5:163907954-163916296	18.9431
chr14:35615415-35622781	chr14:35878349-35889540	18.9424
chr9:13372226-13378470	chr9:14429407-14434650	18.9381
chr8:71077895-71083825	chr8:71435267-71445531	18.9352
chr6:125649857-125655024	chr6:126085886-126099977	18.9347
chr1:49406744-49412261	chr1:50546367-50551877	18.9335
chr12:107511492-107516724	chr12:107986837-107993916	18.9334
chr3:187031387-187037758	chr3:187337868-187350827	18.9331
chr2:153041964-153047465	chr2:153491206-153497151	18.9315
chr3:156917800-156928621	chr3:157210809-157221335	18.9301
chr9:13419053-13427611	chr9:14429407-14434650	18.927
chr8:105804384-105814456	chr8:106779227-106786586	18.9266
chr3:156928622-156940866	chr3:157210809-157221335	18.9254
chr1:38507218-38514484	chr1:39294235-39305755	18.9214
chr8:74995844-75001144	chr8:75249881-75263470	18.9205
chr3:185697460-185705554	chr3:186259450-186265477	18.9199
chr6:27123821-27131372	chr6:27857593-27864925	18.9192
chr2:156232531-156241760	chr2:157447184-157452885	18.9172
chr2:171811666-171819606	chr2:172290021-172298135	18.9153
chr5:170845218-170851905	chr5:171272163-171277175	18.9143
chr13:76470434-76477437	chr13:77469841-77476822	18.9141
chr5:87060455-87066467	chr5:88015252-88023475	18.914
chr7:103223247-103233667	chr7:103800392-103810359	18.9139
chr12:94526084-94535678	chr12:94923787-94931601	18.9111
chr10:64965061-64970683	chr10:65471004-65476374	18.9083
chr2:178985098-178993261	chr2:179264007-179272125	18.8999
chr3:187464151-187475956	chr3:188688491-188693785	18.8994
chr1:165365048-165372924	chr1:165553197-165561477	18.8978
chr11:33403535-33411324	chr11:33711838-33721410	18.8957
chr13:26136548-26141834	chr13:26634989-26640728	18.8846
chr3:191111564-191119598	chr3:192146987-192152276	18.8824
chr8:86381634-86390625	chr8:86986706-86994812	18.8822
chr10:76034703-76041807	chr10:76785164-76791795	18.8802
chr4:81277882-81285525	chr4:81978605-81983608	18.8801
chr4:158128520-158135330	chr4:158892262-158897528	18.8792
chr4:175280413-175290890	chr4:175540086-175555373	18.8767
chr6:41752787-41758636	chr6:42005414-42016106	18.8754
chr4:103355456-103360592	chr4:104010865-104020109	18.8751
chr17:39004657-39010935	chr17:39787782-39793405	18.8743
chr6:100561648-100567037	chr6:101112021-101119050	18.8719
chr2:158906498-158912341	chr2:159594243-159602263	18.8712
chr4:186528324-186536635	chr4:186945891-186951179	18.8712
chr4:12854210-12859703	chr4:13541489-13556232	18.8681
chr3:35993665-35999361	chr3:36745778-36750811	18.868
chr2:155283771-155290084	chr2:156164022-156171574	18.867
chr6:113087449-113095346	chr6:114202373-114210931	18.8664
chr6:134501082-134510494	chr6:135161521-135167721	18.8645
chr6:134510495-134516500	chr6:135152606-135161520	18.8631
chr12:112631884-112640490	chr12:112830042-112835236	18.863
chr1:64156650-64166741	chr1:64601822-64607016	18.8623
chr1:64156650-64166741	chr1:64708413-64721574	18.8622
chr3:79135345-79143681	chr3:79403945-79412206	18.8619
chr12:99438839-99444975	chr12:100042376-100051701	18.8593
chr10:64953792-64959247	chr10:65368486-65377090	18.8575
chr5:57179772-57188632	chr5:57725881-57731999	18.8544
chr5:50262105-50267124	chr5:50695443-50705621	18.8543
chr12:112640491-112653399	chr12:112830042-112835236	18.8541
chr4:41281107-41295432	chr4:41646866-41660225	18.8476
chr3:3241112-3248778	chr3:4337205-4342520	18.8458
chr11:31251475-31260592	chr11:32183142-32189126	18.8375
chr12:27253328-27260036	chr12:27763203-27769604	18.8341
chr8:29193412-29201520	chr8:29916571-29923188	18.8292
chr6:15673904-15682473	chr6:16188852-16195997	18.8277
chr7:31765892-31781387	chr7:32245258-32253280	18.8254
chr6:135834231-135843551	chr6:136570618-136581183	18.8232
chr1:180474227-180479284	chr1:181130679-181136915	18.8222
chr3:155095232-155101794	chr3:155412226-155417553	18.8189
chr13:76441935-76447564	chr13:77469841-77476822	18.8143
chr12:85923988-85929618	chr12:86261188-86266461	18.8126
chr10:89617408-89627998	chr10:90317335-90323408	18.8114
chr5:50255129-50262104	chr5:51275630-51280690	18.8109
chr5:50255129-50262104	chr5:51962847-51976767	18.8087
chr2:197989999-198001904	chr2:198239489-198249696	18.8085
chr4:158135331-158142574	chr4:158897529-158908909	18.8081
chr1:113661004-113667989	chr1:114227668-114233781	18.8068
chr1:233574420-233581186	chr1:234213439-234222022	18.8052
chr19:31156382-31167991	chr19:32727422-32738228	18.8011
chr13:71860778-71867044	chr13:72453709-72462550	18.7992
chr7:123808420-123814128	chr7:124431141-124438415	18.7978
chr10:95675841-95680975	chr10:96074872-96080180	18.793
chr14:61916653-61924572	chr14:62201854-62207185	18.7928
chr10:12254289-12261606	chr10:13132520-13146113	18.7915
chr5:141540040-141549553	chr5:141925077-141942402	18.7896
chr19:23516710-23522898	chr19:24309623-24319187	18.7883
chr11:33380180-33388462	chr11:33711838-33721410	18.7872
chr2:147790864-147796502	chr2:148666889-148687952	18.7857
chr6:11155071-11167242	chr6:11496467-11523345	18.7844
chr12:117660428-117665474	chr12:118261165-118270304	18.7817
chr5:57179772-57188632	chr5:57757255-57771306	18.7798
chr10:119251232-119265913	chr10:120003485-120009273	18.7779
chr7:19799039-19804344	chr7:20635146-20655364	18.7747
chr10:64927721-64945731	chr10:65492153-65501580	18.7733
chr9:74891557-74898113	chr9:75435880-75445550	18.7728
chr13:45067861-45074703	chr13:45543595-45549708	18.7711
chr13:26154447-26160030	chr13:26640729-26646860	18.7706
chr12:99450789-99458619	chr12:100051702-100057167	18.768
chr8:75001145-75007471	chr8:75249881-75263470	18.7637
chr7:83030992-83037142	chr7:83288169-83294540	18.7627
chr6:147209600-147222461	chr6:147521694-147534330	18.7608
chr8:19251751-19258556	chr8:19658195-19674889	18.7588
chr3:97513953-97520239	chr3:97720167-97727955	18.7586
chr11:95788647-95795086	chr11:96080456-96088794	18.7522
chr7:31781388-31788013	chr7:32245258-32253280	18.7519
chr3:155106937-155117196	chr3:155417554-155423067	18.7516
chr20:14312890-14318288	chr20:15628219-15638847	18.7514
chr1:26928979-26940702	chr1:27121037-27127249	18.7511
chr8:126131724-126137590	chr8:126651845-126662258	18.7481
chr8:19229248-19243433	chr8:19645358-19658194	18.7457
chr4:81285526-81292979	chr4:81978605-81983608	18.7448
chr11:94862264-94869740	chr11:95484824-95492837	18.7439
chr6:134243572-134250564	chr6:134418906-134424109	18.7428
chr7:83030992-83037142	chr7:83294541-83299595	18.7428
chr8:102357640-102368626	chr8:103218162-103223558	18.7422
chr9:92216593-92226318	chr9:92862619-92867895	18.7403
chr9:20354611-20360067	chr9:20928400-20934446	18.7372
chr5:125689613-125704678	chr5:125876590-125882577	18.7369
chr6:113095347-113100445	chr6:114226024-114233158	18.7353
chr8:19243434-19251750	chr8:19639043-19645357	18.7304
chr7:40377609-40385730	chr7:41746704-41753199	18.7295
chr5:125683801-125689612	chr5:125866134-125871487	18.7278
chr13:102584971-102591145	chr13:103210726-103218008	18.7271
chr2:16959611-16964934	chr2:17843406-17852452	18.7258
chr1:213547252-213552814	chr1:214318822-214324217	18.7239
chr4:79870776-79876283	chr4:81130932-81139830	18.7232
chr7:19752753-19764645	chr7:20625844-20635145	18.7231
chr2:20640058-20646105	chr2:20848972-20856700	18.7226
chr6:100561648-100567037	chr6:101105528-101112020	18.722
chr13:85450329-85455920	chr13:86382367-86389543	18.7186
chr5:141523495-141530859	chr5:141925077-141942402	18.7177
chr8:109914706-109920797	chr8:110335840-110342858	18.715
chr7:80327318-80333330	chr7:81079777-81092287	18.7137
chr5:66304253-66311230	chr5:66439574-66445676	18.7129
chr4:87842469-87848357	chr4:88027153-88036285	18.7094
chr6:125185789-125194257	chr6:125429597-125435204	18.7078
chr2:75688418-75693659	chr2:75827754-75832867	18.7071
chr4:81285526-81292979	chr4:81933194-81939382	18.7069
chr7:19739981-19752752	chr7:20655365-20661693	18.7058
chr12:27260037-27269524	chr12:27769605-27777888	18.7055
chr13:44466787-44474727	chr13:45053370-45067860	18.7048
chr11:128045890-128052647	chr11:128703455-128708481	18.7027
chr2:54331579-54339452	chr2:54920477-54929763	18.7026
chr3:187495400-187506881	chr3:188668606-188675009	18.6998
chr19:37378220-37385690	chr19:37935502-37943794	18.6974
chr12:62974341-62981126	chr12:63174444-63181597	18.6972
chr7:19799039-19804344	chr7:20187166-20193926	18.6962
chr4:17559931-17566399	chr4:18581681-18589837	18.6958
chr11:31251475-31260592	chr11:32198443-32204726	18.695
chr3:101532012-101537144	chr3:102251137-102257195	18.6939
chr6:11144067-11149246	chr6:11523346-11531134	18.6907
chr5:50262105-50267124	chr5:51944347-51950865	18.6869
chr6:73337113-73347033	chr6:73835861-73841335	18.6869
chr2:16959611-16964934	chr2:17488726-17495555	18.6861
chr5:50255129-50262104	chr5:51663060-51668599	18.6793
chr3:36010933-36021735	chr3:36745778-36750811	18.6784
chr6:135790289-135796616	chr6:136570618-136581183	18.6775
chr2:37618084-37630209	chr2:38122467-38130065	18.6762
chr2:150455564-150465740	chr2:151340170-151349439	18.6741
chr2:55237156-55243364	chr2:55390559-55395770	18.6739
chr8:71059858-71068103	chr8:71459672-71468194	18.6729
chr2:200849165-200860933	chr2:201319097-201325152	18.6727
chr14:61946020-61955390	chr14:62201854-62207185	18.6699
chr6:11149247-11155070	chr6:11485740-11496466	18.6695
chr12:95987872-95997414	chr12:96199018-96204467	18.6642
chr2:37618084-37630209	chr2:38114080-38122466	18.6624
chr10:89617408-89627998	chr10:90311467-90317334	18.6619
chr14:73751488-73756580	chr14:73929924-73936009	18.6612
chr7:96797539-96806464	chr7:97464188-97476504	18.6604
chr2:37618084-37630209	chr2:38130066-38137978	18.66
chr13:22218837-22228753	chr13:23361751-23367109	18.6585
chr6:132621770-132627903	chr6:132814950-132827409	18.6584
chr20:16787082-16792151	chr20:17407747-17413051	18.6574
chr17:39010936-39019027	chr17:39787782-39793405	18.6568
chr5:87066468-87074591	chr5:87991490-87996935	18.6548
chr19:37369709-37378219	chr19:38056639-38063135	18.6518
chr1:236281290-236286632	chr1:236678037-236684385	18.6515
chr13:26130988-26136547	chr13:26634989-26640728	18.6506
chr6:56200106-56208056	chr6:56463231-56468390	18.6466
chr2:156232531-156241760	chr2:158055244-158060280	18.6433
chr10:25979144-25984647	chr10:26848147-26853869	18.6427
chr1:238043821-238050723	chr1:239110321-239115900	18.6422
chr6:41758637-41766685	chr6:42005414-42016106	18.6378
chr3:3255412-3260624	chr3:4337205-4342520	18.6366
chr1:8100800-8119025	chr1:8381247-8410787	18.6351
chr5:141523495-141530859	chr5:141919579-141925076	18.6194
chr3:155101795-155106936	chr3:155412226-155417553	18.6162
chr4:79870776-79876283	chr4:81139831-81148353	18.6156
chr7:123791739-123803146	chr7:124470772-124488632	18.6135
chr7:114052640-114060346	chr7:114301681-114307398	18.6107
chr6:149411012-149416800	chr6:149751732-149764292	18.6106
chr12:70281284-70287461	chr12:70983266-70993288	18.6073
chr8:102368627-102374258	chr8:103207006-103213087	18.6068
chr3:155894179-155899651	chr3:156234680-156241196	18.6068
chr12:123503489-123520311	chr12:123711615-123717908	18.6044
chr6:105887982-105894351	chr6:106735174-106740778	18.604
chr21:28210007-28218323	chr21:29715118-29729120	18.6027
chr14:89483381-89488940	chr14:90405438-90413709	18.6004
chr3:191155972-191161688	chr3:192163277-192168753	18.5941
chr4:103543189-103549897	chr4:103924174-103929254	18.5933
chr2:164024768-164032473	chr2:165335079-165342647	18.5921
chr18:64908085-64916263	chr18:66309969-66318323	18.5916
chr2:178976385-178985097	chr2:179281098-179290484	18.5899
chr3:192541953-192553667	chr3:193279823-193286157	18.5868
chr4:69366266-69382010	chr4:70008214-70014337	18.5822
chr12:72792654-72799327	chr12:74704065-74710815	18.5804
chr3:151179999-151185968	chr3:151630399-151636605	18.579
chr4:82336095-82342343	chr4:83129667-83142468	18.5767
chr10:76013205-76022234	chr10:76857909-76874216	18.576
chr7:40293060-40300238	chr7:41773497-41782774	18.5718
chr6:151331406-151340117	chr6:151611197-151621942	18.5694
chr6:132616668-132621769	chr6:132786778-132792051	18.568
chr8:122268302-122280934	chr8:123597572-123606780	18.5632
chr3:191119599-191128927	chr3:192138458-192146986	18.5628
chr6:11167243-11173989	chr6:11485740-11496466	18.5612
chr1:228800110-228816381	chr1:229389683-229396471	18.5612
chr15:98989726-98996701	chr15:99616565-99622571	18.5609
chr16:77271084-77278487	chr16:77614159-77620537	18.5607
chr4:103538013-103543188	chr4:103929255-103934455	18.5592
chr6:159124540-159131802	chr6:159380075-159389236	18.5575
chr8:122280935-122288635	chr8:123597572-123606780	18.555
chr5:141067564-141076718	chr5:141285207-141291221	18.5544
chr1:38499585-38507217	chr1:39294235-39305755	18.5539
chr1:64156650-64166741	chr1:64607017-64615368	18.5533
chr2:192671390-192677125	chr2:193024391-193029542	18.5528
chr3:126397752-126403006	chr3:127211349-127224972	18.5519
chr5:50267125-50272257	chr5:51950866-51956850	18.5508
chr4:104934269-104939647	chr4:105772042-105779200	18.5507
chr6:50786650-50796769	chr6:51885104-51890753	18.549
chr6:15682474-15690148	chr6:16166464-16177814	18.5484
chr4:110332963-110340935	chr4:110718652-110734166	18.548
chr1:75251646-75256853	chr1:75656153-75661218	18.5479
chr9:110237779-110244651	chr9:111301702-111310471	18.5452
chr2:192671390-192677125	chr2:193019372-193024390	18.5437
chr19:37363071-37369708	chr19:37929674-37935501	18.5421
chr16:75836823-75842473	chr16:77199050-77205587	18.5405
chr14:61924573-61931931	chr14:62186869-62193163	18.5393
chr6:15665236-15673903	chr6:16182962-16188851	18.5391
chr3:114548076-114553984	chr3:114804541-114811886	18.5389
chr5:66101760-66107461	chr5:66451189-66457694	18.5386
chr4:11761607-11771076	chr4:12643721-12659330	18.5377
chr6:112044224-112052835	chr6:112286742-112295134	18.5374
chr20:16780812-16787081	chr20:17398665-17407746	18.5361
chr3:11421221-11430353	chr3:11855720-11868128	18.536
chr13:22218837-22228753	chr13:23367110-23376376	18.5344
chr2:200860934-200866024	chr2:201348351-201354725	18.5339
chr1:115673903-115679658	chr1:115994021-116006248	18.5308
chr3:187037759-187045200	chr3:187330552-187337867	18.5294
chr7:36489996-36496063	chr7:37223066-37235482	18.5273
chr4:13656174-13665234	chr4:14998795-15009420	18.5272
chr3:62857987-62870421	chr3:63179327-63185181	18.5269
chr2:20633717-20640057	chr2:20825522-20834150	18.5267
chr6:159103933-159112648	chr6:159394608-159400362	18.5245
chr19:13381895-13393647	chr19:13824444-13829780	18.523
chr13:40328106-40333980	chr13:41254326-41259328	18.5207
chr6:82947571-82956357	chr6:83819983-83826211	18.5187
[truncated: 63,536 more rows]

## Sheet: beta.loops
Loop_anchor1	Loop_anchor2	DeepLoop_Loop_strength
chr3:187457386-187464150	chr3:188668606-188675009	67.1256
chr3:187457386-187464150	chr3:188675010-188681349	60.4745
chr3:187457386-187464150	chr3:188661621-188668605	55.6895
chr3:187464151-187475956	chr3:188668606-188675009	55.3068
chr3:187464151-187475956	chr3:188675010-188681349	48.7604
chr1:8077649-8094267	chr1:8374468-8381246	46.0415
chr5:50255129-50262104	chr5:50668654-50674773	45.6683
chr1:213412030-213418247	chr1:214298291-214304967	45.3102
chr3:187457386-187464150	chr3:188681350-188688490	44.9677
chr3:187464151-187475956	chr3:188661621-188668605	44.8875
chr6:56219988-56228525	chr6:56455733-56463230	44.1419
chr5:50262105-50267124	chr5:50668654-50674773	42.8397
chr5:50255129-50262104	chr5:50674774-50684010	42.0733
chr3:187457386-187464150	chr3:188655330-188661620	41.978
chr1:213547252-213552814	chr1:214298291-214304967	41.6637
chr1:8071954-8077648	chr1:8374468-8381246	40.565
chr1:8094268-8100799	chr1:8374468-8381246	40.4898
chr10:3252735-3265547	chr10:4805525-4811957	40.236
chr3:187448671-187457385	chr3:188668606-188675009	40.0294
chr5:50262105-50267124	chr5:50674774-50684010	38.9517
chr1:213412030-213418247	chr1:214304968-214311521	38.7545
chr1:213418248-213426861	chr1:214298291-214304967	38.1918
chr6:56219988-56228525	chr6:56463231-56468390	38.1603
chr1:8077649-8094267	chr1:8363302-8374467	37.6293
chr1:213412030-213418247	chr1:214288409-214298290	37.5552
chr10:3265548-3285529	chr10:4805525-4811957	37.4905
chr1:213542207-213547251	chr1:214298291-214304967	37.3477
chr6:134488301-134501081	chr6:135141918-135152605	37.2259
chr4:17821344-17827025	chr4:18589838-18597088	37.1325
chr6:56214114-56219987	chr6:56455733-56463230	36.6252
chr6:56228526-56235954	chr6:56455733-56463230	36.502
chr1:8077649-8094267	chr1:8381247-8410787	36.0912
chr4:17821344-17827025	chr4:18581681-18589837	35.9423
chr6:56219988-56228525	chr6:56449764-56455732	35.8156
chr10:3245765-3252734	chr10:4805525-4811957	35.8024
chr6:113100446-113110754	chr6:114202373-114210931	35.4483
chr1:203835044-203840397	chr1:204097031-204105130	35.0108
chr13:45053370-45067860	chr13:45543595-45549708	34.7385
chr5:50255129-50262104	chr5:50658863-50668653	34.723
chr3:187448671-187457385	chr3:188675010-188681349	34.7031
chr1:213402663-213412029	chr1:214298291-214304967	34.6232
chr1:213547252-213552814	chr1:214304968-214311521	34.4683
chr3:101954247-101960772	chr3:102251137-102257195	34.3934
chr10:76013205-76022234	chr10:76791796-76799981	34.367
chr3:187457386-187464150	chr3:188688491-188693785	34.2516
chr10:3252735-3265547	chr10:4798580-4805524	33.9752
chr3:187464151-187475956	chr3:188681350-188688490	33.9176
chr5:50255129-50262104	chr5:51950866-51956850	33.7972
chr1:213547252-213552814	chr1:214288409-214298290	33.6529
chr13:44474728-44480167	chr13:45010282-45026211	33.5665
chr10:3285530-3291012	chr10:4805525-4811957	33.4911
chr4:17827026-17839275	chr4:18589838-18597088	33.4732
chr3:40617561-40626621	chr3:41916886-41930933	33.3282
chr3:191136586-191142132	chr3:192152277-192163276	33.2929
chr3:187457386-187464150	chr3:188650043-188655329	33.2174
chr3:187464151-187475956	chr3:188655330-188661620	33.0347
chr10:76022235-76027416	chr10:76791796-76799981	32.9572
chr13:45045896-45053369	chr13:45543595-45549708	32.7731
chr6:134501082-134510494	chr6:135141918-135152605	32.7614
chr4:17827026-17839275	chr4:18581681-18589837	32.7135
chr10:76013205-76022234	chr10:76785164-76791795	32.5702
chr3:101954247-101960772	chr3:102257196-102267856	32.5658
chr10:64927721-64945731	chr10:65476375-65482275	32.5138
chr1:203835044-203840397	chr1:204081900-204097030	32.4561
chr13:85485892-85499428	chr13:86382367-86389543	32.4392
chr6:134488301-134501081	chr6:135152606-135161520	32.4305
chr1:8094268-8100799	chr1:8363302-8374467	32.4181
chr5:50267125-50272257	chr5:50668654-50674773	32.3912
chr5:50255129-50262104	chr5:50684011-50695442	32.3788
chr10:3265548-3285529	chr10:4798580-4805524	32.3389
chr5:50262105-50267124	chr5:50658863-50668653	32.3117
chr3:111432062-111437993	chr3:111687235-111693620	32.2898
chr5:50246442-50255128	chr5:50668654-50674773	32.2111
chr11:117311233-117319013	chr11:117676523-117681971	32.1918
chr10:64921307-64927720	chr10:65476375-65482275	32.1818
chr12:93380991-93389061	chr12:93804148-93809814	32.0385
chr3:191128928-191136585	chr3:192152277-192163276	31.9842
chr6:50780909-50786649	chr6:51826898-51837094	31.8931
chr4:17815801-17821343	chr4:18589838-18597088	31.8591
chr1:203840398-203850514	chr1:204097031-204105130	31.8195
chr1:8071954-8077648	chr1:8381247-8410787	31.6896
chr5:64107023-64120363	chr5:64777558-64786391	31.6881
chr13:71878004-71884448	chr13:72441736-72453708	31.6835
chr6:134483060-134488300	chr6:135141918-135152605	31.6274
chr1:8071954-8077648	chr1:8363302-8374467	31.586
chr1:174228851-174238146	chr1:174706934-174712523	31.518
chr2:99279393-99285809	chr2:100543610-100549012	31.4778
chr6:113100446-113110754	chr6:114182854-114202372	31.4187
chr5:50246442-50255128	chr5:51950866-51956850	31.3952
chr3:3227235-3235739	chr3:4328367-4337204	31.3826
chr3:40626622-40634562	chr3:41916886-41930933	31.366
chr6:56228526-56235954	chr6:56463231-56468390	31.3556
chr13:85485892-85499428	chr13:86375421-86382366	31.2012
chr12:93380991-93389061	chr12:93774112-93790830	31.1987
chr4:103538013-103543188	chr4:103924174-103929254	31.1953
chr6:113100446-113110754	chr6:114210932-114218957	31.1357
chr6:151331406-151340117	chr6:151638650-151645972	31.1194
chr6:50780909-50786649	chr6:51812601-51826897	31.0918
chr1:213418248-213426861	chr1:214304968-214311521	31.0863
chr10:64945732-64953791	chr10:65476375-65482275	31.0657
chr13:44474728-44480167	chr13:45037493-45045895	31.0458
chr12:93380991-93389061	chr12:93809815-93820308	30.9902
chr10:76022235-76027416	chr10:76785164-76791795	30.9223
chr1:174238147-174250305	chr1:174706934-174712523	30.9081
chr6:113095347-113100445	chr6:114202373-114210931	30.816
chr13:45053370-45067860	chr13:45549709-45554779	30.7514
chr12:89439250-89448111	chr12:89850444-89856323	30.7388
chr1:228870042-228880608	chr1:229363282-229377609	30.6785
chr4:158135331-158142574	chr4:158892262-158897528	30.6419
chr1:213552815-213564389	chr1:214298291-214304967	30.6407
chr3:111437994-111444781	chr3:111687235-111693620	30.6339
chr4:17815801-17821343	chr4:18581681-18589837	30.6327
chr1:8100800-8119025	chr1:8374468-8381246	30.5781
chr1:213542207-213547251	chr1:214304968-214311521	30.5598
chr13:44474728-44480167	chr13:45026212-45031528	30.5449
chr1:38479190-38485590	chr1:39282763-39294234	30.4781
chr2:213636246-213642204	chr2:214018500-214026299	30.4362
chr5:80801848-80807605	chr5:81460349-81471046	30.4267
chr3:111432062-111437993	chr3:111680851-111687234	30.4246
chr2:213630982-213636245	chr2:214018500-214026299	30.3696
chr14:61938372-61946019	chr14:62193164-62201853	30.3245
chr2:200849165-200860933	chr2:201342263-201348350	30.2353
chr1:8066531-8071953	chr1:8374468-8381246	30.2348
chr13:45053370-45067860	chr13:45537189-45543594	30.2128
chr13:71878004-71884448	chr13:72453709-72462550	30.2043
chr1:8094268-8100799	chr1:8381247-8410787	30.1818
chr3:3219516-3227234	chr3:4328367-4337204	30.1792
chr1:213412030-213418247	chr1:214311522-214318821	30.0923
chr11:128036962-128045889	chr11:128703455-128708481	30.0864
chr6:56228526-56235954	chr6:56449764-56455732	30.0577
chr1:59204305-59210324	chr1:60209479-60215888	30.0142
chr1:213418248-213426861	chr1:214288409-214298290	30.0005
chr11:117298217-117303957	chr11:117676523-117681971	29.9652
chr1:59204305-59210324	chr1:60204110-60209478	29.9485
chr2:200834557-200849164	chr2:201342263-201348350	29.9166
chr4:103538013-103543188	chr4:104010865-104020109	29.9155
chr13:44474728-44480167	chr13:45045896-45053369	29.9128
chr13:71867045-71878003	chr13:72441736-72453708	29.8756
chr1:59204305-59210324	chr1:60215889-60223873	29.8725
chr3:187448671-187457385	chr3:188661621-188668605	29.8662
chr12:117673353-117691095	chr12:118270305-118276677	29.8399
chr10:3245765-3252734	chr10:4798580-4805524	29.8353
chr1:203840398-203850514	chr1:204081900-204097030	29.8134
chr12:117665475-117673352	chr12:118270305-118276677	29.7745
chr4:103538013-103543188	chr4:103916752-103924173	29.7322
chr13:45045896-45053369	chr13:45549709-45554779	29.7008
chr6:56214114-56219987	chr6:56463231-56468390	29.6689
chr5:50262105-50267124	chr5:51950866-51956850	29.5493
chr11:117290836-117298216	chr11:117676523-117681971	29.5244
chr11:128027026-128036961	chr11:128703455-128708481	29.4838
chr1:180479285-180487014	chr1:180825615-180832730	29.4616
chr8:102329361-102335609	chr8:103213088-103218161	29.459
chr6:113100446-113110754	chr6:114176969-114182853	29.4518
chr1:180479285-180487014	chr1:181130679-181136915	29.4241
chr1:213542207-213547251	chr1:214288409-214298290	29.4217
chr11:117303958-117311232	chr11:117676523-117681971	29.41
chr8:106951910-106959627	chr8:107603218-107609832	29.3976
chr1:180487015-180495543	chr1:180825615-180832730	29.3897
chr8:106951910-106959627	chr8:107596408-107603217	29.3711
chr5:80801848-80807605	chr5:81471047-81477113	29.3614
chr1:228864247-228870041	chr1:229363282-229377609	29.3535
chr3:191136586-191142132	chr3:192163277-192168753	29.3386
chr2:136672605-136680253	chr2:137133667-137139711	29.3317
chr1:213402663-213412029	chr1:214304968-214311521	29.2748
chr7:98632765-98638254	chr7:98903615-98912192	29.2701
chr6:56208057-56214113	chr6:56455733-56463230	29.2635
chr3:187475957-187495399	chr3:188668606-188675009	29.2371
chr2:136661346-136672604	chr2:137133667-137139711	29.229
chr3:71986992-71992134	chr3:72868269-72875080	29.2208
chr6:134488301-134501081	chr6:135256623-135264262	29.2008
chr3:111437994-111444781	chr3:111680851-111687234	29.1813
chr5:50246442-50255128	chr5:50674774-50684010	29.1473
chr7:54842922-54856396	chr7:55324390-55332255	29.1216
chr14:61938372-61946019	chr14:62201854-62207185	29.106
chr8:102329361-102335609	chr8:103207006-103213087	29.0838
chr10:76013205-76022234	chr10:76799982-76808765	29.0425
chr4:158142575-158150089	chr4:158892262-158897528	29.0302
chr4:110353016-110359299	chr4:110734167-110740499	28.9674
chr12:93367399-93380990	chr12:93804148-93809814	28.9627
chr6:56219988-56228525	chr6:56468391-56474354	28.913
chr6:56219988-56228525	chr6:56444277-56449763	28.909
chr11:117311233-117319013	chr11:117670346-117676522	28.8705
chr5:50262105-50267124	chr5:50684011-50695442	28.7417
chr8:102335610-102345552	chr8:103213088-103218161	28.7395
chr3:101948030-101954246	chr3:102251137-102257195	28.7227
chr4:110353016-110359299	chr4:110718652-110734166	28.6287
chr3:191128928-191136585	chr3:192163277-192168753	28.5862
chr1:59204305-59210324	chr1:60196106-60204109	28.5853
chr13:71867045-71878003	chr13:72453709-72462550	28.5753
chr10:3285530-3291012	chr10:4798580-4805524	28.5408
chr13:44480168-44485168	chr13:45010282-45026211	28.5057
chr4:110346962-110353015	chr4:110734167-110740499	28.4548
chr8:102335610-102345552	chr8:103207006-103213087	28.4536
chr13:45045896-45053369	chr13:45537189-45543594	28.4285
chr3:4752216-4761170	chr3:5025727-5031966	28.3972
chr12:93380991-93389061	chr12:93798503-93804147	28.3853
chr1:203835044-203840397	chr1:204105131-204117902	28.3792
chr6:151331406-151340117	chr6:151645973-151653551	28.3326
chr10:35920553-35926483	chr10:37067837-37075019	28.3009
chr12:93367399-93380990	chr12:93809815-93820308	28.281
chr1:222960805-222967398	chr1:223255562-223260578	28.2771
chr14:61938372-61946019	chr14:62186869-62193163	28.2004
chr13:44466787-44474727	chr13:45010282-45026211	28.1935
chr6:134501082-134510494	chr6:135152606-135161520	28.1454
chr7:123791739-123803146	chr7:124431141-124438415	28.0786
chr17:70720499-70725952	chr17:71176388-71187908	28.0747
chr13:85470722-85485891	chr13:86382367-86389543	28.0544
chr1:214829883-214836054	chr1:215698626-215705107	28.0304
chr1:59244689-59253041	chr1:60204110-60209478	28.029
chr4:110346962-110353015	chr4:110718652-110734166	27.9468
chr4:103538013-103543188	chr4:103929255-103934455	27.923
chr13:44474728-44480167	chr13:45031529-45037492	27.8766
chr8:108915843-108924511	chr8:109709621-109722384	27.8758
chr3:191136586-191142132	chr3:192146987-192152276	27.8632
chr1:59204305-59210324	chr1:60223874-60229437	27.8521
chr10:3252735-3265547	chr10:4811958-4818577	27.8122
chr13:85485892-85499428	chr13:86389544-86394608	27.7906
chr6:134488301-134501081	chr6:135264263-135269328	27.7847
chr6:56182135-56192571	chr6:56455733-56463230	27.7556
chr3:3227235-3235739	chr3:4337205-4342520	27.718
chr13:44620183-44626288	chr13:45010282-45026211	27.71
chr12:64206415-64216505	chr12:64644510-64655198	27.6758
chr12:64216506-64225198	chr12:64644510-64655198	27.6688
chr3:4761171-4768118	chr3:5025727-5031966	27.6293
chr1:8077649-8094267	chr1:8319696-8328422	27.5996
chr4:17810111-17815800	chr4:18589838-18597088	27.5903
chr10:7906988-7917028	chr10:9243069-9251004	27.5612
chr10:76034703-76041807	chr10:76791796-76799981	27.5268
chr7:70323461-70346036	chr7:71187676-71193321	27.5174
chr1:59244689-59253041	chr1:60215889-60223873	27.509
chr3:78704412-78712045	chr3:79070456-79075662	27.5043
chr6:73326285-73337112	chr6:73841336-73852951	27.4326
chr14:61931932-61938371	chr14:62193164-62201853	27.4308
chr8:108924512-108932193	chr8:109709621-109722384	27.4051
chr12:93380991-93389061	chr12:93790831-93798502	27.3999
chr3:111432062-111437993	chr3:111693621-111699179	27.3804
chr1:59244689-59253041	chr1:60209479-60215888	27.3795
chr6:15682474-15690148	chr6:16182962-16188851	27.3653
chr3:191142133-191155971	chr3:192152277-192163276	27.3425
chr4:103543189-103549897	chr4:103924174-103929254	27.338
chr7:54842922-54856396	chr7:55332256-55337866	27.3329
chr10:64965061-64970683	chr10:65377091-65384705	27.3001
chr13:71884449-71890323	chr13:72441736-72453708	27.2745
chr12:89439250-89448111	chr12:89856324-89861729	27.2417
chr1:213402663-213412029	chr1:214288409-214298290	27.2207
chr6:50780909-50786649	chr6:51885104-51890753	27.2193
chr3:178728183-178734856	chr3:179032700-179041916	27.2037
chr5:50267125-50272257	chr5:50674774-50684010	27.1988
chr8:102345553-102350603	chr8:103213088-103218161	27.196
chr1:165365048-165372924	chr1:165561478-165568348	27.1758
chr1:165365048-165372924	chr1:165553197-165561477	27.1669
chr1:8077649-8094267	chr1:8410788-8421658	27.1561
chr3:155101795-155106936	chr3:155417554-155423067	27.1414
chr1:38479190-38485590	chr1:39294235-39305755	27.1395
chr1:59244689-59253041	chr1:60196106-60204109	27.1212
chr6:55304173-55315719	chr6:55745617-55751264	27.0791
chr6:15682474-15690148	chr6:16188852-16195997	27.0758
chr1:180479285-180487014	chr1:180819763-180825614	27.0751
chr5:80801848-80807605	chr5:81452511-81460348	27.0625
chr1:180487015-180495543	chr1:180819763-180825614	27.0572
chr10:76022235-76027416	chr10:76799982-76808765	27.0514
chr3:101948030-101954246	chr3:102257196-102267856	27.0505
chr13:45053370-45067860	chr13:45527336-45537188	27.0255
chr5:50255129-50262104	chr5:51956851-51962846	27.0222
chr3:40617561-40626621	chr3:41909888-41916885	27.0194
chr19:9733658-9743002	chr19:9907629-9914650	27.0111
chr6:134488301-134501081	chr6:135186804-135196817	27.0045
chr8:108915843-108924511	chr8:109722385-109737021	26.9919
chr1:182054730-182061743	chr1:182363897-182374431	26.9918
chr12:117660428-117665474	chr12:118270305-118276677	26.9728
chr6:113095347-113100445	chr6:114210932-114218957	26.9698
chr7:98632765-98638254	chr7:98912193-98918714	26.9502
chr6:73326285-73337112	chr6:73835861-73841335	26.9412
chr3:155095232-155101794	chr3:155417554-155423067	26.9336
chr10:76027417-76034702	chr10:76791796-76799981	26.9269
chr1:213426862-213435786	chr1:214298291-214304967	26.8997
chr8:102345553-102350603	chr8:103207006-103213087	26.8962
chr8:71051525-71059857	chr8:71445532-71459671	26.895
chr6:134488301-134501081	chr6:135161521-135167721	26.895
chr6:113095347-113100445	chr6:114182854-114202372	26.8896
chr13:26147254-26154446	chr13:26634989-26640728	26.8767
chr5:65602694-65608001	chr5:66047875-66057861	26.8343
chr6:130639425-130649745	chr6:131017155-131023550	26.8213
chr8:106940971-106951909	chr8:107603218-107609832	26.8155
chr7:85512031-85521136	chr7:86099071-86110041	26.8045
chr6:100561648-100567037	chr6:100908742-100916822	26.7856
chr6:113100446-113110754	chr6:114169762-114176968	26.7715
chr4:120553620-120562315	chr4:120975993-120984043	26.7694
chr6:56192572-56200105	chr6:56455733-56463230	26.7658
chr1:213412030-213418247	chr1:214266447-214288408	26.7396
chr1:180487015-180495543	chr1:181130679-181136915	26.726
chr2:200849165-200860933	chr2:201325153-201342262	26.7211
chr1:180474227-180479284	chr1:181130679-181136915	26.7107
chr2:20640058-20646105	chr2:20834151-20842651	26.7035
chr1:228825971-228833125	chr1:229363282-229377609	26.7032
chr12:93367399-93380990	chr12:93774112-93790830	26.6991
chr4:158135331-158142574	chr4:158886222-158892261	26.6988
chr6:159124540-159131802	chr6:159389237-159394607	26.6398
chr16:75827728-75836822	chr16:77205588-77213192	26.6259
chr6:134488301-134501081	chr6:135205416-135210731	26.6241
chr6:56214114-56219987	chr6:56449764-56455732	26.6139
chr3:111385679-111391101	chr3:111687235-111693620	26.5793
chr5:64101937-64107022	chr5:64777558-64786391	26.5741
chr3:111426628-111432061	chr3:111687235-111693620	26.5608
chr13:45053370-45067860	chr13:45554780-45560020	26.5549
chr10:3291013-3297957	chr10:4805525-4811957	26.5543
chr18:9966205-9971695	chr18:10513598-10518946	26.5498
chr6:134488301-134501081	chr6:135167722-135181347	26.5407
chr11:11046614-11058347	chr11:11806553-11814227	26.5385
chr8:71051525-71059857	chr8:71435267-71445531	26.5175
chr1:238030402-238037627	chr1:239110321-239115900	26.5162
chr13:85499429-85504590	chr13:86382367-86389543	26.5148
chr3:3219516-3227234	chr3:4337205-4342520	26.484
chr6:134510495-134516500	chr6:135141918-135152605	26.4766
chr3:178813595-178823171	chr3:179032700-179041916	26.4637
chr8:106940971-106951909	chr8:107596408-107603217	26.4601
chr3:191119599-191128927	chr3:192152277-192163276	26.4499
chr6:134483060-134488300	chr6:135152606-135161520	26.4209
chr3:178728183-178734856	chr3:179025851-179032699	26.3945
chr2:37630210-37639686	chr2:38054170-38063060	26.3928
chr13:85470722-85485891	chr13:86375421-86382366	26.3793
chr1:182049666-182054729	chr1:182363897-182374431	26.3546
chr13:74330388-74337231	chr13:74858553-74869887	26.3455
chr12:93380991-93389061	chr12:93820309-93830390	26.3316
chr1:180479285-180487014	chr1:181119887-181130678	26.3281
chr4:81285526-81292979	chr4:81903137-81908397	26.3086
chr6:56219988-56228525	chr6:56435394-56444276	26.3034
chr13:44466787-44474727	chr13:45037493-45045895	26.3024
chr4:17839276-17844651	chr4:18589838-18597088	26.2777
chr6:134488301-134501081	chr6:135196818-135205415	26.2727
chr1:8094268-8100799	chr1:8319696-8328422	26.2504
chr3:111432062-111437993	chr3:111673491-111680850	26.2449
chr3:16312020-16321452	chr3:16588754-16595156	26.2255
chr10:3224811-3245764	chr10:4805525-4811957	26.2244
chr8:29193412-29201520	chr8:29906492-29916570	26.22
chr12:44408708-44422123	chr12:45318279-45324669	26.2047
chr3:192529381-192535874	chr3:193286158-193292060	26.1999
chr12:89448112-89454872	chr12:89850444-89856323	26.1933
chr12:70293516-70299133	chr12:70973031-70983265	26.1829
chr2:200834557-200849164	chr2:201348351-201354725	26.1767
chr11:117303958-117311232	chr11:117670346-117676522	26.1507
chr3:191128928-191136585	chr3:192146987-192152276	26.1466
chr3:101960773-101976902	chr3:102251137-102257195	26.1439
chr7:144724219-144736390	chr7:145782291-145787570	26.1273
chr6:56200106-56208056	chr6:56455733-56463230	26.113
chr1:38469210-38479189	chr1:39282763-39294234	26.0912
chr1:180479285-180487014	chr1:180832731-180838322	26.09
chr3:71986992-71992134	chr3:72875081-72883055	26.076
chr3:3235740-3241111	chr3:4328367-4337204	26.0757
chr2:213630982-213636245	chr2:214026300-214032619	26.0703
chr12:103330971-103338793	chr12:103948181-103958728	26.0696
chr1:222960805-222967398	chr1:223260579-223266498	26.0465
chr2:200834557-200849164	chr2:201325153-201342262	26.0431
chr2:175636136-175642374	chr2:175835117-175845302	26.0411
chr6:151331406-151340117	chr6:151628064-151638649	26.0343
chr2:200849165-200860933	chr2:201348351-201354725	26.0332
chr6:134488301-134501081	chr6:135181348-135186803	26.0014
chr4:17810111-17815800	chr4:18581681-18589837	26.0005
chr5:65602694-65608001	chr5:66057862-66071074	25.9977
chr13:26154447-26160030	chr13:26634989-26640728	25.9855
chr1:213531349-213542206	chr1:214298291-214304967	25.9792
chr12:117665475-117673352	chr12:118261165-118270304	25.9759
chr14:59589228-59596533	chr14:59902721-59910737	25.9479
chr6:100561648-100567037	chr6:100899151-100908741	25.9415
chr5:50272258-50278921	chr5:50668654-50674773	25.9406
chr12:64206415-64216505	chr12:64655199-64665739	25.9393
chr6:134488301-134501081	chr6:135126576-135141917	25.9363
chr6:159112649-159124539	chr6:159389237-159394607	25.9316
chr5:142384890-142398833	chr5:142775290-142780674	25.9247
chr7:98625833-98632764	chr7:98903615-98912192	25.9242
chr12:117673353-117691095	chr12:118261165-118270304	25.9047
chr1:180487015-180495543	chr1:180832731-180838322	25.8999
chr7:142708307-142713927	chr7:142912406-142919635	25.8896
chr8:108924512-108932193	chr8:109722385-109737021	25.8767
chr12:117650966-117660427	chr12:118270305-118276677	25.87
chr4:81277882-81285525	chr4:81903137-81908397	25.8657
chr12:64216506-64225198	chr12:64655199-64665739	25.8653
chr9:13413361-13419052	chr9:14348877-14361728	25.8579
chr12:70273505-70281283	chr12:70973031-70983265	25.8536
chr10:76013205-76022234	chr10:76779602-76785163	25.8273
chr7:54842922-54856396	chr7:55316771-55324389	25.8262
chr10:76034703-76041807	chr10:76785164-76791795	25.8201
chr7:78135972-78142883	chr7:78802413-78809259	25.8142
chr13:71878004-71884448	chr13:72462551-72469138	25.8116
chr1:206794232-206804391	chr1:207153558-207159640	25.7979
chr10:7906988-7917028	chr10:9251005-9256145	25.7963
chr14:61931932-61938371	chr14:62201854-62207185	25.7944
chr17:39010936-39019027	chr17:39705985-39714631	25.7853
chr13:71884449-71890323	chr13:72453709-72462550	25.7777
chr1:206804392-206822235	chr1:207153558-207159640	25.7665
chr6:113100446-113110754	chr6:114218958-114226023	25.7641
chr11:117298217-117303957	chr11:117670346-117676522	25.7382
chr13:45612624-45630042	chr13:45856978-45864618	25.7223
chr3:40602083-40617560	chr3:41916886-41930933	25.7031
chr10:64965061-64970683	chr10:65476375-65482275	25.6965
chr4:103543189-103549897	chr4:104010865-104020109	25.6735
chr6:15682474-15690148	chr6:16195998-16205580	25.6159
chr12:70281284-70287461	chr12:70973031-70983265	25.5893
chr2:136650392-136661345	chr2:137133667-137139711	25.5889
chr1:84607317-84613151	chr1:84892553-84900793	25.5711
chr6:134474664-134483059	chr6:135141918-135152605	25.5695
chr2:121457051-121465448	chr2:121823750-121840150	25.558
chr5:65596633-65602693	chr5:66047875-66057861	25.5446
chr13:85499429-85504590	chr13:86375421-86382366	25.5378
chr6:132609368-132616667	chr6:132804938-132814949	25.533
chr16:75827728-75836822	chr16:76687436-76696867	25.5174
chr18:60680123-60687255	chr18:60990422-60998182	25.5121
chr13:45045896-45053369	chr13:45554780-45560020	25.499
chr5:64107023-64120363	chr5:64786392-64811844	25.4977
chr8:71059858-71068103	chr8:71435267-71445531	25.4856
chr7:142697029-142708306	chr7:142912406-142919635	25.481
chr2:213636246-213642204	chr2:214026300-214032619	25.4797
chr11:94893568-94899089	chr11:95427296-95432889	25.4702
chr7:142708307-142713927	chr7:142899234-142912405	25.4503
chr1:26917130-26928978	chr1:27110351-27115735	25.4422
chr3:111437994-111444781	chr3:111673491-111680850	25.4287
chr5:66558759-66564827	chr5:67546482-67553910	25.4283
chr4:103543189-103549897	chr4:103916752-103924173	25.428
chr8:29193412-29201520	chr8:29893129-29906491	25.4177
chr1:59244689-59253041	chr1:60223874-60229437	25.4175
chr1:238037628-238043820	chr1:239110321-239115900	25.3973
chr1:59229224-59244688	chr1:60215889-60223873	25.3885
chr14:89488941-89499702	chr14:90380091-90385643	25.3802
chr3:101954247-101960772	chr3:102227759-102251136	25.3735
chr4:17839276-17844651	chr4:18581681-18589837	25.3714
chr2:20640058-20646105	chr2:20842652-20848971	25.3711
chr5:80807606-80814903	chr5:81460349-81471046	25.3627
chr6:134483060-134488300	chr6:135256623-135264262	25.3623
chr1:26917130-26928978	chr1:27115736-27121036	25.3563
chr1:174228851-174238146	chr1:174712524-174727254	25.3545
chr3:111444782-111452120	chr3:111687235-111693620	25.3323
chr3:40626622-40634562	chr3:41909888-41916885	25.328
chr3:3255412-3260624	chr3:4328367-4337204	25.3204
chr13:44466787-44474727	chr13:45045896-45053369	25.2989
chr9:13413361-13419052	chr9:14361729-14370198	25.2954
chr11:94887225-94893567	chr11:95427296-95432889	25.2845
chr13:44466787-44474727	chr13:45026212-45031528	25.2652
chr13:44626289-44649252	chr13:45010282-45026211	25.2631
chr1:144903121-144908731	chr1:146518575-146526384	25.252
chr4:75848916-75855717	chr4:76413176-76419256	25.2479
chr6:132616668-132621769	chr6:132804938-132814949	25.2349
chr3:187464151-187475956	chr3:188650043-188655329	25.2344
chr13:26147254-26154446	chr13:26615287-26634988	25.2296
chr14:61938372-61946019	chr14:62207186-62215404	25.2262
chr10:64953792-64959247	chr10:65476375-65482275	25.2064
chr1:59197807-59204304	chr1:60209479-60215888	25.2018
chr3:111437994-111444781	chr3:111693621-111699179	25.2017
chr1:59229224-59244688	chr1:60204110-60209478	25.1968
chr3:187457386-187464150	chr3:188693786-188709805	25.1959
chr6:56228526-56235954	chr6:56444277-56449763	25.1901
chr12:93367399-93380990	chr12:93798503-93804147	25.1832
chr10:35926484-35937722	chr10:37067837-37075019	25.1705
chr1:8077649-8094267	chr1:8357705-8363301	25.1695
chr1:174238147-174250305	chr1:174701469-174706933	25.1594
chr2:200860934-200866024	chr2:201342263-201348350	25.1592
chr3:16306619-16312019	chr3:16588754-16595156	25.1567
chr1:228880609-228888718	chr1:229363282-229377609	25.1472
chr3:187435558-187448670	chr3:188668606-188675009	25.1399
chr12:103338794-103354309	chr12:103948181-103958728	25.1176
chr4:103538013-103543188	chr4:104005315-104010864	25.1173
chr5:50674774-50684010	chr5:51950866-51956850	25.1034
chr8:106959628-106968684	chr8:107596408-107603217	25.0981
chr8:74995844-75001144	chr8:75249881-75263470	25.094
chr6:151340118-151351851	chr6:151638650-151645972	25.0927
chr12:70287462-70293515	chr12:70973031-70983265	25.0795
chr1:59197807-59204304	chr1:60204110-60209478	25.078
chr2:37630210-37639686	chr2:38063061-38073221	25.0717
chr3:3260625-3268425	chr3:4328367-4337204	25.0576
chr8:40112017-40117034	chr8:40841268-40847037	25.051
chr8:71059858-71068103	chr8:71445532-71459671	25.0406
chr5:88015252-88023475	chr5:89576069-89586437	25.0396
chr5:66531986-66542324	chr5:67546482-67553910	25.0267
chr13:44480168-44485168	chr13:45037493-45045895	25.0143
chr4:158142575-158150089	chr4:158886222-158892261	25.0094
chr5:95279626-95286325	chr5:95670827-95676678	25.0084
chr5:50246442-50255128	chr5:51956851-51962846	25.0026
chr6:112029603-112044223	chr6:112313155-112319486	24.9953
chr1:180495544-180508850	chr1:180825615-180832730	24.9933
chr1:203840398-203850514	chr1:204105131-204117902	24.985
chr3:4768119-4775404	chr3:5025727-5031966	24.977
chr1:59229224-59244688	chr1:60196106-60204109	24.9699
chr5:163441116-163446773	chr5:163902259-163907953	24.9696
chr5:50255129-50262104	chr5:51944347-51950865	24.9637
chr3:4761171-4768118	chr3:5014616-5025726	24.9623
chr9:13419053-13427611	chr9:14348877-14361728	24.9606
chr10:3265548-3285529	chr10:4811958-4818577	24.96
chr7:144736391-144745532	chr7:145782291-145787570	24.9583
chr1:59229224-59244688	chr1:60209479-60215888	24.9575
chr8:102350604-102357639	chr8:103213088-103218161	24.9562
chr3:101532012-101537144	chr3:101940194-101948029	24.9482
chr11:117290836-117298216	chr11:117670346-117676522	24.9474
chr1:84613152-84618641	chr1:84892553-84900793	24.9442
chr8:102319215-102329360	chr8:103213088-103218161	24.9331
chr12:44398805-44408707	chr12:45318279-45324669	24.9301
chr7:123791739-123803146	chr7:124408302-124413555	24.922
chr3:4752216-4761170	chr3:5014616-5025726	24.9129
chr2:75688418-75693659	chr2:75832868-75843332	24.8941
chr10:64915210-64921306	chr10:65476375-65482275	24.8929
chr1:213547252-213552814	chr1:214311522-214318821	24.8894
chr8:40112017-40117034	chr8:40847038-40853807	24.8885
chr7:123791739-123803146	chr7:124438416-124447824	24.8881
chr1:38485591-38499584	chr1:39282763-39294234	24.8867
chr1:38444090-38459959	chr1:39282763-39294234	24.8851
chr13:74337232-74346160	chr13:74858553-74869887	24.8634
chr14:89499703-89506123	chr14:90380091-90385643	24.8391
chr1:213547252-213552814	chr1:214266447-214288408	24.8378
chr2:71524090-71530099	chr2:71736721-71745788	24.8327
chr8:102329361-102335609	chr8:103200323-103207005	24.8262
chr11:11046614-11058347	chr11:11814228-11820385	24.8245
chr10:76027417-76034702	chr10:76785164-76791795	24.8188
chr2:37618084-37630209	chr2:38108446-38114079	24.8156
chr5:65596633-65602693	chr5:66057862-66071074	24.8049
chr3:16639663-16651820	chr3:17267756-17274164	24.7992
chr5:80807606-80814903	chr5:81471047-81477113	24.79
chr3:111444782-111452120	chr3:111680851-111687234	24.7782
chr11:117319014-117327099	chr11:117676523-117681971	24.7716
chr6:134243572-134250564	chr6:134418906-134424109	24.7576
chr2:156232531-156241760	chr2:158048724-158055243	24.751
chr8:106951910-106959627	chr8:107609833-107616748	24.7482
chr6:112044224-112052835	chr6:112313155-112319486	24.7406
chr4:156351246-156364514	chr4:156700167-156709607	24.7385
chr1:165372925-165379584	chr1:165561478-165568348	24.7341
chr19:9733658-9743002	chr19:9914651-9926071	24.7286
chr10:64965061-64970683	chr10:65384706-65390659	24.7283
chr13:26154447-26160030	chr13:26615287-26634988	24.7231
chr1:174228851-174238146	chr1:174701469-174706933	24.7226
chr10:64970684-64979109	chr10:65377091-65384705	24.7102
chr1:222960805-222967398	chr1:223266499-223272098	24.7045
chr1:165372925-165379584	chr1:165553197-165561477	24.7026
chr13:44474728-44480167	chr13:45053370-45067860	24.7002
chr7:123803147-123808419	chr7:124431141-124438415	24.698
chr1:174238147-174250305	chr1:174712524-174727254	24.6961
chr6:56219988-56228525	chr6:56474355-56480757	24.6897
chr8:108832212-108839070	chr8:109722385-109737021	24.6894
chr17:39010936-39019027	chr17:39793406-39810459	24.6874
chr5:125683801-125689612	chr5:125871488-125876589	24.6864
chr11:128036962-128045889	chr11:128708482-128719616	24.6809
chr14:61931932-61938371	chr14:62186869-62193163	24.6774
chr8:102319215-102329360	chr8:103207006-103213087	24.6713
chr6:113095347-113100445	chr6:114176969-114182853	24.6643
chr3:187031387-187037758	chr3:187397414-187403818	24.655
chr8:102350604-102357639	chr8:103207006-103213087	24.6455
chr1:229791562-229807929	chr1:230436822-230442858	24.638
chr11:128027026-128036961	chr11:128708482-128719616	24.6358
chr1:59197807-59204304	chr1:60215889-60223873	24.6339
chr6:50780909-50786649	chr6:51876869-51885103	24.6307
chr4:75848916-75855717	chr4:76407441-76413175	24.6122
chr7:81659536-81671049	chr7:82229911-82237147	24.6102
chr10:64927721-64945731	chr10:65471004-65476374	24.6005
chr4:17546422-17554878	chr4:18589838-18597088	24.5939
chr1:228816382-228825970	chr1:229363282-229377609	24.5827
chr4:11761607-11771076	chr4:12630344-12638157	24.5819
chr13:45037493-45045895	chr13:45543595-45549708	24.5787
chr6:132592625-132598334	chr6:132804938-132814949	24.5735
chr2:37618084-37630209	chr2:38054170-38063060	24.5514
chr1:228833126-228838388	chr1:229363282-229377609	24.5362
chr5:50267125-50272257	chr5:51950866-51956850	24.5346
chr3:101940194-101948029	chr3:102251137-102257195	24.5344
chr10:35912340-35920552	chr10:37067837-37075019	24.5343
chr5:73198096-73204354	chr5:73954450-73960466	24.5317
chr6:134243572-134250564	chr6:134424110-134431876	24.5316
chr3:111426628-111432061	chr3:111680851-111687234	24.5231
chr3:78704412-78712045	chr3:79075663-79092634	24.5146
chr7:70315796-70323460	chr7:71187676-71193321	24.5004
chr4:81285526-81292979	chr4:81908398-81915020	24.491
chr7:142697029-142708306	chr7:142899234-142912405	24.4892
chr5:88015252-88023475	chr5:89570445-89576068	24.4866
chr11:128045890-128052647	chr11:128703455-128708481	24.4852
chr17:39004657-39010935	chr17:39705985-39714631	24.4646
chr1:180474227-180479284	chr1:180825615-180832730	24.4646
chr11:94899090-94906896	chr11:95427296-95432889	24.4566
chr5:50255129-50262104	chr5:51275630-51280690	24.4479
chr15:33522216-33527247	chr15:34001552-34006684	24.4417
chr2:213636246-213642204	chr2:214011342-214018499	24.4413
chr1:228852316-228864246	chr1:229363282-229377609	24.4394
chr5:163446774-163451799	chr5:163902259-163907953	24.4307
chr6:15682474-15690148	chr6:16177815-16182961	24.422
chr6:100561648-100567037	chr6:100916823-100934574	24.4116
chr10:64921307-64927720	chr10:65471004-65476374	24.4113
chr13:71867045-71878003	chr13:72462551-72469138	24.4093
chr1:174250306-174262628	chr1:174706934-174712523	24.4071
chr8:106929146-106940970	chr8:107603218-107609832	24.3939
chr6:50770606-50780908	chr6:51826898-51837094	24.3911
chr12:44408708-44422123	chr12:45324670-45335279	24.3835
chr10:7929837-7935233	chr10:9243069-9251004	24.3648
chr1:214829883-214836054	chr1:215705108-215713467	24.363
chr12:93367399-93380990	chr12:93820309-93830390	24.3545
chr3:101960773-101976902	chr3:102257196-102267856	24.3525
chr8:102335610-102345552	chr8:103200323-103207005	24.3515
chr2:37630210-37639686	chr2:38108446-38114079	24.3498
chr4:38318936-38325934	chr4:38668076-38681603	24.3399
chr8:106959628-106968684	chr8:107603218-107609832	24.3318
chr3:192535875-192541952	chr3:193286158-193292060	24.3239
chr1:26917130-26928978	chr1:27121037-27127249	24.3237
chr12:93380991-93389061	chr12:93767447-93774111	24.3226
chr6:134488301-134501081	chr6:135241427-135256622	24.3222
chr13:45045896-45053369	chr13:45527336-45537188	24.3211
chr6:15682474-15690148	chr6:16205581-16215872	24.3131
chr3:101521022-101532011	chr3:101940194-101948029	24.309
chr5:125683801-125689612	chr5:125876590-125882577	24.3076
chr6:134483060-134488300	chr6:135264263-135269328	24.3067
chr1:43374955-43381175	chr1:43537671-43546931	24.3043
chr5:87074592-87082650	chr5:87996936-88007239	24.3016
chr5:66553649-66558758	chr5:67546482-67553910	24.3007
chr3:78693925-78704411	chr3:79070456-79075662	24.2899
chr11:94906897-94912314	chr11:95427296-95432889	24.2878
chr1:40617744-40623354	chr1:40803781-40817620	24.2819
chr1:55745966-55753508	chr1:57052391-57061929	24.2717
chr6:130628561-130639424	chr6:131017155-131023550	24.2715
chr4:156364515-156371896	chr4:156700167-156709607	24.2599
chr2:121457051-121465448	chr2:121840151-121849379	24.2579
chr2:136661346-136672604	chr2:137139712-137153694	24.2536
chr1:64146787-64156649	chr1:64696647-64708412	24.236
chr3:71986992-71992134	chr3:72862022-72868268	24.2323
chr5:87074592-87082650	chr5:87991490-87996935	24.2276
chr4:103538013-103543188	chr4:103934456-103941499	24.2173
chr3:101521022-101532011	chr3:102257196-102267856	24.2048
chr5:162976681-162982085	chr5:163902259-163907953	24.1964
chr1:180487015-180495543	chr1:181119887-181130678	24.1952
chr10:3245765-3252734	chr10:4811958-4818577	24.1942
chr1:38459960-38469209	chr1:39282763-39294234	24.1929
chr3:178823172-178830073	chr3:179032700-179041916	24.19
chr6:130649746-130662626	chr6:131017155-131023550	24.1852
chr6:50770606-50780908	chr6:51812601-51826897	24.1628
chr3:155101795-155106936	chr3:155423068-155429655	24.1615
chr13:44480168-44485168	chr13:45026212-45031528	24.1606
chr3:97503767-97513952	chr3:97740376-97746753	24.1537
chr5:87074592-87082650	chr5:88007240-88015251	24.1392
chr4:38318936-38325934	chr4:38681604-38686846	24.1352
chr8:75001145-75007471	chr8:75249881-75263470	24.1322
chr8:110363182-110368596	chr8:110726551-110732687	24.1258
chr3:178813595-178823171	chr3:179025851-179032699	24.1254
chr3:187464151-187475956	chr3:188688491-188693785	24.1207
chr4:81277882-81285525	chr4:81908398-81915020	24.1128
chr4:17821344-17827025	chr4:18569116-18581680	24.0874
chr8:71051525-71059857	chr8:71459672-71468194	24.0771
chr17:39010936-39019027	chr17:39698307-39705984	24.0752
chr14:59596534-59606709	chr14:59902721-59910737	24.0743
chr8:106929146-106940970	chr8:107596408-107603217	24.0717
chr5:64120364-64127288	chr5:64777558-64786391	24.069
chr3:101954247-101960772	chr3:102267857-102275151	24.0617
chr18:60680123-60687255	chr18:60979908-60990421	24.0616
chr1:233574420-233581186	chr1:234199274-234207119	24.0583
chr13:85470722-85485891	chr13:86389544-86394608	24.0542
chr5:50255129-50262104	chr5:50695443-50705621	24.0502
chr9:20354611-20360067	chr9:20934447-20941342	24.0444
chr18:39875734-39880887	chr18:40850227-40857563	24.0438
chr6:134488301-134501081	chr6:135234430-135241426	24.0328
chr6:50780909-50786649	chr6:51792862-51812600	24.0309
chr9:13419053-13427611	chr9:14361729-14370198	24.0301
chr1:222960805-222967398	chr1:223250247-223255561	24.0278
chr1:43374955-43381175	chr1:43546932-43560011	24.0104
chr4:120553620-120562315	chr4:120968132-120975992	24.0063
chr3:187457386-187464150	chr3:188644640-188650042	23.9869
chr2:187370580-187380963	chr2:187509793-187519124	23.9863
chr1:201531011-201539726	chr1:201759231-201776453	23.9695
chr14:59589228-59596533	chr14:59910738-59916449	23.9567
chr3:155095232-155101794	chr3:155423068-155429655	23.9555
chr6:151326185-151331405	chr6:151638650-151645972	23.9508
chr6:56175523-56182134	chr6:56455733-56463230	23.9355
chr2:136672605-136680253	chr2:137139712-137153694	23.934
chr3:3227235-3235739	chr3:4322000-4328366	23.9332
chr5:162976681-162982085	chr5:163907954-163916296	23.9274
chr7:98625833-98632764	chr7:98912193-98918714	23.9064
chr6:159124540-159131802	chr6:159394608-159400362	23.9007
chr10:76041808-76053830	chr10:76791796-76799981	23.8946
chr11:111457810-111466970	chr11:111714019-111722564	23.8936
chr3:187037759-187045200	chr3:187397414-187403818	23.8914
chr5:66542325-66553648	chr5:67546482-67553910	23.889
chr8:108832212-108839070	chr8:109709621-109722384	23.8816
chr2:200821132-200834556	chr2:201342263-201348350	23.8797
chr17:39004657-39010935	chr17:39793406-39810459	23.8774
chr2:213630982-213636245	chr2:214011342-214018499	23.8752
chr3:11421221-11430353	chr3:11687576-11698636	23.8738
chr12:106778529-106789117	chr12:107311500-107317312	23.8725
chr1:229763414-229770506	chr1:230436822-230442858	23.8718
chr1:238023397-238030401	chr1:239110321-239115900	23.8646
chr6:134463972-134474663	chr6:135141918-135152605	23.8531
chr1:76791952-76796991	chr1:77584310-77597597	23.8514
chr8:40105806-40112016	chr8:40841268-40847037	23.8506
chr2:175636136-175642374	chr2:175828622-175835116	23.8501
chr3:111385679-111391101	chr3:111693621-111699179	23.8414
chr3:101532012-101537144	chr3:101912366-101932870	23.8409
chr1:228800110-228816381	chr1:229363282-229377609	23.8374
chr3:181423329-181445635	chr3:181969984-181975560	23.8351
chr1:59204305-59210324	chr1:60184325-60196105	23.8344
chr7:123791739-123803146	chr7:124419493-124431140	23.8337
chr11:116757176-116762183	chr11:116965731-116974062	23.8304
chr1:8061081-8066530	chr1:8374468-8381246	23.8187
chr1:228838389-228846198	chr1:229363282-229377609	23.7963
chr13:44474728-44480167	chr13:45004479-45010281	23.7839
chr3:101940194-101948029	chr3:102257196-102267856	23.7836
chr6:55298652-55304172	chr6:55745617-55751264	23.7752
chr4:17554879-17559930	chr4:18589838-18597088	23.7671
chr12:99438839-99444975	chr12:100161068-100167155	23.7649
chr1:8071954-8077648	chr1:8410788-8421658	23.7635
chr2:46874878-46883260	chr2:47113034-47123527	23.7598
chr10:64921307-64927720	chr10:65482276-65492152	23.7545
chr19:9733658-9743002	chr19:9884729-9907628	23.7459
chr9:13408294-13413360	chr9:14348877-14361728	23.7459
chr12:99431808-99438838	chr12:100161068-100167155	23.7441
chr1:222967399-222979349	chr1:223255562-223260578	23.7365
chr6:134488301-134501081	chr6:135227709-135234429	23.7363
chr1:213435787-213448822	chr1:214298291-214304967	23.736
chr13:74322097-74330387	chr13:74858553-74869887	23.7332
chr5:111887929-111893881	chr5:112101579-112107347	23.7309
chr5:87074592-87082650	chr5:87986223-87991489	23.7232
chr6:134488301-134501081	chr6:135210732-135220297	23.7143
chr3:3214262-3219515	chr3:4328367-4337204	23.7131
chr8:40105806-40112016	chr8:40847038-40853807	23.7045
chr1:214821007-214829882	chr1:215698626-215705107	23.6965
chr1:228846199-228852315	chr1:229363282-229377609	23.6922
chr10:76022235-76027416	chr10:76779602-76785163	23.6908
chr5:57179772-57188632	chr5:57738093-57743851	23.6874
chr3:111385679-111391101	chr3:111680851-111687234	23.6833
chr6:100561648-100567037	chr6:100934575-100943212	23.6826
chr1:180474227-180479284	chr1:181119887-181130678	23.6822
chr13:44480168-44485168	chr13:45045896-45053369	23.6767
chr7:54836553-54842921	chr7:55324390-55332255	23.6728
chr2:175636136-175642374	chr2:175845303-175850496	23.6637
chr5:80801848-80807605	chr5:81444643-81452510	23.6554
chr13:44620183-44626288	chr13:45026212-45031528	23.6525
chr16:75827728-75836822	chr16:77213193-77219865	23.6511
chr4:79870776-79876283	chr4:81139831-81148353	23.6321
chr8:108910595-108915842	chr8:109709621-109722384	23.6283
chr10:64945732-64953791	chr10:65377091-65384705	23.6261
chr8:71036700-71051524	chr8:71445532-71459671	23.6241
chr5:95279626-95286325	chr5:95664783-95670826	23.6218
chr1:59229224-59244688	chr1:60223874-60229437	23.6164
chr5:50668654-50674773	chr5:51950866-51956850	23.6146
chr1:59197807-59204304	chr1:60196106-60204109	23.6096
chr8:108910595-108915842	chr8:109722385-109737021	23.6091
chr12:93367399-93380990	chr12:93790831-93798502	23.5974
chr11:11040994-11046613	chr11:11806553-11814227	23.5945
chr3:101532012-101537144	chr3:101932871-101940193	23.5907
chr14:89506124-89516738	chr14:90380091-90385643	23.5846
chr14:106077533-106086267	chr14:106202105-106209616	23.584
chr7:98638255-98648035	chr7:98903615-98912192	23.5828
chr1:8622330-8629284	chr1:8733801-8739756	23.5825
chr12:89434246-89439249	chr12:89850444-89856323	23.5813
chr10:64927721-64945731	chr10:65482276-65492152	23.5779
chr11:26777044-26782368	chr11:27175527-27199597	23.5754
chr1:59253042-59272310	chr1:60204110-60209478	23.5327
chr10:76007627-76013204	chr10:76791796-76799981	23.5232
chr11:128036962-128045889	chr11:128697081-128703454	23.5215
chr2:20640058-20646105	chr2:20825522-20834150	23.5107
chr2:75693660-75699718	chr2:75832868-75843332	23.5106
chr5:95198709-95204498	chr5:95670827-95676678	23.5103
chr1:213552815-213564389	chr1:214304968-214311521	23.51
chr17:70725953-70745419	chr17:71176388-71187908	23.508
chr3:40617561-40626621	chr3:41930934-41936024	23.5052
chr6:15673904-15682473	chr6:16182962-16188851	23.5047
chr11:94887225-94893567	chr11:95484824-95492837	23.489
chr1:8077649-8094267	chr1:8328423-8342774	23.4852
chr10:64970684-64979109	chr10:65476375-65482275	23.4804
chr1:55745966-55753508	chr1:57047339-57052390	23.478
chr2:37618084-37630209	chr2:38063061-38073221	23.4705
chr3:118591875-118610802	chr3:118809545-118814723	23.4571
chr13:71878004-71884448	chr13:72435392-72441735	23.4545
chr3:62857987-62870421	chr3:63171808-63179326	23.4448
chr4:158135331-158142574	chr4:158897529-158908909	23.4377
chr10:7883591-7906987	chr10:9243069-9251004	23.4352
chr3:170903255-170912570	chr3:171174509-171181399	23.4307
chrX:40519957-40525016	chrX:40968644-40974993	23.4263
chr1:8077649-8094267	chr1:8351925-8357704	23.4206
chr4:120542967-120553619	chr4:120975993-120984043	23.4031
chr2:46874878-46883260	chr2:47099717-47113033	23.4026
chr6:159112649-159124539	chr6:159394608-159400362	23.3996
chr7:70323461-70346036	chr7:71181906-71187675	23.3925
chr13:45067861-45074703	chr13:45543595-45549708	23.3905
chr3:111391102-111397236	chr3:111687235-111693620	23.3882
chr4:79870776-79876283	chr4:81130932-81139830	23.3742
chr6:134243572-134250564	chr6:134412166-134418905	23.3654
chr1:180479285-180487014	chr1:181136916-181162656	23.3602
chr1:8100800-8119025	chr1:8363302-8374467	23.359
chr1:228870042-228880608	chr1:229352925-229363281	23.3542
chr11:44122839-44128503	chr11:44545193-44560987	23.3384
chr5:95187972-95198708	chr5:95670827-95676678	23.3363
chr5:58483806-58493705	chr5:58666773-58672130	23.3231
chr4:81292980-81301358	chr4:81903137-81908397	23.3045
chr11:26777044-26782368	chr11:27166226-27175526	23.2955
chr3:3219516-3227234	chr3:4322000-4328366	23.2916
chr1:59244689-59253041	chr1:60151123-60157985	23.2891
chr6:128174798-128180396	chr6:128841205-128847450	23.2886
chr5:50255129-50262104	chr5:51280691-51293617	23.2845
chr5:50233540-50246441	chr5:51950866-51956850	23.2569
chr13:44620183-44626288	chr13:45037493-45045895	23.2454
chr14:61924573-61931931	chr14:62193164-62201853	23.2442
chr8:108839071-108850008	chr8:109722385-109737021	23.2308
chr5:64096313-64101936	chr5:64777558-64786391	23.2203
chr8:108915843-108924511	chr8:109698214-109709620	23.2175
chr1:26928979-26940702	chr1:27110351-27115735	23.2137
chr10:64965061-64970683	chr10:65368486-65377090	23.2048
chr11:17747272-17753001	chr11:17994272-17999576	23.2019
chr3:191119599-191128927	chr3:192163277-192168753	23.1978
chr13:45612624-45630042	chr13:45844400-45856977	23.1965
chr1:59204305-59210324	chr1:60151123-60157985	23.1952
chr6:15673904-15682473	chr6:16188852-16195997	23.1729
chr7:107819513-107824785	chr7:108126314-108131848	23.1718
chr1:40607989-40617743	chr1:40803781-40817620	23.1682
chr1:213552815-213564389	chr1:214288409-214298290	23.1681
chr5:163435157-163441115	chr5:163902259-163907953	23.1644
chr1:213412030-213418247	chr1:214318822-214324217	23.1642
chr18:9966205-9971695	chr18:10518947-10529357	23.1638
chr5:162982086-162989130	chr5:163902259-163907953	23.1626
chr13:85485892-85499428	chr13:86394609-86402055	23.1564
chr12:44408708-44422123	chr12:45263094-45269307	23.1473
chr18:39862551-39875733	chr18:40850227-40857563	23.1413
chr3:191142133-191155971	chr3:192163277-192168753	23.1404
chr9:13408294-13413360	chr9:14361729-14370198	23.1372
chr7:98632765-98638254	chr7:98918715-98927018	23.1351
chr14:61938372-61946019	chr14:62215405-62220701	23.1348
chr3:155101795-155106936	chr3:155412226-155417553	23.1254
chr3:97503767-97513952	chr3:97733162-97740375	23.1198
chr8:102345553-102350603	chr8:103200323-103207005	23.1116
chr4:103543189-103549897	chr4:103929255-103934455	23.1078
chr5:80807606-80814903	chr5:81452511-81460348	23.1073
chr3:97513953-97520239	chr3:97740376-97746753	23.1069
chr2:99279393-99285809	chr2:100549013-100556175	23.0975
chr5:73204355-73212093	chr5:73954450-73960466	23.0894
chr12:31810974-31822164	chr12:32460022-32473923	23.0747
chr5:87074592-87082650	chr5:88015252-88023475	23.0689
chr2:75688418-75693659	chr2:75843333-75852579	23.0438
chr2:46869421-46874877	chr2:47113034-47123527	23.0316
chr1:214829883-214836054	chr1:215692198-215698625	23.0306
chr1:39564055-39574481	chr1:40004973-40013276	23.0301
chr1:84607317-84613151	chr1:84900794-84906214	23.0245
chr7:123803147-123808419	chr7:124408302-124413555	23.0214
chr18:9971696-9978960	chr18:10513598-10518946	23.0174
chr5:50255129-50262104	chr5:51293618-51312467	23.0159
chr5:142398834-142408572	chr5:142775290-142780674	23.0144
chr5:50267125-50272257	chr5:50658863-50668653	23.0141
chr2:99285810-99297316	chr2:100543610-100549012	23.0119
chr8:108932194-108939996	chr8:109709621-109722384	23.0118
chr11:11046614-11058347	chr11:11798707-11806552	22.9985
chr3:101521022-101532011	chr3:101932871-101940193	22.9777
chr1:59253042-59272310	chr1:60196106-60204109	22.9774
chr11:111452544-111457809	chr11:111714019-111722564	22.9766
chr1:165379585-165391459	chr1:165561478-165568348	22.966
chr16:75822087-75827727	chr16:77205588-77213192	22.9601
chr3:69207191-69214902	chr3:69719562-69729294	22.9502
chr6:32377836-32383039	chr6:32761863-32767304	22.9457
chr4:103538013-103543188	chr4:104020110-104027853	22.9452
chr5:58483806-58493705	chr5:58672131-58677550	22.943
chr8:71036700-71051524	chr8:71435267-71445531	22.9272
chr6:56228526-56235954	chr6:56435394-56444276	22.927
chr6:134463972-134474663	chr6:135256623-135264262	22.9229
chr6:135843552-135851543	chr6:136560621-136570617	22.9214
chr12:117638378-117645363	chr12:118270305-118276677	22.918
chr6:56228526-56235954	chr6:56468391-56474354	22.8995
chr10:64945732-64953791	chr10:65471004-65476374	22.8994
chr12:44393661-44398804	chr12:45318279-45324669	22.8963
chr3:187475957-187495399	chr3:188675010-188681349	22.8873
chr1:38469210-38479189	chr1:39294235-39305755	22.8868
chr18:9958778-9966204	chr18:10513598-10518946	22.8823
chr6:55304173-55315719	chr6:55751265-55756714	22.8751
chr2:155477322-155483077	chr2:156164022-156171574	22.8748
chr1:59244689-59253041	chr1:60140897-60151122	22.8692
chr1:233574420-233581186	chr1:234207120-234213438	22.8687
chr12:106773097-106778528	chr12:107311500-107317312	22.8662
chr6:55315720-55320893	chr6:55745617-55751264	22.8629
chr1:203835044-203840397	chr1:204073488-204081899	22.8591
chr14:61946020-61955390	chr14:62193164-62201853	22.859
chr3:178734857-178745723	chr3:179032700-179041916	22.8587
chr4:11771077-11788871	chr4:12630344-12638157	22.8446
chr8:74995844-75001144	chr8:75243712-75249880	22.8436
chr2:68343911-68351771	chr2:68515346-68521493	22.8413
chr12:93389062-93397459	chr12:93774112-93790830	22.834
chr13:74330388-74337231	chr13:74844674-74858552	22.8198
chr1:59210325-59224111	chr1:60204110-60209478	22.8173
chr2:158900659-158906497	chr2:159594243-159602263	22.8109
chr7:123791739-123803146	chr7:124413556-124419492	22.8084
chr13:85455921-85470721	chr13:86382367-86389543	22.8075
chr12:44398805-44408707	chr12:45324670-45335279	22.8021
chr6:132609368-132616667	chr6:132799814-132804937	22.7971
chr12:31810974-31822164	chr12:32473924-32481527	22.791
chr3:192541953-192553667	chr3:193286158-193292060	22.7908
chr3:170897870-170903254	chr3:171174509-171181399	22.7897
chr4:17821344-17827025	chr4:18597089-18603009	22.7859
chr1:8077649-8094267	chr1:8310377-8319695	22.7809
chr13:44466787-44474727	chr13:45031529-45037492	22.7802
chr2:55226590-55237155	chr2:55395771-55401031	22.7686
chr2:29182102-29187983	chr2:29413900-29419324	22.767
chr3:155106937-155117196	chr3:155417554-155423067	22.7665
chr12:89448112-89454872	chr12:89856324-89861729	22.7622
chr20:16780812-16787081	chr20:17398665-17407746	22.7484
chr6:50780909-50786649	chr6:51837095-51842324	22.7472
chr2:48340128-48353488	chr2:48645160-48651015	22.747
chr5:66522921-66531985	chr5:67546482-67553910	22.7333
chr11:128027026-128036961	chr11:128697081-128703454	22.7326
chr1:59204305-59210324	chr1:60229438-60242883	22.729
chr2:46883261-46893534	chr2:47113034-47123527	22.725
chr1:64156650-64166741	chr1:64696647-64708412	22.7149
chr6:134488301-134501081	chr6:135269329-135279083	22.7083
chr6:42619048-42627817	chr6:42835410-42841140	22.7059
chr3:101521022-101532011	chr3:101912366-101932870	22.7042
chr3:69207191-69214902	chr3:69713925-69719561	22.6964
chr10:93835531-93843576	chr10:94203695-94219911	22.6888
chr14:61938372-61946019	chr14:62180927-62186868	22.6793
chr1:165379585-165391459	chr1:165553197-165561477	22.6734
chr3:71992135-71998540	chr3:72868269-72875080	22.6678
chr12:117660428-117665474	chr12:118261165-118270304	22.6645
chr6:147179378-147187034	chr6:147514641-147521693	22.661
chr5:50262105-50267124	chr5:51275630-51280690	22.6607
chr5:50674774-50684010	chr5:51956851-51962846	22.6595
chr6:134501082-134510494	chr6:135126576-135141917	22.6527
chr16:75822087-75827727	chr16:76687436-76696867	22.6449
chr1:213564390-213569920	chr1:214298291-214304967	22.6447
chr5:163441116-163446773	chr5:163907954-163916296	22.6427
chr3:4744874-4752215	chr3:5025727-5031966	22.6419
chr7:77649986-77657656	chr7:78802413-78809259	22.6389
chr2:192677126-192686124	chr2:193019372-193024390	22.6342
chr3:3241112-3248778	chr3:4328367-4337204	22.6319
chr6:144421404-144431872	chr6:144807466-144813063	22.6313
chr5:159447568-159453257	chr5:159776141-159786104	22.6304
chr6:134488301-134501081	chr6:135220298-135227708	22.6284
chr6:134463972-134474663	chr6:135264263-135269328	22.6243
chr2:46883261-46893534	chr2:47099717-47113033	22.6234
chr17:32106464-32114019	chr17:32470280-32476494	22.6174
chr7:85506906-85512030	chr7:86099071-86110041	22.6128
chr8:102329361-102335609	chr8:103218162-103223558	22.6127
chr5:159442215-159447567	chr5:159776141-159786104	22.6108
chr1:180495544-180508850	chr1:180819763-180825614	22.6089
chr1:64156650-64166741	chr1:64601822-64607016	22.5977
chr1:59244689-59253041	chr1:60184325-60196105	22.5913
chr13:26147254-26154446	chr13:26640729-26646860	22.5846
chr5:95198709-95204498	chr5:95664783-95670826	22.5797
chr6:144421404-144431872	chr6:144801877-144807465	22.5715
chr3:101532012-101537144	chr3:101898988-101912365	22.5678
chr3:4775405-4780738	chr3:5025727-5031966	22.5663
chr6:47065770-47071718	chr6:47273795-47286613	22.5624
chr7:81654054-81659535	chr7:82229911-82237147	22.5576
chr1:59197807-59204304	chr1:60223874-60229437	22.5478
chr2:158892595-158900658	chr2:159594243-159602263	22.546
chr5:50262105-50267124	chr5:51956851-51962846	22.5407
chr8:108924512-108932193	chr8:109698214-109709620	22.54
chr3:187031387-187037758	chr3:187390969-187397413	22.536
chr12:99438839-99444975	chr12:100051702-100057167	22.5319
chr1:75246497-75251645	chr1:75661219-75667771	22.5284
chr8:108839071-108850008	chr8:109709621-109722384	22.5254
chr6:134501082-134510494	chr6:135161521-135167721	22.5242
chr7:140505754-140514789	chr7:140704959-140712712	22.5225
chr3:181423329-181445635	chr3:181975561-181988960	22.5211
chr7:54836553-54842921	chr7:55332256-55337866	22.5195
chr2:175628192-175636135	chr2:175835117-175845302	22.5175
chr1:59253042-59272310	chr1:60209479-60215888	22.5138
chr3:99548096-99565433	chr3:99773756-99781606	22.5074
chr5:95271997-95279625	chr5:95670827-95676678	22.5057
chr5:66101760-66107461	chr5:66505112-66522920	22.503
chr5:162982086-162989130	chr5:163907954-163916296	22.5014
chr2:187370580-187380963	chr2:187519125-187529456	22.4984
chr1:203825446-203835043	chr1:204097031-204105130	22.4959
chr4:75848916-75855717	chr4:76398884-76407440	22.4914
chr12:106778529-106789117	chr12:107305216-107311499	22.4907
chr5:50255129-50262104	chr5:51268809-51275629	22.4787
chr9:21810048-21816786	chr9:22232333-22241319	22.4748
chr10:76041808-76053830	chr10:76785164-76791795	22.4713
chr5:50246442-50255128	chr5:51944347-51950865	22.4707
chr7:94079111-94097622	chr7:95115264-95120395	22.47
chr1:75240412-75246496	chr1:75661219-75667771	22.4699
chr12:93389062-93397459	chr12:93804148-93809814	22.4671
chr11:94887225-94893567	chr11:95478657-95484823	22.4666
chr3:4768119-4775404	chr3:5014616-5025726	22.464
chr1:38444090-38459959	chr1:39294235-39305755	22.4639
chr12:117691096-117697999	chr12:118270305-118276677	22.4521
chr6:32377836-32383039	chr6:32767305-32776879	22.4519
chr9:103461662-103469135	chr9:104067464-104074686	22.4511
chr8:106923702-106929145	chr8:107603218-107609832	22.4504
chr4:81270349-81277881	chr4:81903137-81908397	22.4459
chr5:57179772-57188632	chr5:57743852-57751036	22.4367
chr3:187031387-187037758	chr3:187403819-187410392	22.4278
chr3:16321453-16330319	chr3:16588754-16595156	22.4255
chr10:95675841-95680975	chr10:96074872-96080180	22.4166
chr6:73318806-73326284	chr6:73841336-73852951	22.41
chr3:71986992-71992134	chr3:72883056-72889892	22.4049
chr3:156928622-156940866	chr3:157210809-157221335	22.4025
chr1:8094268-8100799	chr1:8410788-8421658	22.4024
chr4:103538013-103543188	chr4:103941500-103947442	22.3968
chr6:132616668-132621769	chr6:132799814-132804937	22.389
chr5:159453258-159460957	chr5:159776141-159786104	22.3825
chr10:35905380-35912339	chr10:37067837-37075019	22.3796
chr3:62857987-62870421	chr3:63179327-63185181	22.3767
chr1:26928979-26940702	chr1:27115736-27121036	22.3736
chr1:182061744-182067665	chr1:182363897-182374431	22.3696
chr5:50255129-50262104	chr5:50648284-50658862	22.3638
chr16:75827728-75836822	chr16:77199050-77205587	22.3637
chr8:110363182-110368596	chr8:110732688-110739361	22.3605
chr7:70323461-70346036	chr7:71193322-71200374	22.3601
chr14:61931932-61938371	chr14:62207186-62215404	22.3496
chr12:117645364-117650965	chr12:118270305-118276677	22.3434
chr1:8119026-8133493	chr1:8374468-8381246	22.3407
chr1:64146787-64156649	chr1:64708413-64721574	22.3355
chr6:125185789-125194257	chr6:125429597-125435204	22.3319
chr3:191142133-191155971	chr3:192146987-192152276	22.3318
chr1:59253042-59272310	chr1:60215889-60223873	22.3223
chr8:106923702-106929145	chr8:107596408-107603217	22.32
chr5:163457662-163467707	chr5:163902259-163907953	22.3167
chr5:57179772-57188632	chr5:57732000-57738092	22.3109
chr6:15690149-15695430	chr6:16182962-16188851	22.3072
chr4:17798844-17810110	chr4:18589838-18597088	22.3062
chr5:163451800-163457661	chr5:163902259-163907953	22.3003
chr6:135843552-135851543	chr6:136570618-136581183	22.2976
chr3:187448671-187457385	chr3:188681350-188688490	22.2962
chr5:73187910-73198095	chr5:73954450-73960466	22.2909
chr11:94893568-94899089	chr11:95484824-95492837	22.2814
chr8:75001145-75007471	chr8:75243712-75249880	22.27
chr5:66505112-66522920	chr5:67546482-67553910	22.2549
chr10:7929837-7935233	chr10:9251005-9256145	22.2529
chr3:97513953-97520239	chr3:97733162-97740375	22.245
chr10:7917029-7924671	chr10:9243069-9251004	22.2447
chr1:8066531-8071953	chr1:8381247-8410787	22.2426
chr9:13427612-13434945	chr9:14348877-14361728	22.2359
chr10:76034703-76041807	chr10:76799982-76808765	22.2353
chr2:37639687-37649578	chr2:38054170-38063060	22.2348
chr6:113110755-113118319	chr6:114202373-114210931	22.2347
chr1:59210325-59224111	chr1:60209479-60215888	22.2338
chr6:113095347-113100445	chr6:114169762-114176968	22.2294
chr7:107819513-107824785	chr7:108131849-108139191	22.2277
chr17:39004657-39010935	chr17:39698307-39705984	22.2217
chr8:108932194-108939996	chr8:109722385-109737021	22.2216
chr12:99438839-99444975	chr12:100149992-100161067	22.2174
chr17:32106464-32114019	chr17:32476495-32487025	22.2169
chr6:123178612-123190712	chr6:123640655-123654252	22.21
chr17:39010936-39019027	chr17:39688137-39698306	22.204
chr5:95286326-95291590	chr5:95670827-95676678	22.2036
chr15:98989726-98996701	chr15:99616565-99622571	22.1929
chr6:15673904-15682473	chr6:16195998-16205580	22.191
chr8:71051525-71059857	chr8:71468195-71477461	22.1906
chr6:123178612-123190712	chr6:123629508-123640654	22.1898
chr13:71890324-71896650	chr13:72441736-72453708	22.1889
chr13:71867045-71878003	chr13:72435392-72441735	22.177
chr6:32383040-32394738	chr6:32761863-32767304	22.1696
chr14:51749530-51755209	chr14:52249049-52260690	22.1675
chr3:192529381-192535874	chr3:193279823-193286157	22.1638
chr17:56789382-56794946	chr17:57066084-57082153	22.1618
chr12:41010386-41018768	chr12:41320787-41327159	22.1602
chr13:85485892-85499428	chr13:86369583-86375420	22.1577
chr6:151340118-151351851	chr6:151645973-151653551	22.1497
chr1:113661004-113667989	chr1:114227668-114233781	22.149
chr12:99444976-99450788	chr12:100051702-100057167	22.1385
chr2:200860934-200866024	chr2:201325153-201342262	22.136
chr1:11306081-11321727	chr1:11697085-11704793	22.1346
chr7:123803147-123808419	chr7:124438416-124447824	22.1323
chr6:134501082-134510494	chr6:135186804-135196817	22.1304
chr5:65608002-65613282	chr5:66047875-66057861	22.1304
chr1:180474227-180479284	chr1:180819763-180825614	22.1264
chr12:99431808-99438838	chr12:100149992-100161067	22.1262
chr5:88007240-88015251	chr5:89576069-89586437	22.1249
chr4:130272482-130280416	chr4:130555419-130561278	22.1221
chr1:59210325-59224111	chr1:60215889-60223873	22.122
chr4:110340936-110346961	chr4:110734167-110740499	22.1205
chr3:64012592-64018076	chr3:64470444-64481186	22.1172
chr5:66101760-66107461	chr5:66498296-66505111	22.1123
chr2:173884600-173889717	chr2:174074761-174082185	22.1066
chr3:101532012-101537144	chr3:102257196-102267856	22.1016
chr5:88023476-88028696	chr5:89576069-89586437	22.1001
chr5:95187972-95198708	chr5:95664783-95670826	22.1001
chr2:99270693-99279392	chr2:100543610-100549012	22.0999
chr2:213621286-213630981	chr2:214018500-214026299	22.0872
chr1:213418248-213426861	chr1:214311522-214318821	22.0797
chr2:46869421-46874877	chr2:47099717-47113033	22.0788
chr10:64927721-64945731	chr10:65377091-65384705	22.0768
chr3:187457386-187464150	chr3:188039313-188050540	22.0719
chr5:142377605-142384889	chr5:142775290-142780674	22.0688
chr3:156917800-156928621	chr3:157210809-157221335	22.0679
chr10:3252735-3265547	chr10:4792658-4798579	22.0678
chr1:238043821-238050723	chr1:239110321-239115900	22.0646
chr3:155095232-155101794	chr3:155412226-155417553	22.0644
chr1:84613152-84618641	chr1:84900794-84906214	22.0503
chr8:106968685-106976019	chr8:107596408-107603217	22.0494
chr4:120562316-120574016	chr4:120975993-120984043	22.0448
chr2:208611716-208619253	chr2:208927884-208935439	22.0413
chr10:76007627-76013204	chr10:76785164-76791795	22.0319
chr13:71884449-71890323	chr13:72462551-72469138	22.0239
chr3:155090218-155095231	chr3:155417554-155423067	22.023
chr10:3291013-3297957	chr10:4798580-4805524	22.0175
chr14:89483381-89488940	chr14:90380091-90385643	22.0141
chr1:64156650-64166741	chr1:64607017-64615368	22.0136
chr5:50246442-50255128	chr5:50658863-50668653	22.0091
chr3:78693925-78704411	chr3:79075663-79092634	22.0066
chr12:103330971-103338793	chr12:103940423-103948180	22.0066
chr3:78712046-78717599	chr3:79070456-79075662	22.0065
chr2:156232531-156241760	chr2:158035212-158048723	21.9984
chr6:132603807-132609367	chr6:132804938-132814949	21.9982
chr2:99279393-99285809	chr2:100538101-100543609	21.9965
chr1:231493212-231499411	chr1:231726510-231734642	21.9906
chr1:213542207-213547251	chr1:214311522-214318821	21.9905
chr11:11040994-11046613	chr11:11814228-11820385	21.9864
chr1:174204778-174228850	chr1:174706934-174712523	21.9857
chr6:151331406-151340117	chr6:151653552-151670493	21.9835
chr6:144421404-144431872	chr6:144795103-144801876	21.979
chr1:38499585-38507217	chr1:39282763-39294234	21.9783
chr7:123791739-123803146	chr7:124400737-124408301	21.9758
chr2:45188777-45208757	chr2:45717303-45726628	21.974
chr3:178734857-178745723	chr3:179025851-179032699	21.9726
chr11:35625063-35632527	chr11:36280539-36291437	21.9711
chr10:28968217-28974733	chr10:29588121-29598883	21.9699
chr5:88023476-88028696	chr5:89570445-89576068	21.9599
chr4:158128520-158135330	chr4:158892262-158897528	21.957
chr13:45630043-45635586	chr13:45856978-45864618	21.9564
chr18:39886030-39895165	chr18:40850227-40857563	21.9559
chr2:18694016-18699834	chr2:19550292-19560018	21.9497
chr17:70708585-70720498	chr17:71176388-71187908	21.9487
chr18:57655301-57663594	chr18:58216746-58223597	21.9396
chr6:42619048-42627817	chr6:42841141-42851407	21.9383
chr3:40626622-40634562	chr3:41930934-41936024	21.9371
chr2:71518498-71524089	chr2:71736721-71745788	21.9318
chr11:117319014-117327099	chr11:117670346-117676522	21.9316
chr16:75827728-75836822	chr16:76680526-76687435	21.9261
chr3:111426628-111432061	chr3:111693621-111699179	21.924
chr10:64945732-64953791	chr10:65384706-65390659	21.9225
chr13:74337232-74346160	chr13:74844674-74858552	21.9151
chr8:87135752-87144379	chr8:87365358-87371093	21.9124
chr5:110874763-110880559	chr5:111462917-111470268	21.9117
chr2:37630210-37639686	chr2:38042027-38054169	21.9069
chr10:7883591-7906987	chr10:9251005-9256145	21.9052
chr2:226537381-226548007	chr2:227651237-227659398	21.9041
chr3:101521022-101532011	chr3:102251137-102257195	21.8891
chr5:163446774-163451799	chr5:163907954-163916296	21.889
chr14:61924573-61931931	chr14:62201854-62207185	21.8851
chr17:70720499-70725952	chr17:71167086-71176387	21.8849
chr6:132587548-132592624	chr6:132804938-132814949	21.8828
chr1:229783273-229791561	chr1:230436822-230442858	21.8793
chr5:50262105-50267124	chr5:51293618-51312467	21.8774
chr8:71068104-71077894	chr8:71435267-71445531	21.8743
chr10:35937723-35946219	chr10:37067837-37075019	21.8739
chr10:64970684-64979109	chr10:65384706-65390659	21.8704
chr6:130639425-130649745	chr6:131023551-131033383	21.8689
chr10:95675841-95680975	chr10:96080181-96087986	21.8652
chr6:113095347-113100445	chr6:114218958-114226023	21.8623
chr2:85640235-85648229	chr2:85769115-85776015	21.8613
chr11:128018529-128027025	chr11:128703455-128708481	21.8609
chr1:182041814-182049665	chr1:182363897-182374431	21.8576
chr7:85512031-85521136	chr7:86110042-86117726	21.8574
chr1:59224112-59229223	chr1:60204110-60209478	21.8519
chr1:238016991-238023396	chr1:239110321-239115900	21.8432
chr10:93843577-93851242	chr10:94203695-94219911	21.8428
chr3:114548076-114553984	chr3:114804541-114811886	21.8383
chr3:69214903-69222728	chr3:69719562-69729294	21.8351
chr3:187457386-187464150	chr3:188050541-188061367	21.835
chr1:59210325-59224111	chr1:60196106-60204109	21.8349
chr6:56219988-56228525	chr6:56426485-56435393	21.8335
chr6:134501082-134510494	chr6:135167722-135181347	21.8302
chr7:78135972-78142883	chr7:78796379-78802412	21.829
chr20:16780812-16787081	chr20:17407747-17413051	21.827
chr10:7924672-7929836	chr10:9243069-9251004	21.827
chr3:16639663-16651820	chr3:17262403-17267755	21.8265
chr6:130618290-130628560	chr6:131017155-131023550	21.8234
chr11:111457810-111466970	chr11:111703363-111714018	21.8189
chr12:64206415-64216505	chr12:64639104-64644509	21.8158
chr4:130280417-130286640	chr4:130555419-130561278	21.8112
chr4:103538013-103543188	chr4:103909322-103916751	21.8109
chr1:144903121-144908731	chr1:146512919-146518574	21.8104
chr2:45188777-45208757	chr2:45726629-45733075	21.8093
chr2:237254009-237273001	chr2:237973255-237981773	21.8042
chr1:38507218-38514484	chr1:39282763-39294234	21.8024
chr12:64216506-64225198	chr12:64639104-64644509	21.8024
chr11:95788647-95795086	chr11:96070683-96080455	21.8005
chr2:68351772-68356987	chr2:68515346-68521493	21.7953
chr11:94893568-94899089	chr11:95478657-95484823	21.7889
chr1:213389124-213402662	chr1:214298291-214304967	21.7864
chr5:87066468-87074591	chr5:88007240-88015251	21.783
chr6:134501082-134510494	chr6:135256623-135264262	21.7807
chr11:27204699-27212471	chr11:27499054-27507505	21.7776
chr3:178823172-178830073	chr3:179025851-179032699	21.7772
chr13:45037493-45045895	chr13:45549709-45554779	21.7746
chr11:116757176-116762183	chr11:116974063-116984413	21.7735
chr6:151209981-151219876	chr6:151645973-151653551	21.7732
chr2:71530100-71536728	chr2:71736721-71745788	21.7667
chr10:78923455-78934107	chr10:79399406-79405416	21.7651
chr13:44626289-44649252	chr13:45026212-45031528	21.7648
chr10:93828728-93835530	chr10:94203695-94219911	21.7603
chr3:3235740-3241111	chr3:4337205-4342520	21.7549
chr3:191111564-191119598	chr3:192152277-192163276	21.7545
chr6:135771756-135790288	chr6:136560621-136570617	21.7484
chr11:35625063-35632527	chr11:36274420-36280538	21.7481
chr6:73318806-73326284	chr6:73835861-73841335	21.7443
chr6:134483060-134488300	chr6:135205416-135210731	21.7439
chr5:87066468-87074591	chr5:87996936-88007239	21.7355
chr5:141067564-141076718	chr5:141334177-141341871	21.735
chr15:33522216-33527247	chr15:33989781-34001551	21.7298
chr1:8622330-8629284	chr1:8786835-8793645	21.7278
chr12:93963638-93968703	chr12:94494620-94499679	21.7259
chr3:187475957-187495399	chr3:188661621-188668605	21.723
chr6:132598335-132603806	chr6:132804938-132814949	21.7142
chr5:73198096-73204354	chr5:73947361-73954449	21.7137
chr8:73450336-73457964	chr8:73816097-73821757	21.709
chr4:156341598-156351245	chr4:156700167-156709607	21.7068
chr3:69214903-69222728	chr3:69713925-69719561	21.7055
chr12:93389062-93397459	chr12:93809815-93820308	21.7031
chr7:94079111-94097622	chr7:94823485-94829194	21.6976
chr3:114548076-114553984	chr3:114797790-114804540	21.6966
chr8:139182352-139192461	chr8:139697606-139711565	21.6958
chr1:38485591-38499584	chr1:39294235-39305755	21.6927
chr6:134516501-134522959	chr6:135141918-135152605	21.6925
chr3:45076376-45083757	chr3:45541451-45549843	21.6811
chr3:191136586-191142132	chr3:192168754-192175779	21.6797
chr6:128180397-128185500	chr6:128841205-128847450	21.6772
chr5:64087888-64096312	chr5:64777558-64786391	21.6683
chr1:8071954-8077648	chr1:8319696-8328422	21.6575
chr6:32372551-32377835	chr6:32761863-32767304	21.6446
chr3:16639663-16651820	chr3:17274165-17283710	21.6438
chr1:8100800-8119025	chr1:8319696-8328422	21.6418
chr6:100555740-100561647	chr6:100908742-100916822	21.6417
chr1:213448823-213466637	chr1:214298291-214304967	21.64
chr4:78915759-78925752	chr4:79429671-79436642	21.6383
chr6:50786650-50796769	chr6:51826898-51837094	21.6352
chr14:59596534-59606709	chr14:59910738-59916449	21.634
chr2:10261500-10268529	chr2:10571135-10580557	21.6305
chr10:64959248-64965060	chr10:65476375-65482275	21.6223
chr17:67575850-67584573	chr17:68161544-68171541	21.6201
chr3:187037759-187045200	chr3:187390969-187397413	21.6182
chr5:88007240-88015251	chr5:89570445-89576068	21.6136
chr2:199177974-199183043	chr2:200344537-200350518	21.6092
chr2:187364696-187370579	chr2:187509793-187519124	21.605
chr5:111887929-111893881	chr5:112082094-112101578	21.6022
chr11:94887225-94893567	chr11:95492838-95501412	21.5957
chr5:50262105-50267124	chr5:51280691-51293617	21.5947
chr2:208611716-208619253	chr2:208904178-208917424	21.5944
chr7:85512031-85521136	chr7:86093251-86099070	21.592
chr8:102335610-102345552	chr8:103218162-103223558	21.5826
chr4:78873432-78888786	chr4:79436643-79443680	21.581
chr2:37630210-37639686	chr2:38073222-38081995	21.5798
chr1:222967399-222979349	chr1:223260579-223266498	21.5795
chr7:98638255-98648035	chr7:98912193-98918714	21.5747
chr2:16070910-16091528	chr2:16674932-16684562	21.5702
chr13:44480168-44485168	chr13:45031529-45037492	21.5665
chr5:66107462-66115217	chr5:66498296-66505111	21.5642
chr6:1587831-1600671	chr6:2631506-2642532	21.5616
chr2:136650392-136661345	chr2:137139712-137153694	21.5571
chr12:44388298-44393660	chr12:45318279-45324669	21.5507
chr11:94899090-94906896	chr11:95484824-95492837	21.5502
chr1:228864247-228870041	chr1:229352925-229363281	21.548
chr19:13705352-13716427	chr19:13824444-13829780	21.5422
chr4:153422217-153433565	chr4:153557814-153566918	21.5387
chr4:38318936-38325934	chr4:38660967-38668075	21.5355
chr1:59224112-59229223	chr1:60215889-60223873	21.531
chr1:59204305-59210324	chr1:60140897-60151122	21.5281
chr4:104929125-104934268	chr4:105779201-105784448	21.5239
chr3:178808168-178813594	chr3:179032700-179041916	21.5237
chr5:80793276-80801847	chr5:81460349-81471046	21.5213
chr8:71059858-71068103	chr8:71459672-71468194	21.5208
chr6:50786650-50796769	chr6:51812601-51826897	21.518
chr3:155066270-155076584	chr3:155417554-155423067	21.5168
chr14:89488941-89499702	chr14:90356558-90380090	21.5156
chr11:94906897-94912314	chr11:95478657-95484823	21.5134
chr11:27212472-27217509	chr11:27499054-27507505	21.5128
chr10:78916880-78923454	chr10:79399406-79405416	21.5103
chr13:85499429-85504590	chr13:86389544-86394608	21.5063
chr6:112029603-112044223	chr6:112319487-112341523	21.497
chr4:78873432-78888786	chr4:79429671-79436642	21.4959
chr5:50668654-50674773	chr5:51956851-51962846	21.493
chr12:93963638-93968703	chr12:94375693-94385339	21.4886
chr6:56208057-56214113	chr6:56463231-56468390	21.4862
chr3:101521022-101532011	chr3:101898988-101912365	21.4843
chr6:134243572-134250564	chr6:134402726-134412165	21.4806
chr18:39880888-39886029	chr18:40850227-40857563	21.4805
chr11:94906897-94912314	chr11:95484824-95492837	21.4779
chr7:81659536-81671049	chr7:82237148-82242521	21.4762
chr5:80801848-80807605	chr5:81477114-81489864	21.4748
chr6:15673904-15682473	chr6:16205581-16215872	21.4698
chr1:38459960-38469209	chr1:39294235-39305755	21.4623
chr7:13322158-13330565	chr7:14499626-14505032	21.461
chr6:134474664-134483059	chr6:135152606-135161520	21.4579
chr13:45604109-45612623	chr13:45856978-45864618	21.4564
chr2:55237156-55243364	chr2:55395771-55401031	21.4553
chr3:71981084-71986991	chr3:72868269-72875080	21.4552
chr5:66101760-66107461	chr5:66451189-66457694	21.4536
chrX:40519957-40525016	chrX:40974994-40988918	21.4535
chr5:14368189-14386649	chr5:14648902-14654494	21.4479
chr7:94079111-94097622	chr7:95106049-95115263	21.4433
chr19:37451357-37457544	chr19:37713864-37724717	21.4426
chr1:229770507-229783272	chr1:230436822-230442858	21.4347
chr1:59229224-59244688	chr1:60151123-60157985	21.4326
chr13:26154447-26160030	chr13:26640729-26646860	21.4293
chr4:158142575-158150089	chr4:158897529-158908909	21.4291
chr14:89488941-89499702	chr14:90385644-90400004	21.4259
chr4:110340936-110346961	chr4:110718652-110734166	21.4258
chr8:74975183-74995843	chr8:75249881-75263470	21.4255
chr2:37618084-37630209	chr2:38114080-38122466	21.4235
chr12:117650966-117660427	chr12:118261165-118270304	21.4199
chr4:186553115-186561458	chr4:186945891-186951179	21.4177
chr1:206804392-206822235	chr1:207081353-207088871	21.4125
chr10:76013205-76022234	chr10:76740921-76746375	21.4121
chr1:213525956-213531348	chr1:214298291-214304967	21.4098
chr1:180474227-180479284	chr1:181136916-181162656	21.4087
chr1:59224112-59229223	chr1:60209479-60215888	21.4086
chr5:14361900-14368188	chr5:14648902-14654494	21.4083
chr6:50770606-50780908	chr6:51885104-51890753	21.4071
chr8:87144380-87154954	chr8:87365358-87371093	21.4067
chr1:26917130-26928978	chr1:27127250-27147800	21.4022
chr12:44422124-44432132	chr12:45318279-45324669	21.4012
chr12:106773097-106778528	chr12:107305216-107311499	21.3999
chr8:75007472-75013996	chr8:75249881-75263470	21.3941
chr11:26777044-26782368	chr11:27160688-27166225	21.3885
chr12:49750376-49756727	chr12:49910865-49918735	21.385
chr1:180474227-180479284	chr1:180832731-180838322	21.3808
chr6:134488301-134501081	chr6:135279084-135285336	21.3755
chr1:180479285-180487014	chr1:180838323-180843381	21.3745
chr2:158900659-158906497	chr2:159602264-159608975	21.3734
chr6:134474664-134483059	chr6:135256623-135264262	21.3705
chr7:81671050-81680578	chr7:82229911-82237147	21.3702
chr5:66107462-66115217	chr5:66505112-66522920	21.3661
chr6:134501082-134510494	chr6:135181348-135186803	21.3628
chr14:61946020-61955390	chr14:62186869-62193163	21.3623
chr1:180495544-180508850	chr1:181130679-181136915	21.3623
chr12:99450789-99458619	chr12:100051702-100057167	21.3607
chr4:140638389-140655895	chr4:141175391-141190421	21.3604
chr7:98632765-98638254	chr7:98891140-98903614	21.3599
chr4:186528324-186536635	chr4:186945891-186951179	21.3558
chrX:40513350-40519956	chrX:40968644-40974993	21.3557
chr11:46924208-46929470	chr11:47164658-47172503	21.3542
chr2:187370580-187380963	chr2:187502923-187509792	21.3515
chr11:27217510-27223981	chr11:27499054-27507505	21.3488
chr5:95279626-95286325	chr5:95676679-95693406	21.3433
chr3:191136586-191142132	chr3:192138458-192146986	21.3426
chr8:73450336-73457964	chr8:73821758-73827648	21.3417
chr7:54856397-54869498	chr7:55324390-55332255	21.3398
chr20:9593831-9609154	chr20:9897742-9903671	21.3389
chr12:49750376-49756727	chr12:49904706-49910864	21.3304
chr2:208611716-208619253	chr2:208935440-208943200	21.33
chr6:32383040-32394738	chr6:32767305-32776879	21.3267
chr2:54331579-54339452	chr2:54912385-54920476	21.3249
chr12:1227466-1233979	chr12:1712099-1717540	21.3243
chr6:151326185-151331405	chr6:151645973-151653551	21.3234
chr1:231493212-231499411	chr1:231734643-231742066	21.3186
chr1:8094268-8100799	chr1:8328423-8342774	21.3167
chr5:110880560-110891179	chr5:111462917-111470268	21.3163
chr13:45612624-45630042	chr13:45864619-45871681	21.3139
chr5:88015252-88023475	chr5:89561503-89570444	21.3119
chr6:42619048-42627817	chr6:42851408-42859834	21.3112
chr6:112044224-112052835	chr6:112295135-112313154	21.3086
chr3:66448045-66457460	chr3:66857903-66868579	21.3057
chr1:206794232-206804391	chr1:207142389-207153557	21.3023
chr1:11300930-11306080	chr1:11697085-11704793	21.302
chr4:13650243-13656173	chr4:14998795-15009420	21.3009
chr8:119755020-119760350	chr8:120078833-120083931	21.2973
chr14:89499703-89506123	chr14:90356558-90380090	21.2973
chr4:75855718-75864762	chr4:76413176-76419256	21.2929
chr1:233574420-233581186	chr1:234192820-234199273	21.2906
chr8:57878950-57884030	chr8:58025161-58032277	21.2887
chr6:135771756-135790288	chr6:136570618-136581183	21.2873
chr8:106940971-106951909	chr8:107609833-107616748	21.2866
chr3:99565434-99572201	chr3:99773756-99781606	21.2853
chr1:201524673-201531010	chr1:201759231-201776453	21.2849
chr1:203835044-203840397	chr1:204117903-204126528	21.2826
chr10:7935234-7941113	chr10:9243069-9251004	21.2815
chr12:99444976-99450788	chr12:100161068-100167155	21.2802
chr5:163435157-163441115	chr5:163907954-163916296	21.28
chr3:40634563-40640290	chr3:41916886-41930933	21.2787
chr1:24516775-24525907	chr1:24705125-24711261	21.2784
chr1:11306081-11321727	chr1:11704794-11717349	21.2656
chr5:66564828-66580881	chr5:67546482-67553910	21.2647
chr18:67861570-67867773	chr18:68106316-68114840	21.2598
chr1:165358579-165365047	chr1:165561478-165568348	21.2594
chr1:39564055-39574481	chr1:39999796-40004972	21.2572
chr10:64921307-64927720	chr10:65377091-65384705	21.2558
chr4:75848916-75855717	chr4:76393302-76398883	21.2557
chr4:17798844-17810110	chr4:18581681-18589837	21.2547
chr1:206804392-206822235	chr1:207142389-207153557	21.2505
chr5:50290570-50297122	chr5:50668654-50674773	21.2485
chr14:61946020-61955390	chr14:62201854-62207185	21.2467
chr4:103543189-103549897	chr4:104005315-104010864	21.2463
chr8:139192462-139207258	chr8:139697606-139711565	21.2418
chr1:238030402-238037627	chr1:239115901-239124640	21.2413
chr8:29193412-29201520	chr8:29887732-29893128	21.2364
chr3:187435558-187448670	chr3:188675010-188681349	21.2337
chr2:45220400-45226022	chr2:45717303-45726628	21.232
chr4:17546422-17554878	chr4:18581681-18589837	21.2293
chr1:183617849-183623245	chr1:183871403-183882744	21.2258
chr1:75246497-75251645	chr1:75656153-75661218	21.2244
chr7:144724219-144736390	chr7:145787571-145798738	21.2206
chr15:77411446-77417380	chr15:77827597-77835648	21.2204
chr6:32372551-32377835	chr6:32767305-32776879	21.2195
chr13:74346161-74352887	chr13:74858553-74869887	21.2171
chr1:64146787-64156649	chr1:64601822-64607016	21.2159
chr2:192671390-192677125	chr2:193019372-193024390	21.2155
chr5:125683801-125689612	chr5:125866134-125871487	21.2131
chr1:178493803-178500100	chr1:178974377-178980082	21.213
chr12:44398805-44408707	chr12:45263094-45269307	21.2115
chr1:8094268-8100799	chr1:8310377-8319695	21.2089
chr2:136661346-136672604	chr2:137122141-137133666	21.2081
chr10:64945732-64953791	chr10:65482276-65492152	21.2078
chr10:76027417-76034702	chr10:76799982-76808765	21.206
chr6:25266232-25276462	chr6:25550601-25556429	21.2042
chr1:214829883-214836054	chr1:215677413-215683162	21.2011
chr2:200834557-200849164	chr2:201354726-201363005	21.1999
chr11:117281446-117290835	chr11:117676523-117681971	21.199
chr7:98620669-98625832	chr7:98903615-98912192	21.1971
chr13:40333981-40340959	chr13:41254326-41259328	21.1903
chr5:80793276-80801847	chr5:81471047-81477113	21.1834
chr15:98982600-98989725	chr15:99616565-99622571	21.182
chr7:144750898-144761284	chr7:145782291-145787570	21.1766
chr16:14017688-14024729	chr16:14319669-14326649	21.1764
chr1:59224112-59229223	chr1:60196106-60204109	21.1762
chr4:140638389-140655895	chr4:141241091-141249284	21.1741
chr3:111391102-111397236	chr3:111680851-111687234	21.1697
chr6:32394739-32400294	chr6:32761863-32767304	21.1695
chr1:162840063-162856151	chr1:163144937-163154166	21.1638
chr2:173889718-173894987	chr2:174074761-174082185	21.1637
chr8:102350604-102357639	chr8:103200323-103207005	21.1634
chr4:110346962-110353015	chr4:110740500-110745955	21.1606
chr12:103330971-103338793	chr12:103958729-103965564	21.1602
chr6:134483060-134488300	chr6:135126576-135141917	21.1587
chr6:56182135-56192571	chr6:56463231-56468390	21.1578
chr6:151340118-151351851	chr6:151628064-151638649	21.1564
chr4:41281107-41295432	chr4:41646866-41660225	21.1561
chr1:24516775-24525907	chr1:24718119-24724425	21.1545
chr7:94073455-94079110	chr7:94823485-94829194	21.1539
chr1:213466638-213471748	chr1:214298291-214304967	21.1534
chr7:140498630-140505753	chr7:140704959-140712712	21.1525
chr10:112077379-112083034	chr10:112304320-112310471	21.1407
chr8:29193412-29201520	chr8:29916571-29923188	21.1398
chr1:213402663-213412029	chr1:214311522-214318821	21.1266
chr1:59146898-59156245	chr1:60209479-60215888	21.126
chr2:54331579-54339452	chr2:54882168-54888028	21.1165
chr2:223835749-223843290	chr2:224463521-224471839	21.1145
chr5:65608002-65613282	chr5:66057862-66071074	21.1126
chr2:192677126-192686124	chr2:193024391-193029542	21.1095
chr3:192281545-192289343	chr3:193286158-193292060	21.1044
chr1:180495544-180508850	chr1:180832731-180838322	21.1023
chr12:103324067-103330970	chr12:103948181-103958728	21.102
chr1:180479285-180487014	chr1:181113682-181119886	21.1006
chr7:144724219-144736390	chr7:145776267-145782290	21.1001
chr3:111444782-111452120	chr3:111673491-111680850	21.0993
chr8:71036700-71051524	chr8:71459672-71468194	21.0968
chr5:153452269-153462317	chr5:153790883-153800092	21.0943
chr2:15774557-15783602	chr2:16674932-16684562	21.0926
chr6:15690149-15695430	chr6:16188852-16195997	21.0921
chr1:59229224-59244688	chr1:60140897-60151122	21.0918
chr1:91973434-91978568	chr1:92394705-92405376	21.0844
chr2:136680254-136685358	chr2:137133667-137139711	21.0823
chr2:37630210-37639686	chr2:38114080-38122466	21.0819
chr6:134474664-134483059	chr6:135264263-135269328	21.0807
chr1:11321728-11327865	chr1:11697085-11704793	21.0737
chr5:58483806-58493705	chr5:58656688-58666772	21.0726
chr3:178798120-178808167	chr3:179032700-179041916	21.0713
chr9:20354611-20360067	chr9:20928400-20934446	21.0698
chr1:59253042-59272310	chr1:60140897-60151122	21.0689
chr3:187037759-187045200	chr3:187403819-187410392	21.0658
chr2:20633717-20640057	chr2:20834151-20842651	21.0652
chr7:123803147-123808419	chr7:124419493-124431140	21.063
chr2:199177974-199183043	chr2:200350519-200357019	21.0627
chr2:173025304-173035440	chr2:173317421-173335976	21.0605
chr4:103360593-103376252	chr4:104010865-104020109	21.0595
chr2:158892595-158900658	chr2:159602264-159608975	21.0593
chr6:134510495-134516500	chr6:135152606-135161520	21.054
chr6:134483060-134488300	chr6:135186804-135196817	21.0534
chr4:21781204-21798048	chr4:22389980-22395632	21.0528
chr13:71860778-71867044	chr13:72441736-72453708	21.0494
chr2:237254009-237273001	chr2:237981774-237992059	21.0481
chr6:151209981-151219876	chr6:151638650-151645972	21.0452
chr17:56780569-56789381	chr17:57066084-57082153	21.0452
chr2:42096096-42106171	chr2:42305399-42311024	21.0432
chr1:8094268-8100799	chr1:8357705-8363301	21.0425
chr10:3297958-3304053	chr10:4805525-4811957	21.0415
chr1:24516775-24525907	chr1:24711262-24718118	21.0382
chr6:11144067-11149246	chr6:11485740-11496466	21.035
chr6:112029603-112044223	chr6:112295135-112313154	21.0339
chr10:119251232-119265913	chr10:119998349-120003484	21.0329
chr11:94899090-94906896	chr11:95478657-95484823	21.0329
chr16:75836823-75842473	chr16:76687436-76696867	21.0328
chr13:74400049-74406420	chr13:74858553-74869887	21.0301
chr12:44393661-44398804	chr12:45324670-45335279	21.0301
chr12:70267142-70273504	chr12:70973031-70983265	21.0272
chr1:180487015-180495543	chr1:180838323-180843381	21.0227
chr12:93367399-93380990	chr12:93767447-93774111	21.0167
chr18:67867774-67876674	chr18:68106316-68114840	21.0162
chr12:41010386-41018768	chr12:41327160-41334364	21.0115
chr1:64141373-64146786	chr1:64696647-64708412	21.0108
chr1:64146787-64156649	chr1:64607017-64615368	21.0088
chr6:56219988-56228525	chr6:56480758-56486634	21.0073
chr4:21798049-21804962	chr4:22389980-22395632	20.9942
chr7:107824786-107830523	chr7:108126314-108131848	20.9912
chr3:3214262-3219515	chr3:4337205-4342520	20.991
chr16:75836823-75842473	chr16:77205588-77213192	20.9906
chr6:27123821-27131372	chr6:27857593-27864925	20.9905
chr12:107511492-107516724	chr12:107993917-108002322	20.9898
chr1:59253042-59272310	chr1:60151123-60157985	20.9896
chr13:45053370-45067860	chr13:45521362-45527335	20.9866
chr6:151202990-151209980	chr6:151645973-151653551	20.9782
chr7:123791739-123803146	chr7:124447825-124452859	20.976
chr4:104945553-104950984	chr4:105779201-105784448	20.9755
chr12:42520976-42526693	chr12:42725479-42733821	20.9736
chr11:44145243-44153865	chr11:44545193-44560987	20.9732
chr3:45083758-45089539	chr3:45541451-45549843	20.9726
chr3:191155972-191161688	chr3:192152277-192163276	20.9725
chr13:45053370-45067860	chr13:45495664-45503274	20.9655
chr8:74995844-75001144	chr8:75237277-75243711	20.9639
chr7:144745533-144750897	chr7:145782291-145787570	20.962
chr4:17844652-17854667	chr4:18589838-18597088	20.9615
chr2:75693660-75699718	chr2:75843333-75852579	20.9581
chr10:64953792-64959247	chr10:65377091-65384705	20.9564
chr13:85455921-85470721	chr13:86375421-86382366	20.954
chr11:11046614-11058347	chr11:11820386-11826619	20.9538
chr1:214829883-214836054	chr1:215713468-215720349	20.9509
chr4:81292980-81301358	chr4:81908398-81915020	20.9479
chr9:20349311-20354610	chr9:20934447-20941342	20.946
chr5:66101760-66107461	chr5:66445677-66451188	20.9451
chr7:47473838-47488035	chr7:47836955-47854531	20.9415
chr11:46929471-46937655	chr11:47164658-47172503	20.9406
chr3:111420890-111426627	chr3:111687235-111693620	20.939
chr9:13427612-13434945	chr9:14361729-14370198	20.9368
chr3:187031387-187037758	chr3:187384907-187390968	20.9265
chr4:11761607-11771076	chr4:12625224-12630343	20.9258
chr6:130639425-130649745	chr6:131011445-131017154	20.9251
chr1:214836055-214842846	chr1:215698626-215705107	20.9245
chr5:87066468-87074591	chr5:87991490-87996935	20.9231
chr7:78142884-78149631	chr7:78802413-78809259	20.922
chr18:60680123-60687255	chr18:60998183-61007112	20.9218
chr1:26928979-26940702	chr1:27121037-27127249	20.9188
chr2:136672605-136680253	chr2:137122141-137133666	20.9163
chr2:16070910-16091528	chr2:16667950-16674931	20.9137
chr1:26917130-26928978	chr1:27105116-27110350	20.9134
chr6:25251214-25266231	chr6:25550601-25556429	20.9122
chr1:24516775-24525907	chr1:24724426-24731471	20.9103
chr6:134483060-134488300	chr6:135161521-135167721	20.9062
chr17:67575850-67584573	chr17:68156270-68161543	20.9055
chr8:71059858-71068103	chr8:71307806-71313106	20.9026
chr3:3248779-3255411	chr3:4328367-4337204	20.9013
chr2:42096096-42106171	chr2:42299026-42305398	20.8977
chr12:103338794-103354309	chr12:103940423-103948180	20.8971
chr5:57179772-57188632	chr5:57751037-57757254	20.8964
chr11:94876482-94887224	chr11:95484824-95492837	20.8947
chr2:156232531-156241760	chr2:158055244-158060280	20.8896
chr17:5498505-5505991	chr17:6275779-6282525	20.8833
chr5:64101937-64107022	chr5:64786392-64811844	20.8812
chr12:44408708-44422123	chr12:45269308-45277017	20.8785
chr3:178720214-178728182	chr3:179032700-179041916	20.8778
chr11:116762184-116774609	chr11:116965731-116974062	20.8743
chr4:17559931-17566399	chr4:18589838-18597088	20.8723
chr8:139182352-139192461	chr8:139711566-139716668	20.87
chr12:1227466-1233979	chr12:1696602-1712098	20.8661
chr13:44620183-44626288	chr13:45045896-45053369	20.865
chr3:4732658-4737794	chr3:5025727-5031966	20.8609
chr5:141530860-141540039	chr5:141925077-141942402	20.8596
chr6:134501082-134510494	chr6:135264263-135269328	20.8552
chr4:75855718-75864762	chr4:76407441-76413175	20.8517
chr1:8622330-8629284	chr1:8727817-8733800	20.8467
chr1:64156650-64166741	chr1:64596582-64601821	20.8456
chr5:87066468-87074591	chr5:88015252-88023475	20.8456
chr6:50780909-50786649	chr6:51890754-51899428	20.8405
chr5:64107023-64120363	chr5:64769120-64777557	20.8402
chr5:95286326-95291590	chr5:95664783-95670826	20.8399
chr1:165358579-165365047	chr1:165553197-165561477	20.8278
chr3:191128928-191136585	chr3:192168754-192175779	20.8264
chr7:94073455-94079110	chr7:95115264-95120395	20.8262
chr5:50255129-50262104	chr5:51312468-51323665	20.8262
chr1:8066531-8071953	chr1:8363302-8374467	20.826
chr11:11058348-11068095	chr11:11806553-11814227	20.8241
chr4:17827026-17839275	chr4:18569116-18581680	20.8226
chr7:86561439-86570866	chr7:86777890-86783066	20.8221
chr3:97503767-97513952	chr3:97746754-97757193	20.8218
chr11:94876482-94887224	chr11:95427296-95432889	20.8209
chr1:180487015-180495543	chr1:181136916-181162656	20.8191
chr6:112044224-112052835	chr6:112319487-112341523	20.819
chr12:44408708-44422123	chr12:45312162-45318278	20.8144
chr8:102357640-102368626	chr8:103213088-103218161	20.8132
chr4:69361067-69366265	chr4:70022135-70030312	20.8116
chr3:192535875-192541952	chr3:193279823-193286157	20.8092
chr6:134501082-134510494	chr6:135196818-135205415	20.8072
chr11:95595113-95600607	chr11:96080456-96088794	20.8063
chr6:134483060-134488300	chr6:135196818-135205415	20.8047
chr6:100555740-100561647	chr6:100899151-100908741	20.8038
chr5:50262105-50267124	chr5:50648284-50658862	20.8022
chr1:113661004-113667989	chr1:114233782-114239090	20.8006
chr1:38438160-38444089	chr1:39282763-39294234	20.7959
chr2:118979238-118985070	chr2:119627560-119637907	20.7887
chr6:128174798-128180396	chr6:128834268-128841204	20.7857
chr2:54331579-54339452	chr2:54920477-54929763	20.7849
chr7:94079111-94097622	chr7:94818357-94823484	20.7838
chr3:66448045-66457460	chr3:66868580-66877486	20.7777
chr5:151928093-151936374	chr5:152524084-152529195	20.7755
chr10:3224811-3245764	chr10:4798580-4805524	20.7699
chr5:88015252-88023475	chr5:89586438-89593441	20.7697
chr6:55304173-55315719	chr6:55734339-55745616	20.7658
chr13:44620183-44626288	chr13:45031529-45037492	20.7628
chr4:79870776-79876283	chr4:81148354-81153445	20.7584
chr4:110353016-110359299	chr4:110740500-110745955	20.758
chr11:44122839-44128503	chr11:44560988-44571073	20.7574
chr3:16312020-16321452	chr3:16595157-16601573	20.7559
chr2:213642205-213651738	chr2:214018500-214026299	20.7552
chr2:48340128-48353488	chr2:48651016-48662850	20.7545
chr10:64970684-64979109	chr10:65368486-65377090	20.7533
chr2:85640235-85648229	chr2:85776016-85787963	20.7469
chr6:144605568-144610711	chr6:144795103-144801876	20.7453
chr2:18694016-18699834	chr2:19566101-19571544	20.7388
chr3:191119599-191128927	chr3:192146987-192152276	20.7382
chr5:65591357-65596632	chr5:66047875-66057861	20.7369
chr12:89422546-89434245	chr12:89850444-89856323	20.7365
chr5:78437962-78443214	chr5:78754106-78759726	20.733
chr1:238422797-238430561	chr1:239110321-239115900	20.7327
chr4:78915759-78925752	chr4:79436643-79443680	20.7301
chr10:61856515-61862664	chr10:62196047-62201236	20.7292
chr3:155083352-155090217	chr3:155417554-155423067	20.7289
chr12:62981127-62986242	chr12:63174444-63181597	20.7274
chr10:64927721-64945731	chr10:65384706-65390659	20.7242
chr17:39058707-39064988	chr17:39793406-39810459	20.7218
chr5:162989131-162994623	chr5:163902259-163907953	20.721
chr13:26141835-26147253	chr13:26634989-26640728	20.7208
chr8:110368597-110382173	chr8:110726551-110732687	20.7197
chr3:114548076-114553984	chr3:114811887-114819865	20.7185
chr18:57655301-57663594	chr18:58206539-58216745	20.7151
chr4:120542967-120553619	chr4:120968132-120975992	20.711
chr8:102319215-102329360	chr8:103200323-103207005	20.7092
chr3:187464151-187475956	chr3:188039313-188050540	20.7091
chr2:237254009-237273001	chr2:237944032-237962063	20.7086
chr4:81270349-81277881	chr4:81908398-81915020	20.7074
chr13:44620183-44626288	chr13:45004479-45010281	20.7063
chr7:81659536-81671049	chr7:82175863-82184293	20.7062
chr2:155290085-155295902	chr2:156164022-156171574	20.7042
chr5:125689613-125704678	chr5:125871488-125876589	20.7017
chr1:174238147-174250305	chr1:174690144-174696175	20.7009
chr1:238030402-238037627	chr1:239103371-239110320	20.6996
chr4:153422217-153433565	chr4:153552298-153557813	20.6964
chr12:70299134-70304532	chr12:70973031-70983265	20.6929
chr14:89499703-89506123	chr14:90385644-90400004	20.6865
chr1:59146898-59156245	chr1:60204110-60209478	20.6847
chr5:95271997-95279625	chr5:95664783-95670826	20.6811
chr10:76013205-76022234	chr10:76746376-76759627	20.6807
chr1:203840398-203850514	chr1:204073488-204081899	20.6773
chr13:44466787-44474727	chr13:45053370-45067860	20.6758
chr10:35920553-35926483	chr10:37060576-37067836	20.6747
chr11:17747272-17753001	chr11:17999577-18004720	20.6747
chr7:13330566-13338797	chr7:14499626-14505032	20.6715
chr13:44485169-44490415	chr13:45010282-45026211	20.6695
chr13:76434597-76441934	chr13:77469841-77476822	20.6688
chr3:187457386-187464150	chr3:187924605-187934586	20.6657
chr6:73337113-73347033	chr6:73841336-73852951	20.6645
chr3:62851947-62857986	chr3:63171808-63179326	20.6626
chr2:18699835-18707630	chr2:19550292-19560018	20.6622
chr13:74322097-74330387	chr13:74844674-74858552	20.662
chr11:44128504-44133622	chr11:44545193-44560987	20.6592
chr1:181444401-181449903	chr1:181899829-181908412	20.6526
chr11:95588466-95595112	chr11:96080456-96088794	20.6506
chr4:103538013-103543188	chr4:103998519-104005314	20.6482
chr1:206794232-206804391	chr1:207081353-207088871	20.6479
chr2:47654978-47664540	chr2:47974757-47981172	20.6476
chr5:73212094-73218293	chr5:73954450-73960466	20.6457
chr6:25251214-25266231	chr6:25605043-25611446	20.6415
chr3:111391102-111397236	chr3:111693621-111699179	20.6398
chr5:73204355-73212093	chr5:73947361-73954449	20.6382
chr6:19040377-19047716	chr6:19858343-19870344	20.6342
chr4:140638389-140655895	chr4:141190422-141195970	20.6341
chr5:66107462-66115217	chr5:66451189-66457694	20.6322
chr1:180469178-180474226	chr1:181130679-181136915	20.6304
chr6:132592625-132598334	chr6:132799814-132804937	20.6294
chr3:40596439-40602082	chr3:41916886-41930933	20.6286
chr5:57179772-57188632	chr5:57757255-57771306	20.6259
chr20:16787082-16792151	chr20:17398665-17407746	20.6256
chr3:178784625-178798119	chr3:179032700-179041916	20.6238
chr5:81650373-81655741	chr5:82726822-82734338	20.6218
chr17:39048441-39058706	chr17:39793406-39810459	20.6163
chr6:134483060-134488300	chr6:135241427-135256622	20.6155
chr3:16306619-16312019	chr3:16595157-16601573	20.6135
chr5:38448490-38456966	chr5:38795446-38803425	20.6088
chr9:86559207-86566537	chr9:86867330-86875916	20.6038
chr3:16330320-16336223	chr3:16588754-16595156	20.6014
chr4:17539181-17546421	chr4:18589838-18597088	20.6013
chr14:51755210-51762653	chr14:52249049-52260690	20.6008
chr12:32604024-32624535	chr12:32817214-32824064	20.5987
chr4:103538013-103543188	chr4:103947443-103953065	20.5953
chr10:76013205-76022234	chr10:76759628-76768578	20.5909
chr5:143585183-143590811	chr5:145430260-145438905	20.5892
chr2:200849165-200860933	chr2:201354726-201363005	20.5797
chr1:213426862-213435786	chr1:214304968-214311521	20.5744
chr8:108832212-108839070	chr8:109698214-109709620	20.5744
chr1:8100800-8119025	chr1:8381247-8410787	20.5725
chr5:50262105-50267124	chr5:51944347-51950865	20.5708
chr1:144897951-144903120	chr1:146518575-146526384	20.5697
chr8:71068104-71077894	chr8:71445532-71459671	20.5641
chr1:231499412-231506232	chr1:231726510-231734642	20.5637
chr6:113100446-113110754	chr6:114159149-114169761	20.5631
chr2:175628192-175636135	chr2:175845303-175850496	20.562
chr8:117795434-117802482	chr8:118050343-118055588	20.5611
chr3:111444782-111452120	chr3:111693621-111699179	20.555
chr3:187457386-187464150	chr3:188751735-188757567	20.5489
chr6:147187035-147198169	chr6:147514641-147521693	20.5488
chr1:180487015-180495543	chr1:180809893-180819762	20.5471
chr8:16632580-16640442	chr8:17003557-17008862	20.5467
chr1:64156650-64166741	chr1:64708413-64721574	20.5465
chr2:200821132-200834556	chr2:201348351-201354725	20.5445
chr1:75246497-75251645	chr1:75649214-75656152	20.5431
chr3:187495400-187506881	chr3:188668606-188675009	20.5422
chr1:59146898-59156245	chr1:60215889-60223873	20.5402
chr1:214821007-214829882	chr1:215705108-215713467	20.5384
chr2:208611716-208619253	chr2:208917425-208927883	20.5345
chr7:40366049-40371567	chr7:41746704-41753199	20.5304
chr1:8052133-8061080	chr1:8374468-8381246	20.5303
chr4:81285526-81292979	chr4:81897881-81903136	20.5271
chr1:59229224-59244688	chr1:60184325-60196105	20.5262
chr5:151920180-151928092	chr5:152524084-152529195	20.5258
chr6:11144067-11149246	chr6:11496467-11523345	20.5249
chr17:30789436-30798227	chr17:31083690-31099511	20.5232
chr1:59244689-59253041	chr1:60229438-60242883	20.5179
chr5:142367433-142377604	chr5:142775290-142780674	20.5162
chr2:42096096-42106171	chr2:42311025-42323678	20.5147
chr1:184046271-184053777	chr1:184655521-184661309	20.5138
chr5:50262105-50267124	chr5:51268809-51275629	20.5127
chr11:83003189-83015748	chr11:83455156-83461153	20.5125
chr2:37618084-37630209	chr2:38073222-38081995	20.5117
chr6:144913493-144921418	chr6:145528064-145534421	20.5116
chr10:76013205-76022234	chr10:76808766-76813820	20.5115
chr10:93835531-93843576	chr10:94195882-94203694	20.509
chr2:175636136-175642374	chr2:175850497-175866985	20.5071
chr6:134501082-134510494	chr6:135205416-135210731	20.5068
chr1:229763414-229770506	chr1:230454355-230467813	20.5025
chr8:75001145-75007471	chr8:75237277-75243711	20.5016
chr4:104929125-104934268	chr4:105784449-105790612	20.5012
chr1:59210325-59224111	chr1:60223874-60229437	20.5006
chr2:199170128-199177973	chr2:200344537-200350518	20.5003
chr11:94869741-94876481	chr11:95484824-95492837	20.4966
chr2:37639687-37649578	chr2:38063061-38073221	20.4904
chr15:98989726-98996701	chr15:99622572-99639211	20.4899
chr2:118802533-118809351	chr2:119627560-119637907	20.4896
chr2:175628192-175636135	chr2:175828622-175835116	20.4886
chr5:14386650-14397793	chr5:14648902-14654494	20.4856
chr12:1220887-1227465	chr12:1712099-1717540	20.4808
chr13:45067861-45074703	chr13:45537189-45543594	20.4807
chr12:42520976-42526693	chr12:42716746-42725478	20.479
chr2:18694016-18699834	chr2:19560019-19566100	20.4787
chr3:156928622-156940866	chr3:157203755-157210808	20.4767
chr10:76013205-76022234	chr10:76768579-76779601	20.4763
chr3:192522638-192529380	chr3:193286158-193292060	20.4717
chr3:3260625-3268425	chr3:4337205-4342520	20.4709
chr6:56214114-56219987	chr6:56468391-56474354	20.4669
chr5:40904513-40914556	chr5:41529330-41536393	20.4657
chr2:45208758-45215354	chr2:45717303-45726628	20.4641
chr5:38442266-38448489	chr5:38795446-38803425	20.4638
chr6:55291999-55298651	chr6:55745617-55751264	20.462
chr2:20633717-20640057	chr2:20842652-20848971	20.4601
chr1:59253042-59272310	chr1:60223874-60229437	20.4556
chr10:3265548-3285529	chr10:4792658-4798579	20.4518
chr8:106968685-106976019	chr8:107603218-107609832	20.4504
chr6:144913493-144921418	chr6:145952804-145960697	20.4477
chr7:54842922-54856396	chr7:55337867-55350738	20.4473
chr1:203825446-203835043	chr1:204081900-204097030	20.4463
chr1:59204305-59210324	chr1:60179140-60184324	20.4415
chr1:238011892-238016990	chr1:239110321-239115900	20.4377
chr2:136644858-136650391	chr2:137133667-137139711	20.4356
chr1:222960805-222967398	chr1:223243873-223250246	20.4345
chr4:38325935-38335491	chr4:38668076-38681603	20.4317
chr12:99431808-99438838	chr12:100051702-100057167	20.431
chr5:67589825-67601018	chr5:68276104-68282683	20.429
chr13:45037493-45045895	chr13:45537189-45543594	20.4263
chr1:45482667-45500208	chr1:45758571-45773197	20.4254
chr11:94893568-94899089	chr11:95432890-95438660	20.4253
chr1:182067666-182076484	chr1:182363897-182374431	20.4233
chr6:151331406-151340117	chr6:151621943-151628063	20.4219
chr19:9728549-9733657	chr19:9907629-9914650	20.4204
chr5:50233540-50246441	chr5:50668654-50674773	20.4203
chr1:108329924-108337112	chr1:108667865-108672921	20.4197
chr3:155076585-155083351	chr3:155417554-155423067	20.4195
chr13:45067861-45074703	chr13:45549709-45554779	20.4167
chr3:45076376-45083757	chr3:45535612-45541450	20.4147
chr14:61924573-61931931	chr14:62186869-62193163	20.4116
chr10:3285530-3291012	chr10:4811958-4818577	20.4086
chr3:118580980-118591874	chr3:118809545-118814723	20.4074
chr6:27131373-27144208	chr6:27857593-27864925	20.3976
chr1:229791562-229807929	chr1:230428820-230436821	20.3973
chr7:140514790-140522989	chr7:140704959-140712712	20.3971
chr7:54836553-54842921	chr7:55316771-55324389	20.3936
chr2:16091529-16100054	chr2:16674932-16684562	20.3919
chr6:121751678-121756796	chr6:122354014-122362334	20.3916
chr2:37618084-37630209	chr2:38100051-38108445	20.3904
chr4:17554879-17559930	chr4:18581681-18589837	20.3885
chr4:75841261-75848915	chr4:76413176-76419256	20.3874
chr8:102357640-102368626	chr8:103207006-103213087	20.386
chr9:114518618-114527904	chr9:114835856-114843028	20.3828
chr2:237254009-237273001	chr2:237962064-237973254	20.3788
chr3:156917800-156928621	chr3:157203755-157210808	20.37
chr6:73326285-73337112	chr6:73852952-73859137	20.3695
chr6:134463972-134474663	chr6:135152606-135161520	20.3671
chr10:76022235-76027416	chr10:76740921-76746375	20.366
chr13:37681500-37688500	chr13:38168843-38178048	20.3651
chr14:33044954-33051461	chr14:34259785-34265105	20.3624
chr8:40098934-40105805	chr8:40841268-40847037	20.3574
chr2:46893535-46901081	chr2:47099717-47113033	20.3573
chr3:45263960-45272917	chr3:45541451-45549843	20.3553
chr3:101932871-101940193	chr3:102251137-102257195	20.354
chr3:101537145-101550918	chr3:101940194-101948029	20.3531
chr3:113212602-113218362	chr3:113344731-113350144	20.352
chr13:44626289-44649252	chr13:45037493-45045895	20.3503
chr17:39004657-39010935	chr17:39688137-39698306	20.3497
chr2:43480226-43492266	chr2:43700391-43708978	20.3477
chr19:37457545-37468592	chr19:37713864-37724717	20.3461
chr1:180479285-180487014	chr1:180809893-180819762	20.3437
chr5:107970867-107979215	chr5:108802976-108808512	20.3411
chr11:35625063-35632527	chr11:36291438-36296744	20.3385
chr3:66457461-66463362	chr3:66857903-66868579	20.333
chr5:65591357-65596632	chr5:66057862-66071074	20.3327
chr21:28249587-28257115	chr21:28930449-28935623	20.3322
chr7:140505754-140514789	chr7:140712713-140720688	20.3321
chr14:89506124-89516738	chr14:90356558-90380090	20.3312
chr1:75240412-75246496	chr1:75656153-75661218	20.3282
chr1:222967399-222979349	chr1:223250247-223255561	20.326
chr7:13322158-13330565	chr7:14494264-14499625	20.3117
chr6:149404499-149411011	chr6:149737024-149751731	20.3072
chr5:87066468-87074591	chr5:87986223-87991489	20.3063
chr3:64018077-64026839	chr3:64377937-64390501	20.3056
chr4:17844652-17854667	chr4:18581681-18589837	20.3055
chr3:71986992-71992134	chr3:72889893-72894978	20.303
chr2:121457051-121465448	chr2:121818246-121823749	20.3009
chr13:71890324-71896650	chr13:72453709-72462550	20.3002
chr7:98625833-98632764	chr7:98918715-98927018	20.2996
chr3:64018077-64026839	chr3:64470444-64481186	20.2989
chr5:95232736-95241671	chr5:95670827-95676678	20.2927
chr11:11040994-11046613	chr11:11798707-11806552	20.291
chr3:4737795-4744873	chr3:5025727-5031966	20.288
chr1:233565411-233574419	chr1:234199274-234207119	20.2879
chr12:107516725-107521979	chr12:107993917-108002322	20.2871
chr18:9966205-9971695	chr18:10529358-10534580	20.2854
chr2:147851744-147856839	chr2:148658468-148666888	20.2839
chr5:110874763-110880559	chr5:111456159-111462916	20.2829
chr2:29182102-29187983	chr2:29419325-29428957	20.2809
chr7:144736391-144745532	chr7:145776267-145782290	20.2801
chr8:139182352-139192461	chr8:139691743-139697605	20.2778
chr6:135834231-135843551	chr6:136560621-136570617	20.2773
chr16:14017688-14024729	chr16:14326650-14333347	20.2768
chr2:45215355-45220399	chr2:45717303-45726628	20.2757
chr7:123803147-123808419	chr7:124413556-124419492	20.2731
chr2:171811666-171819606	chr2:172276948-172283962	20.2692
chr3:11421221-11430353	chr3:11698637-11703817	20.2654
chr13:44455471-44466786	chr13:45010282-45026211	20.262
chr6:27123821-27131372	chr6:27849447-27857592	20.2605
chr3:187464151-187475956	chr3:187924605-187934586	20.2586
chr3:138129561-138138387	chr3:138638067-138643082	20.258
chr3:187037759-187045200	chr3:187384907-187390968	20.2564
chr7:94073455-94079110	chr7:94818357-94823484	20.256
chr14:39188491-39194881	chr14:39335224-39340368	20.2543
chr6:56219988-56228525	chr6:56417450-56426484	20.2532
chr5:125689613-125704678	chr5:125876590-125882577	20.2484
chr3:4775405-4780738	chr3:5014616-5025726	20.247
chr6:134483060-134488300	chr6:135167722-135181347	20.2455
chr6:135766550-135771755	chr6:136570618-136581183	20.2447
chr14:39188491-39194881	chr14:39340369-39348852	20.243
chr6:73337113-73347033	chr6:73835861-73841335	20.2423
chr6:113100446-113110754	chr6:114226024-114233158	20.2389
chr3:170903255-170912570	chr3:171181400-171194992	20.2379
chr12:89434246-89439249	chr12:89856324-89861729	20.2368
chr6:25266232-25276462	chr6:25486111-25491142	20.2337
chr1:206788451-206794231	chr1:207153558-207159640	20.2288
chr12:106778529-106789117	chr12:107295028-107305215	20.2274
chr6:135766550-135771755	chr6:136560621-136570617	20.2252
chr1:165365048-165372924	chr1:165568349-165574319	20.2238
chr8:126131724-126137590	chr8:126651845-126662258	20.2229
chr5:87074592-87082650	chr5:87977838-87986222	20.2224
chr1:113667990-113678234	chr1:114227668-114233781	20.2216
chr16:75822087-75827727	chr16:77213193-77219865	20.2215
chr11:94893568-94899089	chr11:95492838-95501412	20.2191
chr8:108915843-108924511	chr8:109692537-109698213	20.219
chr2:200849165-200860933	chr2:201319097-201325152	20.2187
chr3:3255412-3260624	chr3:4337205-4342520	20.2165
chr1:201531011-201539726	chr1:201751339-201759230	20.216
chr15:33527248-33533729	chr15:34001552-34006684	20.2154
chr3:155885017-155894178	chr3:156234680-156241196	20.2153
chr3:187457386-187464150	chr3:188757568-188764783	20.215
chr7:94073455-94079110	chr7:95106049-95115263	20.2135
chr1:8629285-8639333	chr1:8733801-8739756	20.2127
chr13:71860778-71867044	chr13:72453709-72462550	20.2099
chr4:186561459-186567209	chr4:186945891-186951179	20.2096
chr9:20354611-20360067	chr9:20941343-20946789	20.2094
chr10:35894968-35905379	chr10:37067837-37075019	20.2085
chr1:213531349-213542206	chr1:214304968-214311521	20.2063
chr2:37630210-37639686	chr2:38100051-38108445	20.2051
chr7:144718877-144724218	chr7:145782291-145787570	20.2008
chr1:174238147-174250305	chr1:174696176-174701468	20.2
chr5:50262105-50267124	chr5:51312468-51323665	20.1995
chr4:156364515-156371896	chr4:156692137-156700166	20.1966
chr7:78135972-78142883	chr7:78809260-78819392	20.1942
chr1:238409621-238422796	chr1:239110321-239115900	20.1936
chrX:40506081-40513349	chrX:40968644-40974993	20.1917
chr4:156351246-156364514	chr4:156692137-156700166	20.1907
chr5:50272258-50278921	chr5:50674774-50684010	20.1903
chr22:40829739-40842576	chr22:41036197-41042084	20.1893
chr7:70315796-70323460	chr7:71181906-71187675	20.1848
chr6:15673904-15682473	chr6:16177815-16182961	20.1847
chr4:175280413-175290890	chr4:175555374-175560695	20.1826
chr8:106976020-106986569	chr8:107596408-107603217	20.1824
chr4:78873432-78888786	chr4:79449051-79455820	20.1774
chr2:46862663-46869420	chr2:47113034-47123527	20.1749
chr10:3252735-3265547	chr10:4818578-4824405	20.1719
chr10:64965061-64970683	chr10:65390660-65401611	20.1713
chr6:594602-617984	chr6:1386017-1391566	20.1653
chr1:213547252-213552814	chr1:214318822-214324217	20.1649
chr7:42020887-42030656	chr7:42869609-42874693	20.1618
chr5:95766118-95773364	chr5:95936476-95941654	20.1598
chr1:229763414-229770506	chr1:230442859-230449328	20.159
chr4:38318936-38325934	chr4:38686847-38695503	20.1584
chr3:66443037-66448044	chr3:66857903-66868579	20.1582
chr18:60673382-60680122	chr18:60990422-60998182	20.1553
chr1:11300930-11306080	chr1:11704794-11717349	20.1534
chr12:93356965-93367398	chr12:93804148-93809814	20.1493
chr3:101532012-101537144	chr3:102251137-102257195	20.1454
chr2:200860934-200866024	chr2:201348351-201354725	20.145
chr5:107979216-107984538	chr5:108802976-108808512	20.1448
chr5:50262105-50267124	chr5:50695443-50705621	20.144
chr12:31805421-31810973	chr12:32460022-32473923	20.1423
chr5:71069272-71079588	chr5:71598630-71603786	20.1414
chr12:107511492-107516724	chr12:107986837-107993916	20.1401
chr6:82947571-82956357	chr6:83819983-83826211	20.14
chr4:186567210-186579329	chr4:186945891-186951179	20.1313
chr8:102345553-102350603	chr8:103218162-103223558	20.1281
chr6:90142101-90153592	chr6:90297594-90310184	20.1276
chr12:93356965-93367398	chr12:93809815-93820308	20.126
chr2:208611716-208619253	chr2:208887213-208904177	20.121
chr4:156334527-156341597	chr4:156700167-156709607	20.1206
chr12:44388298-44393660	chr12:45324670-45335279	20.1168
chr2:173035441-173043507	chr2:173317421-173335976	20.1166
chr4:108936808-108944836	chr4:109480352-109492082	20.1136
chr2:155283771-155290084	chr2:156164022-156171574	20.1122
chr12:93407150-93412704	chr12:93774112-93790830	20.112
chr7:107824786-107830523	chr7:108131849-108139191	20.1119
chr6:32394739-32400294	chr6:32767305-32776879	20.1089
chr4:75848916-75855717	chr4:76419257-76425583	20.1079
chr2:46893535-46901081	chr2:47113034-47123527	20.1047
chr17:53063115-53071210	chr17:53435688-53443044	20.1031
chr5:107970867-107979215	chr5:108808513-108815803	20.1013
chr1:8094268-8100799	chr1:8351925-8357704	20.1012
chr3:192281545-192289343	chr3:193279823-193286157	20.1007
chr2:85648230-85660076	chr2:85769115-85776015	20.1
chr13:85470722-85485891	chr13:86394609-86402055	20.0987
chr8:40098934-40105805	chr8:40847038-40853807	20.0979
chr6:90142101-90153592	chr6:90289984-90297593	20.0967
chr7:42020887-42030656	chr7:42874694-42887317	20.0912
chr4:175290891-175297799	chr4:175555374-175560695	20.0866
chr2:147844046-147851743	chr2:148658468-148666888	20.0844
chr2:48340128-48353488	chr2:48633466-48645159	20.0827
chr5:66107462-66115217	chr5:66445677-66451188	20.0815
chr5:141530860-141540039	chr5:141919579-141925076	20.0811
chr7:7680981-7694964	chr7:8254701-8261681	20.0809
chr3:170884197-170897869	chr3:171174509-171181399	20.0797
chr1:228870042-228880608	chr1:229377610-229382958	20.0759
chr2:45208758-45215354	chr2:45726629-45733075	20.074
chr5:125683801-125689612	chr5:125882578-125892281	20.0737
chr4:141784014-141789964	chr4:142042644-142049660	20.0711
chr3:187464151-187475956	chr3:188050541-188061367	20.0696
chr8:71059858-71068103	chr8:71302576-71307805	20.0684
chr4:110353016-110359299	chr4:110713420-110718651	20.0668
chr1:213418248-213426861	chr1:214266447-214288408	20.0649
chr3:62851947-62857986	chr3:63179327-63185181	20.063
chr3:111385679-111391101	chr3:111673491-111680850	20.057
chr1:38479190-38485590	chr1:39273726-39282762	20.0532
chr3:64018077-64026839	chr3:64390502-64397904	20.0511
chr5:80807606-80814903	chr5:81444643-81452510	20.0496
chr5:88015252-88023475	chr5:89477066-89483801	20.0492
chr7:85512031-85521136	chr7:86085361-86093250	20.0478
chr14:59583297-59589227	chr14:59902721-59910737	20.0454
chr1:8071954-8077648	chr1:8357705-8363301	20.0436
chr14:59589228-59596533	chr14:59916450-59922262	20.0434
chr11:44153866-44162299	chr11:44545193-44560987	20.0417
chr6:25266232-25276462	chr6:25501418-25507445	20.0387
chr3:111432062-111437993	chr3:111662267-111673490	20.0378
chr5:95291591-95298803	chr5:95670827-95676678	20.0371
chr9:107621681-107634582	chr9:108173832-108182838	20.033
chr12:31805421-31810973	chr12:32473924-32481527	20.0309
chr7:54856397-54869498	chr7:55332256-55337866	20.0309
chr22:40829739-40842576	chr22:41042085-41048753	20.0305
chr3:170140712-170146373	chr3:170528238-170533365	20.0266
chr5:111881705-111887928	chr5:112101579-112107347	20.0261
chr11:86652581-86658560	chr11:87007639-87012662	20.0238
chr2:200821132-200834556	chr2:201325153-201342262	20.0224
chr7:142713928-142719312	chr7:142912406-142919635	20.021
chr10:28934500-28968216	chr10:29588121-29598883	20.0209
chr1:162840063-162856151	chr1:163154167-163161621	20.0198
chr1:222960805-222967398	chr1:223272099-223277350	20.0192
chr7:111406201-111411329	chr7:112066453-112075320	20.0165
chr12:44408708-44422123	chr12:45335280-45343410	20.0146
chr19:37451357-37457544	chr19:37724718-37730427	20.0145
chr12:62981127-62986242	chr12:63181598-63188942	20.0141
chr1:165365048-165372924	chr1:165548168-165553196	20.0113
chr5:38437040-38442265	chr5:38795446-38803425	20.0109
chr4:103543189-103549897	chr4:103934456-103941499	20.0088
chr1:174262629-174271240	chr1:174706934-174712523	20.0087
chr1:203850515-203856245	chr1:204097031-204105130	20.0077
chr5:73187910-73198095	chr5:73947361-73954449	20.0056
chr12:99444976-99450788	chr12:100149992-100161067	20.0029
chr6:135834231-135843551	chr6:136570618-136581183	20.002
chr12:31810974-31822164	chr12:32453443-32460021	19.9996
chr9:103454762-103461661	chr9:104067464-104074686	19.9962
chr4:158150090-158155095	chr4:158892262-158897528	19.9952
chr11:94887225-94893567	chr11:95432890-95438660	19.9916
chr11:44139873-44145242	chr11:44545193-44560987	19.9898
chr4:21798049-21804962	chr4:22382418-22389979	19.9893
chr9:13434946-13440181	chr9:14348877-14361728	19.9884
chr8:40091602-40098933	chr8:40847038-40853807	19.9869
chr3:155885017-155894178	chr3:156227926-156234679	19.9844
chr3:64012592-64018076	chr3:64390502-64397904	19.9844
chr2:192671390-192677125	chr2:193024391-193029542	19.9838
chr6:56228526-56235954	chr6:56426485-56435393	19.9834
chr13:45053370-45067860	chr13:45560021-45567228	19.9834
chr2:37618084-37630209	chr2:38042027-38054169	19.9829
chr7:40778627-40784105	chr7:41746704-41753199	19.98
chr1:8622330-8629284	chr1:8772924-8786834	19.9797
chr7:70323461-70346036	chr7:71200375-71214596	19.9781
chr3:111426628-111432061	chr3:111673491-111680850	19.9781
chr11:95788647-95795086	chr11:96080456-96088794	19.9767
chr12:95506718-95519922	chr12:95733327-95745344	19.9757
chr6:100555740-100561647	chr6:100916823-100934574	19.9734
[truncated: 63,536 more rows]
